# Supplementary material for: High-throughput fitness screening and transcriptomics identify a role for a type IV secretion system in the pathogenesis of Crohn’s disease-associated Escherichia coli
Source: Nat Commun. 2021 Apr 1;12:2032. doi: 10.1038/s41467-021-22306-w (PMC8016931; doi:10.1038/s41467-021-22306-w)
Supplement: Supplementary file 4 — Supplementary Data 1 [file 41467_2021_22306_MOESM4_ESM.xlsx]

## Sheet: Genomic Screens
			TIS data for each biological replicate						DeSeq2 results (obtained from 3 biological replicates)
Genetic loci and intergenic regions	Gene name	Annotation	Fold change in abundance	P value	Fold change in abundance	P value	Fold change in abundance	P value	In vivo gene expression (log2 fold change)	P value	adjusted P value	COG	GO terms	e-value for COG	score for COG	required for in vivo fitness	upregulated in vivo	downregulated in vivo
NRG857_00010		hypothetical protein(NRG857_00010)	0.670316	0.243784	0.455863	0.0311788	0.289783	0.0329977	-0.727774	0.000694423	0.00268985					No	No	Yes
NRG857_00015	thrA	bifunctional aspartokinase I/homoserine dehydrogenase I(thrA)	0.708085	0.0221242	0.84132	0.00279853	0.714607	0.00319775	-2.65236	2.66e-08	2.4e-07	E	GO:0003674,GO:0003824,GO:0004072,GO:0004412,GO:0005575,GO:0005622,GO:0005623,GO:0005737,GO:0005829,GO:0006082,GO:0006520,GO:0006553,GO:0006793,GO:0006796,GO:0006807,GO:0008150,GO:0008152,GO:0008652,GO:0009058,GO:0009066,GO:0009067,GO:0009069,GO:0009070,GO:0009085,GO:0009089,GO:0009090,GO:0009092,GO:0009987,GO:0016053,GO:0016301,GO:0016310,GO:0016491,GO:0016614,GO:0016616,GO:0016740,GO:0016772,GO:…	0	1600.5	No	No	Yes
NRG857_00020	thrB	homoserine kinase(NRG857_00020)	1.74805	0.936423	0.574326	0.305181	0.546464	0.187104	-1.98131	8.89e-12	1.28e-10	F	GO:0000096,GO:0000097,GO:0003674,GO:0003824,GO:0004413,GO:0005575,GO:0005622,GO:0005623,GO:0005737,GO:0005829,GO:0006082,GO:0006520,GO:0006555,GO:0006566,GO:0006790,GO:0006793,GO:0006796,GO:0006807,GO:0008150,GO:0008152,GO:0008652,GO:0009058,GO:0009066,GO:0009067,GO:0009069,GO:0009086,GO:0009088,GO:0009092,GO:0009987,GO:0016053,GO:0016301,GO:0016310,GO:0016740,GO:0016772,GO:0016773,GO:0019202,GO:…	8.9e-178	629.4	No	No	Yes
NRG857_00025	thrC	threonine synthase(NRG857_00025)	0.845328	0.0213083	0.888978	0.00709708	0.684504	0.0399352	-2.30856	1.53e-12	2.37e-11	E	GO:0003674,GO:0003824,GO:0004795,GO:0005575,GO:0005622,GO:0005623,GO:0005737,GO:0005829,GO:0006082,GO:0006520,GO:0006566,GO:0006807,GO:0008150,GO:0008152,GO:0008652,GO:0009058,GO:0009066,GO:0009067,GO:0009088,GO:0009987,GO:0016053,GO:0016829,GO:0016835,GO:0016838,GO:0019752,GO:0043436,GO:0044237,GO:0044238,GO:0044249,GO:0044281,GO:0044283,GO:0044424,GO:0044444,GO:0044464,GO:0046394,GO:0071704,GO:…	4.7e-246	856.7	No	No	Yes
NRG857_00027		hypothetical protein(NRG857_00027)	1.31353	0.835946	1.81663	0.766679	1.61157	0.759743	-0.616197	0.676013	0.780555					No	No	No
NRG857_00030	yaaX	hypothetical protein(NRG857_00030)	0.777576	0.110596	1.27906	0.765965	0.756631	0.256874	-0.656344	0.235843	0.363087	S		6.5e-34	149.8	No	No	No
NRG857_00035	yaaA	hypothetical protein(NRG857_00035)	1.33396	0.0148829	2.03323	0.0557631	0.969206	0.0323231	0.367144	0.30321	0.435987	S	GO:0005575,GO:0005622,GO:0005623,GO:0005737,GO:0005829,GO:0006950,GO:0006979,GO:0008150,GO:0033194,GO:0042221,GO:0044424,GO:0044444,GO:0044464,GO:0050896,GO:1901700	1.6e-143	515.4	No	No	No
NRG857_00040	yaaJ	putative transporter YaaJ(NRG857_00040)	0.688592	0.0722555	0.830069	0.0129344	0.777419	0.0110203	0.422352	0.259428	0.389326	E	GO:0005575,GO:0005623,GO:0005886,GO:0016020,GO:0044464,GO:0071944	3.2e-267	927.2	No	No	No
NRG857_00045	tal	transaldolase B(NRG857_00045)	0.28617	7.54218e-05	0.589655	0.00108926	0.155953	3.46165e-06	0.75154	0.000196117	0.000862423	F	GO:0003674,GO:0003824,GO:0004801,GO:0005575,GO:0005622,GO:0005623,GO:0005737,GO:0005829,GO:0006081,GO:0006098,GO:0006139,GO:0006725,GO:0006732,GO:0006733,GO:0006739,GO:0006753,GO:0006793,GO:0006796,GO:0006807,GO:0008150,GO:0008152,GO:0009052,GO:0009117,GO:0009987,GO:0016740,GO:0016744,GO:0019362,GO:0019637,GO:0019682,GO:0019693,GO:0034641,GO:0044237,GO:0044238,GO:0044281,GO:0044424,GO:0044444,GO:…	2.5e-175	621.3	No	Yes	No
NRG857_00050	mog	molybdenum cofactor biosynthesis protein MogA(mogA)	1.32251	0.870432	1.01889	0.210551	1.50911	0.596039	-0.139998	0.578996	0.703114	F	GO:0003674,GO:0003824,GO:0005488,GO:0005515,GO:0005575,GO:0005622,GO:0005623,GO:0005737,GO:0005829,GO:0006139,GO:0006163,GO:0006725,GO:0006732,GO:0006753,GO:0006793,GO:0006796,GO:0006807,GO:0008150,GO:0008152,GO:0009058,GO:0009116,GO:0009117,GO:0009119,GO:0009141,GO:0009144,GO:0009150,GO:0009199,GO:0009205,GO:0009259,GO:0009987,GO:0016740,GO:0016772,GO:0016779,GO:0018130,GO:0019538,GO:0019637,GO:…	2.4e-104	384.8	No	No	No
NRG857_00055	yaaH	hypothetical protein(NRG857_00055)	0.551835	0.272074	0.832976	0.379533	1.7141	0.908001	0.864141	0.00166435	0.00585907	S	GO:0003674,GO:0005215,GO:0005342,GO:0005575,GO:0005623,GO:0005886,GO:0006810,GO:0006811,GO:0006812,GO:0006820,GO:0006835,GO:0006846,GO:0006855,GO:0008028,GO:0008150,GO:0008324,GO:0008509,GO:0008514,GO:0015075,GO:0015077,GO:0015078,GO:0015123,GO:0015238,GO:0015291,GO:0015293,GO:0015294,GO:0015295,GO:0015318,GO:0015355,GO:0015360,GO:0015672,GO:0015711,GO:0015718,GO:0015740,GO:0015744,GO:0015849,GO:…	2.9e-99	367.9	No	Yes	No
NRG857_00060	yaaW	hypothetical protein(NRG857_00060)	0.779778	0.185107	0.768891	0.0954046	0.742087	0.054519	1.2043	0.0632045	0.130485	S		3e-125	454.5	No	No	No
NRG857_00065	yaaI	hypothetical protein(NRG857_00065)	1.35869	0.167039	0.341675	0.0213477	0.40105	0.041534	1.59333	0.266258	0.396618	S		4.7e-67	260.4	No	No	No
NRG857_00075	dnaK	molecular chaperone DnaK(dnaK)	1.07029	0.572261	0.0320096	0.324175	0.0364845	0.324175	1.72164	1.7e-43	1.76e-41	O	GO:0000166,GO:0000988,GO:0000989,GO:0003674,GO:0003824,GO:0005488,GO:0005515,GO:0005524,GO:0005575,GO:0005576,GO:0005622,GO:0005623,GO:0005737,GO:0005829,GO:0005886,GO:0006457,GO:0006458,GO:0006950,GO:0006986,GO:0008144,GO:0008150,GO:0008270,GO:0009266,GO:0009408,GO:0009628,GO:0009889,GO:0009987,GO:0010033,GO:0010556,GO:0016020,GO:0016043,GO:0016462,GO:0016787,GO:0016817,GO:0016818,GO:0016887,GO:…	0	1211.1	No	Yes	No
NRG857_00080	dnaJ	chaperone protein DnaJ(NRG857_00080)	0.28384	0.314422	0.847675	0.338984	0.0222809	0.0824183	0.820484	0.0129854	0.0350871	O	GO:0000988,GO:0000989,GO:0003674,GO:0003756,GO:0003824,GO:0005488,GO:0005515,GO:0005575,GO:0005622,GO:0005623,GO:0005737,GO:0005829,GO:0006139,GO:0006259,GO:0006260,GO:0006457,GO:0006458,GO:0006725,GO:0006807,GO:0006950,GO:0008150,GO:0008152,GO:0008270,GO:0009058,GO:0009059,GO:0009266,GO:0009408,GO:0009628,GO:0009889,GO:0009987,GO:0010556,GO:0015035,GO:0015036,GO:0016020,GO:0016032,GO:0016043,GO:…	1.3e-178	632.5	No	Yes	No
NRG857_00085		regulatory protein MokC for HokC(NRG857_00085)	0.583499	0.517857	0.628143	0.286818	1.52399	0.916126	3.13707	3.76e-44	4.08e-42	S	GO:0008150,GO:0022611,GO:0032502	2.8e-17	93.6	No	Yes	No
NRG857_00090		hypothetical protein(NRG857_00090)	1.6568	0.343658	1.86625	0.521029	2.829	0.492423	1.88109	0.243168	NA	S		3.6e-153	547.4	No	No	No
NRG857_00095		arylsulfatase(NRG857_00095)	0.85436	0.018376	0.896934	0.000254772	0.907799	0.0070145	-0.295288	0.729408	0.820026	P		2.5e-299	1033.9	No	No	No
NRG857_00100	tnp3503b	hypothetical protein(NRG857_00100)	1.15204	0.0346019	1.12484	0.000189633	1.2829	0.000292456	0.754842	0.1358	0.239021	L		2e-249	867.8	No	No	No
NRG857_00105	nhaA	pH-dependent sodium/proton antiporter(nhaA)	4.25529	0.000190109	2.39499	0.287837	4.1217	0.065953	-0.569478	0.000993664	0.00370682	P	GO:0003674,GO:0005215,GO:0005451,GO:0005488,GO:0005543,GO:0005575,GO:0005623,GO:0005886,GO:0005887,GO:0006810,GO:0006811,GO:0006812,GO:0006814,GO:0006873,GO:0006875,GO:0006883,GO:0006885,GO:0006950,GO:0006970,GO:0008150,GO:0008289,GO:0008324,GO:0009628,GO:0009651,GO:0009987,GO:0015075,GO:0015077,GO:0015078,GO:0015081,GO:0015291,GO:0015297,GO:0015298,GO:0015299,GO:0015318,GO:0015385,GO:0015491,GO:…	3.9e-207	727.2	No	No	Yes
NRG857_00110	nhaR	transcriptional activator NhaR(nhaR)	0.578526	0.00030154	1.39118	0.010248	1.14349	0.0232184	-0.866226	0.000212646	0.000930271	K	GO:0001121,GO:0001130,GO:0001131,GO:0001140,GO:0001216,GO:0003674,GO:0003700,GO:0005575,GO:0005622,GO:0005623,GO:0005737,GO:0006139,GO:0006351,GO:0006355,GO:0006725,GO:0006807,GO:0008150,GO:0008152,GO:0009058,GO:0009059,GO:0009889,GO:0009891,GO:0009893,GO:0009987,GO:0010467,GO:0010468,GO:0010556,GO:0010557,GO:0010604,GO:0010628,GO:0016070,GO:0018130,GO:0019219,GO:0019222,GO:0019438,GO:0031323,GO:…	2.3e-170	604.7	No	No	Yes
NRG857_00115	rpsT	30S ribosomal protein S20(rpsT)	0.115635	0.36812	0.243144	0.412352	0.222103	0.412352	-0.36141	0.472427	0.607756	J	GO:0000028,GO:0003674,GO:0003676,GO:0003723,GO:0003735,GO:0004857,GO:0005198,GO:0005488,GO:0005575,GO:0005622,GO:0005623,GO:0005737,GO:0005829,GO:0005840,GO:0006412,GO:0006518,GO:0006807,GO:0006996,GO:0008073,GO:0008150,GO:0008152,GO:0009058,GO:0009059,GO:0009987,GO:0010467,GO:0015935,GO:0016043,GO:0019538,GO:0019843,GO:0022607,GO:0022613,GO:0022618,GO:0022626,GO:0022627,GO:0030234,GO:0032991,GO:…	2.2e-24	117.5	No	No	No
NRG857_00120	ribF	bifunctional riboflavin kinase/FMN adenylyltransferase(NRG857_00120)	0	1	0	1	0	1	-0.496643	0.0217865	0.0541906	H	GO:0003674,GO:0003824,GO:0003919,GO:0006793,GO:0006796,GO:0008150,GO:0008152,GO:0008531,GO:0009987,GO:0016301,GO:0016310,GO:0016740,GO:0016772,GO:0016773,GO:0016779,GO:0044237,GO:0070566	1.4e-175	622.1	No	No	No
NRG857_00125	ileS	isoleucyl-tRNA synthetase(ileS)	0.786067	0.508805	3.05769	0.376443	1.04798	0.393708	0.77413	1.54e-05	8.64e-05	J	GO:0003674,GO:0003824,GO:0004812,GO:0004822,GO:0005488,GO:0005575,GO:0005622,GO:0005623,GO:0005737,GO:0005829,GO:0006082,GO:0006139,GO:0006399,GO:0006412,GO:0006418,GO:0006428,GO:0006518,GO:0006520,GO:0006725,GO:0006807,GO:0008150,GO:0008152,GO:0008270,GO:0009058,GO:0009059,GO:0009987,GO:0010467,GO:0016070,GO:0016874,GO:0016875,GO:0019538,GO:0019752,GO:0034641,GO:0034645,GO:0034660,GO:0043038,GO:…	0	1936.8	No	Yes	No
NRG857_00130	lspA	lipoprotein signal peptidase(lspA)	7.50759	0.986492	6.10245	0.667466	13.3526	0.904456	1.28239	2.24e-07	1.7e-06	MU	GO:0003674,GO:0003824,GO:0004175,GO:0005575,GO:0005623,GO:0005886,GO:0005887,GO:0006508,GO:0006807,GO:0008150,GO:0008152,GO:0008233,GO:0009058,GO:0009059,GO:0009987,GO:0016020,GO:0016021,GO:0016787,GO:0019538,GO:0031224,GO:0031226,GO:0034645,GO:0042157,GO:0042158,GO:0043170,GO:0044237,GO:0044238,GO:0044249,GO:0044260,GO:0044425,GO:0044459,GO:0044464,GO:0070011,GO:0071704,GO:0071944,GO:0097304,GO:…	2.6e-88	331.3	No	Yes	No
NRG857_00135	fkpB	FKBP-type peptidyl-prolyl cis-trans isomerase(NRG857_00135)	0	1	0	1	0	1	-0.239362	0.566695	0.693156	O	GO:0000413,GO:0003674,GO:0003755,GO:0003824,GO:0005575,GO:0005622,GO:0005623,GO:0005737,GO:0005829,GO:0006457,GO:0006464,GO:0006807,GO:0008150,GO:0008152,GO:0009987,GO:0016853,GO:0016859,GO:0018193,GO:0018208,GO:0019538,GO:0036211,GO:0043170,GO:0043412,GO:0044237,GO:0044238,GO:0044260,GO:0044267,GO:0044424,GO:0044444,GO:0044464,GO:0061077,GO:0071704,GO:0140096,GO:1901564	2.2e-78	298.1	No	No	No
NRG857_00140	ispH	4-hydroxy-3-methylbut-2-enyl diphosphate reductase(ispH)	0.0245119	0.160384	2.20534	0.597212	0.0660438	0.163806	-0.0833373	0.804133	0.874759	IM	GO:0003674,GO:0003824,GO:0005488,GO:0005575,GO:0005622,GO:0005623,GO:0005737,GO:0005829,GO:0006081,GO:0006082,GO:0006090,GO:0006629,GO:0006644,GO:0006720,GO:0006793,GO:0006796,GO:0008150,GO:0008152,GO:0008299,GO:0008610,GO:0008654,GO:0009058,GO:0009240,GO:0009987,GO:0016491,GO:0019288,GO:0019637,GO:0019682,GO:0019752,GO:0032787,GO:0042380,GO:0043436,GO:0044237,GO:0044238,GO:0044249,GO:0044255,GO:…	5.1e-173	613.6	No	No	No
NRG857_00145	rihC	ribonucleoside hydrolase RihC(NRG857_00145)	0.832538	0.105284	0.661433	0.0159066	0.978585	0.0847036	2.4386	2.72e-16	6.04e-15	F	GO:0003674,GO:0003824,GO:0005575,GO:0005622,GO:0005623,GO:0005737,GO:0005829,GO:0006139,GO:0006152,GO:0006725,GO:0006807,GO:0006950,GO:0006974,GO:0008150,GO:0008152,GO:0008477,GO:0009056,GO:0009116,GO:0009119,GO:0009164,GO:0009987,GO:0016787,GO:0016798,GO:0016799,GO:0019439,GO:0033554,GO:0034641,GO:0034655,GO:0034656,GO:0042278,GO:0042454,GO:0044237,GO:0044238,GO:0044248,GO:0044270,GO:0044281,GO:…	2.3e-170	604.7	No	Yes	No
NRG857_00150	yhaI	hypothetical protein(NRG857_00150)	0.704797	0.266025	0.542447	0.0161172	0.301294	0.0170711	1.88041	4.07e-11	5.42e-10	S		5.7e-64	250	No	Yes	No
NRG857_00155	dapB	4-hydroxy-tetrahydrodipicolinate reductase(NRG857_00155)	17	0.332198	0	1	13	0.332198	0.412891	0.344073	0.479787	E	GO:0003674,GO:0003824,GO:0005488,GO:0005515,GO:0005575,GO:0005622,GO:0005623,GO:0005737,GO:0005829,GO:0006082,GO:0006520,GO:0006553,GO:0006807,GO:0008150,GO:0008152,GO:0008652,GO:0008839,GO:0009058,GO:0009066,GO:0009067,GO:0009085,GO:0009089,GO:0009987,GO:0016053,GO:0016491,GO:0016627,GO:0016628,GO:0019752,GO:0019877,GO:0042802,GO:0043436,GO:0043648,GO:0043650,GO:0044237,GO:0044238,GO:0044249,GO:…	2.9e-148	531.2	No	No	No
NRG857_00160		hypothetical protein(NRG857_00160)	28.3666	0.651291	60.3119	0.651289	82.0442	0.96957	-0.279756	0.90012	NA					No	No	No
NRG857_00165		hypothetical protein(NRG857_00165)	0.105937	0.0437442	1.60579	0.897075	0.0122346	0.015899	2.94429	0.268782	NA					No	No	No
NRG857_00170	carA	carbamoyl phosphate synthase small subunit(NRG857_00170)	2.85049	0.0190402	1.32001	0.458855	3.2156	0.245676	0.710179	0.0554473	0.117631	F	GO:0000050,GO:0003674,GO:0003824,GO:0004088,GO:0005575,GO:0005622,GO:0005623,GO:0005737,GO:0005829,GO:0005951,GO:0006082,GO:0006139,GO:0006206,GO:0006207,GO:0006220,GO:0006221,GO:0006520,GO:0006525,GO:0006526,GO:0006541,GO:0006725,GO:0006753,GO:0006793,GO:0006796,GO:0006807,GO:0008150,GO:0008152,GO:0008652,GO:0009058,GO:0009064,GO:0009084,GO:0009112,GO:0009117,GO:0009165,GO:0009218,GO:0009220,GO:…	5.9e-224	783.1	No	No	No
NRG857_00175	carB	carbamoyl phosphate synthase large subunit(carB)	2.87939	0.00224889	1.3873	0.268094	3.94471	0.665827	2.08847	9.1e-13	1.43e-11	F	GO:0000050,GO:0000166,GO:0003674,GO:0003824,GO:0004087,GO:0004088,GO:0005488,GO:0005524,GO:0005575,GO:0005622,GO:0005623,GO:0005737,GO:0005829,GO:0005886,GO:0005951,GO:0006082,GO:0006139,GO:0006206,GO:0006220,GO:0006221,GO:0006520,GO:0006525,GO:0006526,GO:0006725,GO:0006753,GO:0006793,GO:0006796,GO:0006807,GO:0008144,GO:0008150,GO:0008152,GO:0008652,GO:0009058,GO:0009064,GO:0009084,GO:0009112,GO:…	0	2104.3	No	Yes	No
NRG857_00180	caiF	DNA-binding transcriptional activator CaiF(NRG857_00180)	0.963029	0.251749	0.739991	0.149392	0.709542	0.100982	1.23787	3.41e-07	2.51e-06	K	GO:0003674,GO:0003700,GO:0006139,GO:0006351,GO:0006355,GO:0006575,GO:0006577,GO:0006725,GO:0006807,GO:0008150,GO:0008152,GO:0009058,GO:0009059,GO:0009437,GO:0009889,GO:0009987,GO:0010467,GO:0010468,GO:0010556,GO:0016070,GO:0018130,GO:0019219,GO:0019222,GO:0019438,GO:0031323,GO:0031326,GO:0032774,GO:0034641,GO:0034645,GO:0034654,GO:0043170,GO:0044237,GO:0044238,GO:0044249,GO:0044260,GO:0044271,GO:…	4.9e-69	266.9	No	Yes	No
NRG857_00185	caiE	carnitine operon protein CaiE(NRG857_00185)	1.06001	0.456596	0.717928	0.00393872	0.558431	0.0313647	1.34619	3.06e-05	0.000162069	S	GO:0003674,GO:0003824,GO:0006575,GO:0006577,GO:0006807,GO:0008150,GO:0008152,GO:0008735,GO:0009437,GO:0009987,GO:0016829,GO:0016835,GO:0016836,GO:0034641,GO:0044237,GO:0071704,GO:0097164,GO:1901564	6.3e-97	360.1	No	Yes	No
NRG857_00190	caiD	carnitinyl-CoA dehydratase(NRG857_00190)	0.784552	0.129424	1.35268	0.34907	0.300894	0.00444539	2.16101	0.000570381	0.00226971	I	GO:0003674,GO:0003824,GO:0004300,GO:0006082,GO:0006575,GO:0006577,GO:0006579,GO:0006629,GO:0006631,GO:0006635,GO:0006807,GO:0008150,GO:0008152,GO:0008809,GO:0009056,GO:0009062,GO:0009437,GO:0009987,GO:0016042,GO:0016054,GO:0016829,GO:0016835,GO:0016836,GO:0016853,GO:0016854,GO:0016856,GO:0019395,GO:0019752,GO:0030258,GO:0032787,GO:0034440,GO:0034641,GO:0042219,GO:0042413,GO:0043436,GO:0044237,GO:…	3.2e-144	517.7	No	Yes	No
NRG857_00195	caiC	putative crotonobetaine/carnitine-CoA ligase(caiC)	2.29936	0.282704	0.890087	0.000285245	0.488387	1.91914e-06	1.10614	0.0205481	0.0517499	IQ	GO:0003674,GO:0003824,GO:0016405,GO:0016874,GO:0016877,GO:0016879,GO:0016881,GO:0051108,GO:0051109	3.19999999999998e-310	1070.1	No	No	No
NRG857_00200	caiB	crotonobetainyl-CoA:carnitine CoA-transferase(NRG857_00200)	1.06838	0.408669	0.731257	0.0167475	1.00166	0.0246153	1.29927	0.0077587	0.0226438	C	GO:0003674,GO:0003824,GO:0006575,GO:0006577,GO:0006579,GO:0006807,GO:0008150,GO:0008152,GO:0008735,GO:0009056,GO:0009437,GO:0009987,GO:0016829,GO:0016835,GO:0016836,GO:0034641,GO:0042219,GO:0042413,GO:0044237,GO:0044248,GO:0044270,GO:0071704,GO:0097164,GO:1901564,GO:1901565,GO:1901575	1.3e-242	845.1	No	Yes	No
NRG857_00205	caiA	crotonobetainyl-CoA dehydrogenase(NRG857_00205)	0.553981	0.0581133	0.688939	0.0230856	0.448569	0.0913852	1.42559	0.000487227	0.00197035	I		2.5e-222	777.7	No	Yes	No
NRG857_00210	caiT	L-carnitine/gamma-butyrobetaine antiporter(NRG857_00210)	0.274234	2.94799e-06	0.651008	0.0078109	0.223457	2.02488e-06	5.03876	5.89e-10	6.57e-09	M	GO:0003674,GO:0005215,GO:0005575,GO:0005623,GO:0005886,GO:0006810,GO:0006811,GO:0006812,GO:0008150,GO:0008324,GO:0008519,GO:0015075,GO:0015101,GO:0015226,GO:0015651,GO:0015695,GO:0015696,GO:0015697,GO:0015838,GO:0015879,GO:0016020,GO:0022857,GO:0034220,GO:0044464,GO:0051179,GO:0051234,GO:0055085,GO:0071702,GO:0071705,GO:0071944,GO:0072337,GO:0072349,GO:0072488,GO:0098655,GO:1902603	5.8e-296	1022.7	No	Yes	No
NRG857_00215	fixA	putative electron transfer flavoprotein FixA(NRG857_00215)	0.630622	0.139138	0.813495	0.123102	0.40627	0.0422271	5.50048	4.53e-08	3.88e-07	C	GO:0003674,GO:0003824,GO:0005575,GO:0005622,GO:0005623,GO:0005737,GO:0005829,GO:0006091,GO:0006575,GO:0006577,GO:0006579,GO:0006807,GO:0008150,GO:0008152,GO:0009055,GO:0009056,GO:0009437,GO:0009987,GO:0016491,GO:0022900,GO:0034641,GO:0042219,GO:0042413,GO:0044237,GO:0044248,GO:0044270,GO:0044424,GO:0044444,GO:0044464,GO:0055114,GO:0071704,GO:0097164,GO:1901564,GO:1901565,GO:1901575	1.7e-126	458.8	No	Yes	No
NRG857_00220	fixB	putative electron transfer flavoprotein FixB(fixB)	0.541158	0.197238	1.32017	0.063393	0.582024	0.0398655	5.57955	7.01e-08	5.82e-07	C	GO:0000166,GO:0003674,GO:0003824,GO:0005488,GO:0006082,GO:0006091,GO:0006575,GO:0006577,GO:0006579,GO:0006629,GO:0006631,GO:0006635,GO:0006807,GO:0008150,GO:0008152,GO:0009055,GO:0009056,GO:0009062,GO:0009437,GO:0009987,GO:0016042,GO:0016054,GO:0016491,GO:0019395,GO:0019752,GO:0022900,GO:0030258,GO:0032787,GO:0033539,GO:0034440,GO:0034641,GO:0036094,GO:0042219,GO:0042413,GO:0043167,GO:0043168,GO:…	5.3e-170	603.6	No	Yes	No
NRG857_00225	fixC	putative oxidoreductase FixC(NRG857_00225)	0.969804	0.162203	1.1152	0.065554	0.809417	0.00200368	4.81776	7.79e-14	1.39e-12	C	GO:0006575,GO:0006577,GO:0006807,GO:0008150,GO:0008152,GO:0009437,GO:0009987,GO:0034641,GO:0044237,GO:0071704,GO:0097164,GO:1901564	5.6e-239	833.2	No	Yes	No
NRG857_00230	fixX	putative 4Fe-4S ferredoxin-type protein(NRG857_00230)	1.50901	0.961797	2.461	0.691558	0.586322	0.668939	4.47671	0.0373914	0.0847435	C		2.2e-50	204.5	No	No	No
NRG857_00235	yaaU	putative transporter(NRG857_00235)	0.603721	0.129722	0.719179	0.00390468	1.19911	0.319483	2.72844	0.00857495	0.0246515	P	GO:0005575,GO:0005623,GO:0005886,GO:0006950,GO:0006979,GO:0008150,GO:0016020,GO:0044464,GO:0050896,GO:0071944	8.6e-251	872.5	No	Yes	No
NRG857_00240	kefF	glutathione-regulated potassium-efflux system ancillary protein KefF(NRG857_00240)	0.764963	0.266027	1.03376	0.762515	1.24877	0.206147	0.393792	0.528947	0.660168	C	GO:0000166,GO:0003674,GO:0003824,GO:0003955,GO:0005488,GO:0006091,GO:0008150,GO:0008152,GO:0009055,GO:0009987,GO:0010181,GO:0016491,GO:0016651,GO:0016655,GO:0022898,GO:0022900,GO:0032409,GO:0032411,GO:0032412,GO:0032414,GO:0032553,GO:0032879,GO:0034762,GO:0034764,GO:0034765,GO:0034767,GO:0036094,GO:0043167,GO:0043168,GO:0043269,GO:0043270,GO:0044093,GO:0044237,GO:0048037,GO:0048518,GO:0050662,GO:…	9.7e-105	386	No	No	No
NRG857_00245	kefC	glutathione-regulated potassium-efflux system protein KefC(NRG857_00245)	1.80225	0.0658085	5.02818	0.0508958	2.99359	0.0520936	-0.674378	0.10261	0.191536	P	GO:0003674,GO:0005215,GO:0005488,GO:0005515,GO:0005575,GO:0005623,GO:0005886,GO:0005887,GO:0006810,GO:0006811,GO:0006812,GO:0006813,GO:0006885,GO:0008150,GO:0008324,GO:0009636,GO:0009987,GO:0010033,GO:0015075,GO:0015077,GO:0015079,GO:0015291,GO:0015318,GO:0015503,GO:0015643,GO:0015672,GO:0016020,GO:0016021,GO:0019899,GO:0022804,GO:0022857,GO:0022890,GO:0030001,GO:0031224,GO:0031226,GO:0034220,GO:…	0	1154.8	No	No	No
NRG857_00250	folA	dihydrofolate reductase(folA)	0.463741	0.0100228	1.24922	0.114624	0.509555	0.0267895	-1.69449	2.69e-06	1.69e-05	H	GO:0000166,GO:0003674,GO:0003824,GO:0004146,GO:0005488,GO:0005542,GO:0005575,GO:0005622,GO:0005623,GO:0005737,GO:0005829,GO:0008144,GO:0008150,GO:0008152,GO:0016491,GO:0016645,GO:0016646,GO:0019842,GO:0031406,GO:0033218,GO:0036094,GO:0042221,GO:0042493,GO:0043167,GO:0043168,GO:0043177,GO:0044424,GO:0044444,GO:0044464,GO:0048037,GO:0050661,GO:0050662,GO:0050896,GO:0051870,GO:0051871,GO:0055114,GO:…	2.4e-112	411.4	No	No	Yes
NRG857_00255	ccdA	putative antitoxin of gyrase inhibiting toxin-antitoxin system(NRG857_00255)	0.499491	0.463814	2.99425	0.734817	1.75977	0.561603	-0.528432	0.0154922	0.0404885	S		1.9e-33	147.9	No	No	Yes
NRG857_00260	ccdB	CcdB-like protein(NRG857_00260)	0.826359	0.297741	0.63841	0.0215804	0.574871	0.00898905	-1.37638	8.74e-05	0.000415945	S		7.3e-52	209.5	No	No	Yes
NRG857_00265	apaH	bis(5'-nucleosyl)-tetraphosphatase	0.138194	1.45113e-05	0.821445	0.00355294	0.293179	0.00302313	-0.295758	0.459307	0.595408	T	GO:0003674,GO:0003824,GO:0004551,GO:0004721,GO:0006139,GO:0006464,GO:0006470,GO:0006725,GO:0006793,GO:0006796,GO:0006807,GO:0008138,GO:0008150,GO:0008152,GO:0008796,GO:0008803,GO:0009314,GO:0009628,GO:0009987,GO:0010165,GO:0010212,GO:0015949,GO:0016311,GO:0016462,GO:0016787,GO:0016788,GO:0016791,GO:0016817,GO:0016818,GO:0019538,GO:0034641,GO:0036211,GO:0042578,GO:0043170,GO:0043412,GO:0044237,GO:…	1.1e-169	602.4	No	No	No
NRG857_00270	apaG	ApaG protein(apaG)	0.00142588	8.23624e-05	0.371091	0.00660541	0.292346	0.0438117	-0.348671	0.314347	0.448105	P		3.7e-66	257.3	No	No	No
NRG857_00275	ksgA	16S rRNA (adenine(1518)-N(6)/adenine(1519)-N(6))-dimethyltransferase(ksgA)	0.207554	0.00224116	1.53295	0.0404211	0.820967	0.266157	-1.07864	5.61e-05	0.000279506	J	GO:0000028,GO:0000154,GO:0000179,GO:0001510,GO:0003674,GO:0003676,GO:0003677,GO:0003690,GO:0003723,GO:0003729,GO:0003824,GO:0005488,GO:0005575,GO:0005622,GO:0005623,GO:0005737,GO:0005829,GO:0006139,GO:0006364,GO:0006396,GO:0006725,GO:0006807,GO:0006996,GO:0008150,GO:0008152,GO:0008168,GO:0008170,GO:0008173,GO:0008649,GO:0008757,GO:0009451,GO:0009987,GO:0010467,GO:0016043,GO:0016070,GO:0016072,GO:…	1.3e-151	542.3	No	No	Yes
NRG857_00280	pdxA	4-hydroxythreonine-4-phosphate dehydrogenase PdxA(pdxA)	0.646669	0.0191765	0.862384	0.13955	0.331355	0.0263371	-0.731904	0.0217539	0.0541414	H	GO:0000166,GO:0000287,GO:0003674,GO:0003824,GO:0005488,GO:0005515,GO:0006081,GO:0006725,GO:0006732,GO:0006766,GO:0006767,GO:0006793,GO:0006796,GO:0006807,GO:0008150,GO:0008152,GO:0008270,GO:0008614,GO:0008615,GO:0009058,GO:0009108,GO:0009110,GO:0009987,GO:0016491,GO:0016614,GO:0016616,GO:0017144,GO:0018130,GO:0019438,GO:0019637,GO:0034641,GO:0036094,GO:0042364,GO:0042802,GO:0042816,GO:0042819,GO:…	1.2e-185	655.6	No	No	No
NRG857_00285	surA	peptidyl-prolyl cis-trans isomerase SurA(NRG857_00285)	0.459375	0.00396525	1.19799	0.0897285	0.48601	0.00046795	0.681576	0.0174462	0.0448192	O	GO:0000413,GO:0003674,GO:0003755,GO:0003824,GO:0005488,GO:0005515,GO:0005575,GO:0005623,GO:0006457,GO:0006458,GO:0006464,GO:0006807,GO:0008150,GO:0008152,GO:0009987,GO:0016043,GO:0016853,GO:0016859,GO:0018193,GO:0018208,GO:0019538,GO:0022607,GO:0030288,GO:0030313,GO:0031647,GO:0031975,GO:0033218,GO:0036211,GO:0042277,GO:0042597,GO:0043163,GO:0043165,GO:0043170,GO:0043412,GO:0044085,GO:0044091,GO:…	7.5e-236	822.8	No	Yes	No
NRG857_00290	lptD	organic solvent tolerance protein(NRG857_00290)	0.847492	0.259993	0.0151162	0.0275052	0.945417	0.286738	-1.1868	1.64e-13	2.82e-12	M	GO:0005575,GO:0005623,GO:0006810,GO:0006869,GO:0008150,GO:0009279,GO:0009636,GO:0009987,GO:0010876,GO:0015920,GO:0016020,GO:0016043,GO:0019867,GO:0022607,GO:0030312,GO:0030313,GO:0031975,GO:0033036,GO:0042221,GO:0043163,GO:0043165,GO:0044085,GO:0044091,GO:0044462,GO:0044464,GO:0045229,GO:0050896,GO:0051179,GO:0051234,GO:0061024,GO:0071702,GO:0071709,GO:0071840,GO:0071944,GO:1901264	0	1607.8	No	No	Yes
NRG857_00295	djlA	Dna-J like membrane chaperone protein(djlA)	0.305436	0.00105112	0.886459	0.153507	0.588691	0.0377966	-0.0422035	0.877013	0.921267	O	GO:0003674,GO:0005488,GO:0005515,GO:0005575,GO:0005623,GO:0005886,GO:0016020,GO:0044464,GO:0051087,GO:0071944	1.8e-142	511.9	No	No	No
NRG857_00300	rluA	23S rRNA/tRNA pseudouridine synthase A(NRG857_00300)	0.586359	0.114041	0.928318	0.596847	0.736957	0.287681	1.17074	0.000193201	0.000851375	J	GO:0000154,GO:0000455,GO:0001522,GO:0003674,GO:0003824,GO:0006139,GO:0006364,GO:0006396,GO:0006399,GO:0006400,GO:0006725,GO:0006807,GO:0008033,GO:0008150,GO:0008152,GO:0009451,GO:0009982,GO:0009987,GO:0010467,GO:0016070,GO:0016072,GO:0016853,GO:0016866,GO:0022613,GO:0031118,GO:0031119,GO:0034470,GO:0034641,GO:0034660,GO:0042254,GO:0043170,GO:0043412,GO:0044085,GO:0044237,GO:0044238,GO:0046483,GO:…	4.7e-125	453.8	No	Yes	No
NRG857_00305	rapA	ATP-dependent helicase HepA(NRG857_00305)	2.46435	0.0188157	0.924294	0.00182327	1.5773	0.190875	-0.424726	0.0949937	0.179858	K	GO:0000166,GO:0001000,GO:0003674,GO:0003676,GO:0003824,GO:0004386,GO:0005488,GO:0005515,GO:0005524,GO:0005575,GO:0005622,GO:0005623,GO:0005737,GO:0006139,GO:0006351,GO:0006355,GO:0006725,GO:0006807,GO:0008144,GO:0008150,GO:0008152,GO:0009058,GO:0009059,GO:0009889,GO:0009891,GO:0009893,GO:0009987,GO:0010467,GO:0010468,GO:0010556,GO:0010557,GO:0010604,GO:0010628,GO:0016070,GO:0016462,GO:0016787,GO:…	0	1916.4	No	No	No
NRG857_00310	polB	DNA polymerase II(NRG857_00310)	0.940893	6.21903e-05	1.05934	0.00854907	0.877947	0.00133062	-0.590162	0.0293529	0.0692605	L	GO:0003674,GO:0003824,GO:0003887,GO:0004518,GO:0004527,GO:0004529,GO:0004536,GO:0006139,GO:0006259,GO:0006260,GO:0006261,GO:0006281,GO:0006725,GO:0006807,GO:0006950,GO:0006974,GO:0007154,GO:0008150,GO:0008152,GO:0008296,GO:0008408,GO:0009058,GO:0009059,GO:0009432,GO:0009605,GO:0009987,GO:0009991,GO:0016740,GO:0016772,GO:0016779,GO:0016787,GO:0016788,GO:0016796,GO:0016895,GO:0018130,GO:0019438,GO:…	0	1624	No	No	No
NRG857_00315	araD	L-ribulose-5-phosphate 4-epimerase(araD)	0.00955881	1.75428e-06	0.595201	0.181687	0.216285	0.00513086	5.06175	3.65e-08	3.18e-07	G	GO:0003674,GO:0003824,GO:0005488,GO:0005575,GO:0005622,GO:0005623,GO:0005737,GO:0005829,GO:0005975,GO:0005996,GO:0006793,GO:0006796,GO:0008150,GO:0008152,GO:0008270,GO:0008742,GO:0009056,GO:0009058,GO:0009987,GO:0016052,GO:0016829,GO:0016830,GO:0016832,GO:0016853,GO:0016854,GO:0016857,GO:0019321,GO:0019323,GO:0019324,GO:0019566,GO:0019568,GO:0019569,GO:0019572,GO:0019637,GO:0043167,GO:0043169,GO:…	5.5e-132	476.9	No	Yes	No
NRG857_00320	araA	L-arabinose isomerase(NRG857_00320)	0.0133958	4.34265e-12	0.611837	0.00733175	0.196325	5.19973e-05	5.01471	6.56e-11	8.46e-10	G	GO:0003674,GO:0003824,GO:0005575,GO:0005622,GO:0005623,GO:0005737,GO:0005829,GO:0005975,GO:0005996,GO:0006793,GO:0006796,GO:0008150,GO:0008152,GO:0008733,GO:0009056,GO:0009058,GO:0009987,GO:0016052,GO:0016853,GO:0016860,GO:0016861,GO:0019321,GO:0019323,GO:0019566,GO:0019568,GO:0019569,GO:0019572,GO:0019637,GO:0044237,GO:0044238,GO:0044281,GO:0044282,GO:0044424,GO:0044444,GO:0044464,GO:0046365,GO:…	2.4e-302	1043.9	No	Yes	No
NRG857_00325	araB	ribulokinase(NRG857_00325)	0.0680334	7.25777e-10	0.545629	0.00384616	0.227737	4.61406e-05	6.61482	4.85e-16	1.05e-14	F	GO:0003674,GO:0003824,GO:0005575,GO:0005622,GO:0005623,GO:0005737,GO:0005975,GO:0005996,GO:0006793,GO:0006796,GO:0008150,GO:0008152,GO:0008741,GO:0009056,GO:0009058,GO:0009987,GO:0016052,GO:0016301,GO:0016310,GO:0016740,GO:0016772,GO:0016773,GO:0019200,GO:0019321,GO:0019323,GO:0019566,GO:0019568,GO:0019569,GO:0019572,GO:0019637,GO:0044237,GO:0044238,GO:0044262,GO:0044281,GO:0044282,GO:0044424,GO:…	0	1137.5	No	Yes	No
NRG857_00330	araC	DNA-binding transcriptional regulator AraC(NRG857_00330)	0.0465362	2.09301e-06	0.793181	0.0519398	0.297019	0.0025683	1.91889	2.51e-06	1.59e-05	K	GO:0000976,GO:0001067,GO:0001130,GO:0001216,GO:0001217,GO:0003674,GO:0003676,GO:0003677,GO:0003690,GO:0003700,GO:0005488,GO:0005515,GO:0005575,GO:0005622,GO:0005623,GO:0005737,GO:0005829,GO:0005975,GO:0005996,GO:0006355,GO:0008150,GO:0008152,GO:0009056,GO:0009889,GO:0009890,GO:0009891,GO:0009892,GO:0009893,GO:0010468,GO:0010556,GO:0010557,GO:0010558,GO:0010604,GO:0010605,GO:0010628,GO:0010629,GO:…	3.7e-167	594	No	Yes	No
NRG857_00335		hypothetical protein(NRG857_00335)	5.58999	0.267128	0.985757	0.0559199	4.54466	0.275306	0.399254	0.549583	0.678906			6.4e-167	593.2	No	No	No
NRG857_00340		hypothetical protein(NRG857_00340)	0.53303	0.218018	0.687248	0.0485354	0.781798	0.0336019	0.512102	0.489598	0.62471			2.4e-74	284.6	No	No	No
NRG857_00345	yabI	hypothetical protein(NRG857_00345)	1.03333	0.698417	0.598874	0.124813	0.184226	0.0908659	-2.01546	1.13e-10	1.41e-09	S	GO:0000003,GO:0000910,GO:0005575,GO:0005623,GO:0005886,GO:0007049,GO:0008150,GO:0009314,GO:0009628,GO:0009987,GO:0010212,GO:0016020,GO:0019954,GO:0022402,GO:0022414,GO:0032505,GO:0043093,GO:0044464,GO:0050896,GO:0051301,GO:0071944	3.5e-140	504.2	No	No	Yes
NRG857_00350	thiQ	thiamine transporter ATP-binding subunit(thiQ)	0.524537	0.12399	0.791376	0.0447523	0.231738	0.00993846	-0.986872	0.0900459	0.172734	P	GO:0000166,GO:0003674,GO:0003824,GO:0005215,GO:0005488,GO:0005524,GO:0006810,GO:0006855,GO:0008144,GO:0008150,GO:0015234,GO:0015238,GO:0015399,GO:0015405,GO:0015888,GO:0015893,GO:0016462,GO:0016787,GO:0016817,GO:0016818,GO:0016887,GO:0017076,GO:0017111,GO:0022804,GO:0022857,GO:0030554,GO:0032553,GO:0032555,GO:0032559,GO:0035461,GO:0035639,GO:0036094,GO:0042221,GO:0042493,GO:0042623,GO:0042626,GO:…	1.1e-121	442.6	No	No	No
NRG857_00355	thiP	thiamine transporter membrane protein(thiP)	0.515693	0.00103884	0.413374	8.51546e-07	0.721112	0.0361101	-0.724407	0.375222	0.510647	P	GO:0003674,GO:0005215,GO:0005575,GO:0005623,GO:0005886,GO:0006810,GO:0006855,GO:0008150,GO:0015234,GO:0015238,GO:0015893,GO:0016020,GO:0022857,GO:0035461,GO:0042221,GO:0042493,GO:0044464,GO:0045117,GO:0050896,GO:0051179,GO:0051180,GO:0051234,GO:0055085,GO:0071702,GO:0071705,GO:0071934,GO:0071944,GO:0072348,GO:0072531,GO:0090482,GO:1901474,GO:1901682	3.2e-300	1036.9	No	No	No
NRG857_00360	tbpA	thiamine transporter substrate binding subunit(tbpA)	1.35813	0.208951	0.85806	0.113514	0.355491	0.0482409	-0.743584	0.292394	0.424916	P	GO:0003674,GO:0005488,GO:0005575,GO:0005623,GO:0006810,GO:0008144,GO:0008150,GO:0015888,GO:0015893,GO:0019842,GO:0030288,GO:0030313,GO:0030975,GO:0030976,GO:0031975,GO:0036094,GO:0042221,GO:0042493,GO:0042597,GO:0043167,GO:0043168,GO:0043169,GO:0044464,GO:0045117,GO:0048037,GO:0050662,GO:0050896,GO:0051179,GO:0051180,GO:0051234,GO:0071702,GO:0071705,GO:0072348,GO:0097159,GO:1901363,GO:1901681	1.1e-186	659.1	No	No	No
NRG857_00365	sgrR	transcriptional regulator SgrR(NRG857_00365)	1.06457	0.05631	1.47134	0.150172	1.12263	0.000416472	0.808225	0.0983618	0.184789	K	GO:0000976,GO:0000984,GO:0001017,GO:0001067,GO:0003674,GO:0003676,GO:0003677,GO:0003690,GO:0005488,GO:0005575,GO:0005623,GO:0006355,GO:0008150,GO:0009889,GO:0009890,GO:0009891,GO:0009892,GO:0009893,GO:0010468,GO:0010556,GO:0010557,GO:0010558,GO:0010604,GO:0010605,GO:0010628,GO:0010629,GO:0019219,GO:0019222,GO:0030288,GO:0030313,GO:0031323,GO:0031324,GO:0031325,GO:0031326,GO:0031327,GO:0031328,GO:…	0	1137.5	No	No	No
NRG857_00375	leuD	3-isopropylmalate dehydratase small subunit(leuD)	0.71864	0.0914058	0.409763	0.028699	0.312654	0.0570391	2.41763	1.4e-05	7.95e-05	E	GO:0003674,GO:0003824,GO:0003861,GO:0005575,GO:0005622,GO:0005623,GO:0005737,GO:0005829,GO:0006082,GO:0006520,GO:0006551,GO:0006807,GO:0008150,GO:0008152,GO:0008652,GO:0009058,GO:0009081,GO:0009082,GO:0009098,GO:0009316,GO:0009987,GO:0016053,GO:0016829,GO:0016835,GO:0016836,GO:0016853,GO:0016866,GO:0019752,GO:0032991,GO:0043436,GO:0044237,GO:0044238,GO:0044249,GO:0044281,GO:0044283,GO:0044424,GO:…	1.8e-115	421.8	No	Yes	No
NRG857_00380	leuC	isopropylmalate isomerase large subunit(NRG857_00380)	0.623827	0.0185148	0.639178	0.0157789	0.337318	0.00101193	3.03176	3.97e-06	2.44e-05	E	GO:0003674,GO:0003824,GO:0005575,GO:0005618,GO:0005622,GO:0005623,GO:0005737,GO:0005829,GO:0006082,GO:0006520,GO:0006551,GO:0006807,GO:0008150,GO:0008152,GO:0008652,GO:0009058,GO:0009081,GO:0009082,GO:0009098,GO:0009987,GO:0016053,GO:0016853,GO:0016866,GO:0019752,GO:0030312,GO:0043436,GO:0044237,GO:0044238,GO:0044249,GO:0044281,GO:0044283,GO:0044424,GO:0044444,GO:0044464,GO:0046394,GO:0071704,GO:…	8.7e-270	935.6	No	Yes	No
NRG857_00385	leuB	3-isopropylmalate dehydrogenase(NRG857_00385)	0.477994	0.0337069	0.791348	0.0894335	0.382987	0.0607022	3.23656	2.72e-08	2.44e-07	CE	GO:0000287,GO:0003674,GO:0003824,GO:0003862,GO:0005488,GO:0005575,GO:0005622,GO:0005623,GO:0005737,GO:0005829,GO:0006082,GO:0006520,GO:0006551,GO:0006807,GO:0006950,GO:0007154,GO:0008150,GO:0008152,GO:0008652,GO:0009058,GO:0009081,GO:0009082,GO:0009098,GO:0009267,GO:0009605,GO:0009987,GO:0009991,GO:0016053,GO:0016491,GO:0016614,GO:0016616,GO:0019752,GO:0030145,GO:0031667,GO:0031668,GO:0031669,GO:…	2.4e-206	724.5	No	Yes	No
NRG857_00390	leuA	2-isopropylmalate synthase(NRG857_00390)	0.394014	0.000166197	0.613434	0.00982164	0.15605	3.07682e-07	2.39708	1.27e-06	8.42e-06	E	GO:0003674,GO:0003824,GO:0003852,GO:0003985,GO:0003988,GO:0005575,GO:0005622,GO:0005623,GO:0005737,GO:0005829,GO:0006082,GO:0006520,GO:0006551,GO:0006807,GO:0008150,GO:0008152,GO:0008652,GO:0009058,GO:0009081,GO:0009082,GO:0009098,GO:0009987,GO:0016053,GO:0016407,GO:0016408,GO:0016453,GO:0016740,GO:0016746,GO:0016747,GO:0019752,GO:0043436,GO:0044237,GO:0044238,GO:0044249,GO:0044281,GO:0044283,GO:…	1.3e-293	1015	No	Yes	No
NRG857_00395	leuO	leucine transcriptional activator(leuO)	0.440584	0.00184278	0.4682	0.00112652	0.560354	0.00225422	0.42067	0.367038	0.501487	K	GO:0003674,GO:0003676,GO:0003677,GO:0005488,GO:0005575,GO:0006355,GO:0008150,GO:0009889,GO:0010468,GO:0010556,GO:0019219,GO:0019222,GO:0031323,GO:0031326,GO:0032991,GO:0032993,GO:0043565,GO:0050789,GO:0050794,GO:0051171,GO:0051252,GO:0060255,GO:0065007,GO:0080090,GO:0097159,GO:1901363,GO:1903506,GO:2000112,GO:2001141	2e-177	628.2	No	No	No
NRG857_00400	ilvI	acetolactate synthase 3 catalytic subunit(NRG857_00400)	0.714309	0.0119055	0.629689	0.00167594	0.41982	0.000679821	1.29643	2.88e-05	0.000152822	H	GO:0000287,GO:0003674,GO:0003824,GO:0003984,GO:0005488,GO:0005575,GO:0005622,GO:0005623,GO:0005737,GO:0005829,GO:0006082,GO:0006520,GO:0006549,GO:0006573,GO:0006807,GO:0008150,GO:0008152,GO:0008652,GO:0009058,GO:0009081,GO:0009082,GO:0009097,GO:0009099,GO:0009987,GO:0016053,GO:0016740,GO:0016744,GO:0019752,GO:0019842,GO:0030976,GO:0036094,GO:0043167,GO:0043168,GO:0043169,GO:0043436,GO:0044237,GO:…	0	1147.9	No	Yes	No
NRG857_00405	ilvH	acetolactate synthase small subunit(ilvH)	0.627756	0.0742816	1.12985	0.49468	0.689111	0.2122	2.98049	5.65e-11	7.33e-10	E	GO:0003674,GO:0003824,GO:0003984,GO:0005575,GO:0005622,GO:0005623,GO:0005737,GO:0005829,GO:0005948,GO:0006082,GO:0006520,GO:0006549,GO:0006573,GO:0006807,GO:0008150,GO:0008152,GO:0008652,GO:0009058,GO:0009081,GO:0009082,GO:0009097,GO:0009099,GO:0009987,GO:0016053,GO:0016740,GO:0016744,GO:0019752,GO:0032991,GO:0043436,GO:0044237,GO:0044238,GO:0044249,GO:0044281,GO:0044283,GO:0044424,GO:0044444,GO:…	3.1e-81	307.8	No	Yes	No
NRG857_00410	fruR	DNA-binding transcriptional regulator FruR(NRG857_00410)	0.294338	0.00292929	0.635833	0.0416945	0.345227	0.0909465	-0.107212	0.697296	0.797502	K	GO:0003674,GO:0003676,GO:0003677,GO:0005488,GO:0005975,GO:0006082,GO:0006090,GO:0006091,GO:0006096,GO:0006139,GO:0006163,GO:0006164,GO:0006165,GO:0006355,GO:0006725,GO:0006732,GO:0006733,GO:0006753,GO:0006754,GO:0006757,GO:0006793,GO:0006796,GO:0006807,GO:0008150,GO:0008152,GO:0009056,GO:0009058,GO:0009108,GO:0009117,GO:0009123,GO:0009124,GO:0009126,GO:0009127,GO:0009132,GO:0009135,GO:0009141,GO:…	5.4e-189	666.8	No	No	No
NRG857_00415	mraZ	cell division protein MraZ(NRG857_00415)	0	1	0	1	0	1	-2.53e-05	0.999894	0.999894	K	GO:0000976,GO:0001067,GO:0003674,GO:0003676,GO:0003677,GO:0003690,GO:0003700,GO:0005488,GO:0006355,GO:0008150,GO:0009889,GO:0009890,GO:0009892,GO:0010468,GO:0010556,GO:0010558,GO:0010605,GO:0010629,GO:0019219,GO:0019222,GO:0031323,GO:0031324,GO:0031326,GO:0031327,GO:0031333,GO:0043254,GO:0043565,GO:0044087,GO:0044212,GO:0045892,GO:0045934,GO:0048519,GO:0048523,GO:0050789,GO:0050794,GO:0051128,GO:…	2.2e-81	308.1	No	No	No
NRG857_00420	rsmH	16S rRNA (cytosine(1402)-N(4))-methyltransferase(mraW)	0.0314243	0.33267	0.0628656	0.33267	0.0759856	0.33267	-0.0670852	0.683576	0.786065	J	GO:0000154,GO:0001510,GO:0003674,GO:0003824,GO:0005575,GO:0005622,GO:0005623,GO:0005737,GO:0005829,GO:0006139,GO:0006364,GO:0006396,GO:0006725,GO:0006807,GO:0008150,GO:0008152,GO:0008168,GO:0008170,GO:0008173,GO:0008649,GO:0008757,GO:0009451,GO:0009987,GO:0010467,GO:0016070,GO:0016072,GO:0016434,GO:0016740,GO:0016741,GO:0022613,GO:0031167,GO:0032259,GO:0034470,GO:0034641,GO:0034660,GO:0042254,GO:…	1.5e-172	612.1	No	No	No
NRG857_00425	ftsL	cell division protein FtsL(NRG857_00425)	0	1	23	0.359317	0	1	0.1866	0.518159	0.651127	D	GO:0000003,GO:0000910,GO:0005575,GO:0005623,GO:0005886,GO:0005887,GO:0007049,GO:0008150,GO:0009987,GO:0016020,GO:0016021,GO:0019954,GO:0022402,GO:0022414,GO:0031224,GO:0031226,GO:0032153,GO:0032505,GO:0043093,GO:0044425,GO:0044459,GO:0044464,GO:0051301,GO:0071944	2.5e-59	234.6	No	No	No
NRG857_00430	ftsI	transpeptidase involved in septal peptidoglycan synthesis (penicillin-binding protein 3)(NRG857_00430)	2.20437	1	0.152291	0.322779	8.49653	0.979683	1.47417	1.33e-05	7.54e-05	M	GO:0003674,GO:0003824,GO:0005488,GO:0005575,GO:0005623,GO:0005886,GO:0005887,GO:0008144,GO:0008150,GO:0008658,GO:0008955,GO:0009987,GO:0016020,GO:0016021,GO:0016740,GO:0016757,GO:0016758,GO:0031224,GO:0031226,GO:0031406,GO:0032153,GO:0033218,GO:0033293,GO:0036094,GO:0042221,GO:0042493,GO:0043167,GO:0043168,GO:0043177,GO:0044425,GO:0044459,GO:0044464,GO:0050896,GO:0051301,GO:0071944,GO:0097159,GO:…	0	1158.3	No	Yes	No
NRG857_00435	murE	UDP-N-acetylmuramoylalanyl-D-glutamate--2,6-diaminopimelate ligase(murE)	0.260495	0.482173	0.209439	0.623399	4.4966	0.636849	-0.0879112	0.713299	0.809452	M	GO:0000270,GO:0003674,GO:0003824,GO:0005575,GO:0005622,GO:0005623,GO:0005737,GO:0005829,GO:0006022,GO:0006023,GO:0006024,GO:0006807,GO:0008150,GO:0008152,GO:0008765,GO:0009058,GO:0009059,GO:0009252,GO:0009273,GO:0009987,GO:0016874,GO:0016879,GO:0016881,GO:0030203,GO:0034645,GO:0042546,GO:0043170,GO:0044036,GO:0044038,GO:0044085,GO:0044237,GO:0044249,GO:0044260,GO:0044424,GO:0044444,GO:0044464,GO:…	4.9e-287	993	No	No	No
NRG857_00440	murF	UDP-N-acetylmuramoyl-tripeptide--D-alanyl-D-alanine ligase(murF)	18.3025	0.569811	30.3938	0.728852	68.2046	0.761935	-0.0818792	0.770026	0.848179	M	GO:0000270,GO:0003674,GO:0003824,GO:0005575,GO:0005622,GO:0005623,GO:0005737,GO:0005829,GO:0006022,GO:0006023,GO:0006024,GO:0006807,GO:0008150,GO:0008152,GO:0008766,GO:0009058,GO:0009059,GO:0009252,GO:0009273,GO:0009987,GO:0016874,GO:0016879,GO:0016881,GO:0030203,GO:0034645,GO:0042546,GO:0043170,GO:0044036,GO:0044038,GO:0044085,GO:0044237,GO:0044249,GO:0044260,GO:0044424,GO:0044444,GO:0044464,GO:…	4.1e-248	863.6	No	No	No
NRG857_00445	mraY	phospho-N-acetylmuramoyl-pentapeptide-transferase(mraY)	0.262288	0.576357	0.160831	0.283759	0.19925	0.263577	0.177972	0.470072	0.605648	M	GO:0000270,GO:0003674,GO:0003824,GO:0005488,GO:0005515,GO:0005575,GO:0005623,GO:0005886,GO:0006022,GO:0006023,GO:0006024,GO:0006807,GO:0008150,GO:0008152,GO:0008963,GO:0009058,GO:0009059,GO:0009252,GO:0009273,GO:0009987,GO:0016020,GO:0016740,GO:0016772,GO:0016780,GO:0030203,GO:0034645,GO:0040007,GO:0042546,GO:0042802,GO:0043170,GO:0044036,GO:0044038,GO:0044085,GO:0044237,GO:0044249,GO:0044260,GO:…	1e-201	709.1	No	No	No
NRG857_00450	murD	UDP-N-acetylmuramoyl-L-alanyl-D-glutamate synthetase(murD)	0.277372	0.502856	0.213943	0.643938	0.223893	0.664092	-0.191687	0.454583	0.590371	M	GO:0000270,GO:0003674,GO:0003824,GO:0005488,GO:0005515,GO:0005575,GO:0005622,GO:0005623,GO:0005737,GO:0006022,GO:0006023,GO:0006024,GO:0006807,GO:0008150,GO:0008152,GO:0008764,GO:0009058,GO:0009059,GO:0009252,GO:0009273,GO:0009987,GO:0016874,GO:0016879,GO:0016881,GO:0030203,GO:0034645,GO:0042546,GO:0042802,GO:0043170,GO:0044036,GO:0044038,GO:0044085,GO:0044237,GO:0044249,GO:0044260,GO:0044424,GO:…	1.2e-249	868.6	No	No	No
NRG857_00455	ftsW	cell division protein FtsW(NRG857_00455)	0.396323	1	0.174543	0.352697	2.27023	0.966286	-0.48269	0.0528936	0.113064	D	GO:0003674,GO:0005215,GO:0005575,GO:0005623,GO:0005886,GO:0005887,GO:0006810,GO:0008150,GO:0008360,GO:0009987,GO:0015647,GO:0015648,GO:0015835,GO:0015836,GO:0016020,GO:0016021,GO:0022603,GO:0022604,GO:0022857,GO:0022884,GO:0031224,GO:0031226,GO:0032153,GO:0040007,GO:0044425,GO:0044459,GO:0044464,GO:0050789,GO:0050793,GO:0050794,GO:0051128,GO:0051179,GO:0051234,GO:0051301,GO:0055085,GO:0065007,GO:…	2.1e-227	794.7	No	No	No
NRG857_00460	murG	undecaprenyldiphospho-muramoylpentapeptide beta-N- acetylglucosaminyltransferase(murG)	0	1	18	0.32897	0	1	-0.253731	0.324476	0.4583	M	GO:0000270,GO:0003674,GO:0003824,GO:0006022,GO:0006023,GO:0006024,GO:0006807,GO:0008150,GO:0008152,GO:0008194,GO:0008375,GO:0009058,GO:0009059,GO:0009252,GO:0009273,GO:0009987,GO:0016740,GO:0016757,GO:0016758,GO:0030203,GO:0034645,GO:0042546,GO:0043170,GO:0044036,GO:0044038,GO:0044085,GO:0044237,GO:0044249,GO:0044260,GO:0050511,GO:0070589,GO:0071554,GO:0071704,GO:0071840,GO:1901135,GO:1901137,GO:…	2.3e-198	698	No	No	No
NRG857_00465	murC	UDP-N-acetylmuramate--L-alanine ligase(murC)	0.0259056	0.159389	0.0490685	0.162741	0.729318	0.57719	-0.577878	0.00324766	0.0106392	M	GO:0000166,GO:0000270,GO:0000287,GO:0003674,GO:0003824,GO:0005488,GO:0005524,GO:0006022,GO:0006023,GO:0006024,GO:0006807,GO:0008144,GO:0008150,GO:0008152,GO:0008763,GO:0009058,GO:0009059,GO:0009252,GO:0009273,GO:0009987,GO:0016874,GO:0016879,GO:0016881,GO:0017076,GO:0030203,GO:0030554,GO:0032553,GO:0032555,GO:0032559,GO:0034645,GO:0035639,GO:0036094,GO:0042546,GO:0043167,GO:0043168,GO:0043169,GO:…	2.5e-283	980.7	No	No	Yes
NRG857_00470	ddl	D-alanine--D-alanine ligase(ddl1)	4.60891	0.568084	0.103079	0.328184	0.129017	0.328184	-0.204076	0.293036	0.42541	F	GO:0000270,GO:0003674,GO:0003824,GO:0005575,GO:0005622,GO:0005623,GO:0005737,GO:0005829,GO:0006022,GO:0006023,GO:0006024,GO:0006807,GO:0008150,GO:0008152,GO:0008716,GO:0009058,GO:0009059,GO:0009252,GO:0009273,GO:0009987,GO:0016874,GO:0016879,GO:0016881,GO:0030203,GO:0034645,GO:0042546,GO:0043170,GO:0044036,GO:0044038,GO:0044085,GO:0044237,GO:0044249,GO:0044260,GO:0044424,GO:0044444,GO:0044464,GO:…	3.3e-169	600.9	No	No	No
NRG857_00475	ftsQ	cell division protein FtsQ(NRG857_00475)	0	1	0	1	8	0.334903	0.035351	0.865041	0.913832	D	GO:0000003,GO:0000278,GO:0000281,GO:0000910,GO:0000917,GO:0003674,GO:0005488,GO:0005515,GO:0005575,GO:0005623,GO:0005886,GO:0005887,GO:0007049,GO:0008150,GO:0009987,GO:0016020,GO:0016021,GO:0016043,GO:0019954,GO:0022402,GO:0022414,GO:0022607,GO:0031224,GO:0031226,GO:0032153,GO:0032505,GO:0032506,GO:0042802,GO:0043093,GO:0044085,GO:0044425,GO:0044459,GO:0044464,GO:0051301,GO:0061640,GO:0071840,GO:…	1.8e-153	548.5	No	No	No
NRG857_00480	ftsA	cell division protein FtsA(ftsA)	0.312613	0.487904	0.189546	0.64288	0.21995	0.669833	-0.455497	0.0282558	0.0670168	D	GO:0000166,GO:0003674,GO:0005488,GO:0005515,GO:0005524,GO:0005575,GO:0005622,GO:0005623,GO:0005737,GO:0005829,GO:0005886,GO:0008144,GO:0008150,GO:0009898,GO:0009987,GO:0016020,GO:0017076,GO:0030554,GO:0032153,GO:0032553,GO:0032555,GO:0032559,GO:0035639,GO:0036094,GO:0042802,GO:0043167,GO:0043168,GO:0044424,GO:0044425,GO:0044444,GO:0044459,GO:0044464,GO:0051301,GO:0071944,GO:0097159,GO:0097367,GO:…	1.9e-236	824.7	No	No	No
NRG857_00485	ftsZ	cell division protein FtsZ(NRG857_00485)	6.40136	0.852373	49.4601	0.354739	17.6798	0.597382	-0.0661016	0.688461	0.790395	D	GO:0000166,GO:0001882,GO:0001883,GO:0003674,GO:0003824,GO:0003924,GO:0005488,GO:0005515,GO:0005525,GO:0005575,GO:0005622,GO:0005623,GO:0005737,GO:0008150,GO:0009987,GO:0016043,GO:0016462,GO:0016787,GO:0016817,GO:0016818,GO:0017076,GO:0017111,GO:0019001,GO:0022607,GO:0032153,GO:0032549,GO:0032550,GO:0032553,GO:0032555,GO:0032561,GO:0034622,GO:0035639,GO:0036094,GO:0042802,GO:0043167,GO:0043168,GO:…	7.8e-208	729.6	No	No	No
NRG857_00490	lpxC	UDP-3-O-[3-hydroxymyristoyl] N-acetylglucosamine deacetylase(lpxC)	0.0432215	0.16764	0.0202952	0.0615315	0.0239344	0.0584127	0.997408	8.9e-14	1.58e-12	M	GO:0003674,GO:0003824,GO:0005488,GO:0005506,GO:0005575,GO:0005622,GO:0005623,GO:0005737,GO:0005975,GO:0006629,GO:0006643,GO:0006644,GO:0006664,GO:0006793,GO:0006796,GO:0008150,GO:0008152,GO:0008270,GO:0008610,GO:0008654,GO:0008759,GO:0009058,GO:0009245,GO:0009247,GO:0009311,GO:0009312,GO:0009987,GO:0016051,GO:0016787,GO:0016810,GO:0016811,GO:0019213,GO:0019637,GO:0043167,GO:0043169,GO:0044237,GO:…	1.3e-173	615.5	No	Yes	No
NRG857_00495	secM	SecA regulator SecM(NRG857_00495)	0	1	0	1	0	1	0.549857	0.0257316	0.0619371	U	GO:0003674,GO:0005575,GO:0005623,GO:0006417,GO:0008150,GO:0009889,GO:0010468,GO:0010556,GO:0010608,GO:0019222,GO:0031323,GO:0031326,GO:0032268,GO:0034248,GO:0042597,GO:0044464,GO:0045182,GO:0050789,GO:0050794,GO:0051171,GO:0051246,GO:0060255,GO:0065007,GO:0080090,GO:2000112	1.4e-92	345.5	No	No	No
NRG857_00500	secA	preprotein translocase subunit SecA(NRG857_00500)	0.250021	0.046598	1.24665	0.076863	0.634803	0.0719335	0.42914	0.016715	0.0432034	U	GO:0000166,GO:0002790,GO:0003674,GO:0003824,GO:0005215,GO:0005488,GO:0005515,GO:0005524,GO:0005575,GO:0005622,GO:0005623,GO:0005737,GO:0005829,GO:0005886,GO:0005887,GO:0006457,GO:0006605,GO:0006810,GO:0006886,GO:0008104,GO:0008144,GO:0008150,GO:0008320,GO:0008565,GO:0009306,GO:0009987,GO:0015031,GO:0015399,GO:0015405,GO:0015440,GO:0015450,GO:0015462,GO:0015627,GO:0015628,GO:0015833,GO:0016020,GO:…	0	1708.7	No	No	No
NRG857_00505	mutT	nucleoside triphosphate pyrophosphohydrolase(NRG857_00505)	1.37727	0.175018	0.177119	0.0208056	0.792493	0.105314	0.863377	0.115015	0.208517	L	GO:0000287,GO:0003674,GO:0003824,GO:0005488,GO:0006139,GO:0006259,GO:0006281,GO:0006725,GO:0006807,GO:0006950,GO:0006974,GO:0008150,GO:0008152,GO:0008413,GO:0009987,GO:0016462,GO:0016787,GO:0016817,GO:0016818,GO:0017110,GO:0030145,GO:0033554,GO:0034641,GO:0035539,GO:0043167,GO:0043169,GO:0043170,GO:0044237,GO:0044238,GO:0044260,GO:0044715,GO:0044716,GO:0046483,GO:0046872,GO:0046914,GO:0047429,GO:…	4.8e-72	276.9	No	No	No
NRG857_00510	yacG	zinc-binding protein(NRG857_00510)	1.02184	1	1.70254	0.653333	0.82711	0.833333	0.673706	0.0965151	0.182167	S	GO:0003674,GO:0004857,GO:0005488,GO:0008150,GO:0008270,GO:0008657,GO:0010911,GO:0030234,GO:0032780,GO:0042030,GO:0043086,GO:0043167,GO:0043169,GO:0043462,GO:0044092,GO:0046872,GO:0046914,GO:0050790,GO:0051336,GO:0051346,GO:0060589,GO:0060590,GO:0065007,GO:0065009,GO:0072586,GO:0098772,GO:2000371,GO:2000372	1.2e-31	141.7	No	No	No
NRG857_00515	zapD	hypothetical protein(NRG857_00515)	0.92399	0.309598	0.605509	0.00773562	0.20708	0.00125995	0.0701465	0.823034	0.887734	D	GO:0000003,GO:0000910,GO:0003674,GO:0005488,GO:0005515,GO:0005575,GO:0005622,GO:0005623,GO:0005737,GO:0005829,GO:0007049,GO:0008150,GO:0009987,GO:0019954,GO:0022402,GO:0022414,GO:0032153,GO:0032505,GO:0042802,GO:0043093,GO:0044424,GO:0044444,GO:0044464,GO:0051301	1.9e-138	498.4	No	No	No
NRG857_00520	coaE	dephospho-CoA kinase(coaE)	66	0.336281	54	0.161349	0	1	0.498694	0.0910292	0.173832	F	GO:0003674,GO:0003824,GO:0004140,GO:0006139,GO:0006163,GO:0006164,GO:0006725,GO:0006732,GO:0006753,GO:0006793,GO:0006796,GO:0006807,GO:0008150,GO:0008152,GO:0009058,GO:0009108,GO:0009117,GO:0009150,GO:0009152,GO:0009165,GO:0009259,GO:0009260,GO:0009987,GO:0015936,GO:0015937,GO:0016301,GO:0016310,GO:0016740,GO:0016772,GO:0016773,GO:0018130,GO:0019438,GO:0019637,GO:0019693,GO:0033865,GO:0033866,GO:…	1.9e-107	395.2	No	No	No
NRG857_00525	guaC	guanosine 5'-monophosphate oxidoreductase(NRG857_00525)	0.705818	0.0371303	0.650176	0.00388153	0.816634	0.0027053	0.0459403	0.896915	0.934116	F	GO:0003674,GO:0003824,GO:0003920,GO:0005488,GO:0005515,GO:0005575,GO:0005622,GO:0005623,GO:0005737,GO:0005829,GO:0005886,GO:0006139,GO:0006163,GO:0006725,GO:0006753,GO:0006793,GO:0006796,GO:0006807,GO:0008150,GO:0008152,GO:0009117,GO:0009150,GO:0009259,GO:0009987,GO:0015949,GO:0015950,GO:0015951,GO:0016020,GO:0016491,GO:0016651,GO:0016657,GO:0019637,GO:0019693,GO:0034641,GO:0042802,GO:0044237,GO:…	1.4e-195	688.7	No	No	No
NRG857_00530	hofC	type IV pilin biogenesis protein(NRG857_00530)	0.651065	0.0617562	0.414542	0.00777062	0.647346	0.0552848	1.30247	0.0326524	0.0759016	U	GO:0002790,GO:0005575,GO:0005623,GO:0005886,GO:0006810,GO:0008104,GO:0008150,GO:0009306,GO:0009987,GO:0015031,GO:0015628,GO:0015833,GO:0016020,GO:0032940,GO:0033036,GO:0042886,GO:0044464,GO:0045184,GO:0046903,GO:0051179,GO:0051234,GO:0055085,GO:0071702,GO:0071705,GO:0071806,GO:0071944,GO:0098776	3.8e-221	773.9	No	No	No
NRG857_00535	hofB	hypothetical protein(NRG857_00535)	0.755537	0.012607	0.499525	3.9606e-05	1.11531	0.0053478	-0.695035	0.386646	0.522702	NU		3.2e-264	917.1	No	No	No
NRG857_00540	ppdD	putative major pilin subunit(NRG857_00540)	0.51071	0.102483	0.531435	0.0874744	0.922915	0.352917	1.20454	0.405533	0.541651	NU	GO:0005575,GO:0005623,GO:0009289,GO:0042995,GO:0044464	4.6e-76	290.4	No	No	No
NRG857_00545	nadC	quinolinate phosphoribosyltransferase(NRG857_00545)	0.553793	0.0353615	0.58572	0.0336922	0.756596	0.0696562	-0.705012	0.0333288	0.0772615	F	GO:0003674,GO:0003824,GO:0004514,GO:0005575,GO:0005622,GO:0005623,GO:0005737,GO:0005829,GO:0006082,GO:0006139,GO:0006520,GO:0006531,GO:0006725,GO:0006732,GO:0006733,GO:0006753,GO:0006793,GO:0006796,GO:0006807,GO:0008150,GO:0008152,GO:0009056,GO:0009058,GO:0009066,GO:0009108,GO:0009117,GO:0009165,GO:0009435,GO:0009987,GO:0016054,GO:0016740,GO:0016757,GO:0016763,GO:0017144,GO:0018130,GO:0019355,GO:…	1.3e-165	589	No	No	No
NRG857_00550	ampD	N-acetyl-anhydromuranmyl-L-alanine amidase(NRG857_00550)	0.985613	0.23441	0.441322	0.0467644	0.617283	0.139623	-0.718507	0.0194463	0.0493277	V	GO:0000270,GO:0003674,GO:0003824,GO:0005488,GO:0005575,GO:0005622,GO:0005623,GO:0005737,GO:0006022,GO:0006026,GO:0006027,GO:0006807,GO:0008150,GO:0008152,GO:0008270,GO:0008745,GO:0009056,GO:0009057,GO:0009253,GO:0009254,GO:0009392,GO:0016020,GO:0016787,GO:0016810,GO:0016811,GO:0019867,GO:0030203,GO:0043167,GO:0043169,GO:0043170,GO:0044424,GO:0044464,GO:0046872,GO:0046914,GO:0061783,GO:0071704,GO:…	2e-108	398.3	No	No	Yes
NRG857_00555	ampE	regulatory protein AmpE(NRG857_00555)	0.928517	0.485169	0.439224	0.0283172	1.11543	0.0408042	-0.436621	0.17677	0.291922	V	GO:0005575,GO:0005623,GO:0005886,GO:0005887,GO:0016020,GO:0016021,GO:0031224,GO:0031226,GO:0044425,GO:0044459,GO:0044464,GO:0071944	4.6e-157	560.5	No	No	No
NRG857_00560	aroP	aromatic amino acid transporter(NRG857_00560)	1.20933	0.0555889	0.513673	5.64101e-05	1.01752	0.000538885	2.09113	6.2e-06	3.74e-05	U	GO:0003333,GO:0003674,GO:0005215,GO:0005302,GO:0005342,GO:0005575,GO:0005623,GO:0005886,GO:0005887,GO:0006810,GO:0006811,GO:0006812,GO:0006820,GO:0006855,GO:0006865,GO:0008104,GO:0008150,GO:0008320,GO:0008324,GO:0008509,GO:0008514,GO:0008565,GO:0009977,GO:0015031,GO:0015075,GO:0015171,GO:0015173,GO:0015179,GO:0015192,GO:0015196,GO:0015238,GO:0015291,GO:0015318,GO:0015399,GO:0015405,GO:0015450,GO:…	2.3e-251	874.4	No	Yes	No
NRG857_00565		putative colicin(NRG857_00565)	0.75484	0.00115613	0.535821	0.00144068	0.733838	0.0349883	0.0905855	0.875702	0.920348	S		0	1155.2	No	No	No
NRG857_00570		Putative Colicin E7 immunity protein (ImmE7) (Microcin E7 immunity protein)(NRG857_00570)	0.457962	0.186659	0.368673	0.0723202	0.482859	0.291293	1.39103	8.17e-05	0.000391233	S		8.5e-50	202.6	No	Yes	No
NRG857_00575		putative colicin(NRG857_00575)	3.98536	0.253048	1.23463	0.432732	0.526071	0.198475	0.469346	0.674408	0.779187	S		8.5e-37	159.1	No	No	No
NRG857_00580		colicin immunity protein(NRG857_00580)	0.49782	0.0382432	1.11395	0.344236	0.445772	0.0716715	0.171173	0.778672	0.854719	S		5.4e-49	199.9	No	No	No
NRG857_00583		putative colicin(NRG857_00583)	0.294321	0.0189792	0.768116	0.0744095	0.162384	0.00760426	-1.39866	0.010426	0.0291596	S		8.8e-20	102.4	No	No	Yes
NRG857_00585		colicin immunity protein(NRG857_00585)	0.392433	0.350828	0.471376	0.529054	0.335903	0.376557	0.0333082	0.905429	0.93967	S		9.8e-51	205.7	No	No	No
NRG857_00590	pdhR	transcriptional regulator PdhR(pdhR)	0.00974373	0.162587	1.6534	0.959412	0.0893444	0.554575	0.864374	0.0864685	0.167238	K	GO:0003674,GO:0003676,GO:0003677,GO:0003700,GO:0005488,GO:0005575,GO:0006355,GO:0008150,GO:0009889,GO:0009890,GO:0009891,GO:0009892,GO:0009893,GO:0010468,GO:0010556,GO:0010557,GO:0010558,GO:0010604,GO:0010605,GO:0010628,GO:0010629,GO:0019219,GO:0019222,GO:0031323,GO:0031324,GO:0031325,GO:0031326,GO:0031327,GO:0031328,GO:0032991,GO:0032993,GO:0043565,GO:0045892,GO:0045893,GO:0045934,GO:0045935,GO:…	1.9e-133	481.9	No	No	No
NRG857_00595	aceE	pyruvate dehydrogenase subunit E1(aceE)	0.313553	0.000320884	0.182766	0.000151927	0.194746	0.0012791	0.00747778	0.988779	0.993245	F	GO:0000287,GO:0003674,GO:0003824,GO:0004738,GO:0005488,GO:0005515,GO:0008150,GO:0008152,GO:0016491,GO:0016903,GO:0019842,GO:0030976,GO:0036094,GO:0042802,GO:0042803,GO:0043167,GO:0043168,GO:0043169,GO:0046872,GO:0046983,GO:0048037,GO:0050662,GO:0055114,GO:0097159,GO:1901363,GO:1901681	0	1810.8	Yes	No	No
NRG857_00600	aceF	dihydrolipoamide acetyltransferase(aceF)	0.011681	0.0976506	0.401408	0.458907	0.0275942	0.129715	-0.882974	0.119301	0.214904	F	GO:0003674,GO:0003824,GO:0004742,GO:0005488,GO:0005504,GO:0005575,GO:0005622,GO:0005623,GO:0005737,GO:0006082,GO:0006084,GO:0006085,GO:0006086,GO:0006090,GO:0006139,GO:0006163,GO:0006164,GO:0006637,GO:0006725,GO:0006732,GO:0006753,GO:0006790,GO:0006793,GO:0006796,GO:0006807,GO:0008150,GO:0008152,GO:0008289,GO:0009058,GO:0009108,GO:0009117,GO:0009150,GO:0009152,GO:0009165,GO:0009259,GO:0009260,GO:…	2.9e-300	1037.3	No	No	No
NRG857_00605	lpdA	dihydrolipoamide dehydrogenase(NRG857_00605)	4	0.326189	18	0.326189	0	1	-1.96457	1.15e-05	6.63e-05	F	GO:0000166,GO:0001505,GO:0003674,GO:0003824,GO:0004148,GO:0005488,GO:0005515,GO:0005575,GO:0005622,GO:0005623,GO:0005634,GO:0005654,GO:0005737,GO:0005739,GO:0005759,GO:0005829,GO:0006082,GO:0006084,GO:0006085,GO:0006086,GO:0006090,GO:0006103,GO:0006139,GO:0006163,GO:0006164,GO:0006464,GO:0006520,GO:0006544,GO:0006546,GO:0006637,GO:0006725,GO:0006732,GO:0006733,GO:0006753,GO:0006790,GO:0006793,GO:…	9.4e-272	942.2	No	No	Yes
NRG857_00610	yacH	hypothetical protein(NRG857_00610)	0.648869	0.000847256	0.625297	0.000378022	0.825408	0.00289498	0.423867	0.121119	0.217459	M		1.7e-214	752.3	No	No	No
NRG857_00615	acnB	aconitate hydratase B(NRG857_00615)	0.0888602	2.22342e-05	0.33926	0.00125485	0.815728	0.0508586	-1.69438	2.35e-12	3.56e-11	C	GO:0003674,GO:0003676,GO:0003723,GO:0003729,GO:0003730,GO:0003824,GO:0003994,GO:0005488,GO:0005575,GO:0005622,GO:0005623,GO:0005737,GO:0005829,GO:0005975,GO:0006081,GO:0006082,GO:0006091,GO:0006097,GO:0006099,GO:0006101,GO:0006417,GO:0006629,GO:0006631,GO:0008150,GO:0008152,GO:0009056,GO:0009060,GO:0009062,GO:0009889,GO:0009987,GO:0010468,GO:0010556,GO:0010608,GO:0015980,GO:0016042,GO:0016054,GO:…	0	1739.5	No	No	Yes
NRG857_00620	yacL	hypothetical protein(NRG857_00620)	0.759303	0.579353	0.715965	0.390234	1.12375	0.272565	-1.24542	1.71e-05	9.45e-05	S		2.1e-63	248.1	No	No	Yes
NRG857_00625	speD	S-adenosylmethionine decarboxylase(NRG857_00625)	0.787407	0.183001	0.470006	0.00490961	0.869493	0.0186599	-0.888553	0.00956726	0.0270624	F	GO:0003674,GO:0003824,GO:0004014,GO:0005575,GO:0005622,GO:0005623,GO:0005737,GO:0005829,GO:0006576,GO:0006595,GO:0006596,GO:0006807,GO:0008150,GO:0008152,GO:0008216,GO:0008295,GO:0009058,GO:0009308,GO:0009309,GO:0009987,GO:0016829,GO:0016830,GO:0016831,GO:0034641,GO:0042401,GO:0044106,GO:0044237,GO:0044249,GO:0044271,GO:0044424,GO:0044444,GO:0044464,GO:0071704,GO:0097164,GO:1901564,GO:1901566,GO:…	3.5e-151	540.8	No	No	Yes
NRG857_00630	speE	spermidine synthase(NRG857_00630)	0.603955	0.00798849	1.90424	0.0201579	0.913188	0.00540924	-0.39854	0.136205	0.239465	E	GO:0003674,GO:0003824,GO:0004766,GO:0005575,GO:0005622,GO:0005623,GO:0005737,GO:0005829,GO:0006576,GO:0006595,GO:0006596,GO:0006807,GO:0008150,GO:0008152,GO:0008216,GO:0008295,GO:0009058,GO:0009308,GO:0009309,GO:0009987,GO:0010487,GO:0016740,GO:0016765,GO:0034641,GO:0042401,GO:0043918,GO:0044106,GO:0044237,GO:0044249,GO:0044271,GO:0044424,GO:0044444,GO:0044464,GO:0071704,GO:0097164,GO:1901564,GO:…	1.4e-169	602.1	No	No	No
NRG857_00635	yacC	hypothetical protein(NRG857_00635)	0.996656	0.856589	0.258218	0.0825768	1.02013	0.451441	0.409537	0.286861	0.418689	S		9e-59	232.6	No	No	No
NRG857_00640	cueO	multicopper oxidase(NRG857_00640)	0.860056	0.104864	0.559681	0.0319301	0.425427	0.053447	0.146828	0.693255	0.794171	Q	GO:0003674,GO:0003824,GO:0004322,GO:0005488,GO:0005507,GO:0005575,GO:0005623,GO:0006950,GO:0008150,GO:0008152,GO:0009636,GO:0010035,GO:0010038,GO:0010273,GO:0016491,GO:0016679,GO:0016682,GO:0016722,GO:0016724,GO:0030288,GO:0030313,GO:0031975,GO:0042221,GO:0042597,GO:0043167,GO:0043169,GO:0044464,GO:0046688,GO:0046872,GO:0046914,GO:0050896,GO:0055114,GO:0061687,GO:0097501,GO:0098754,GO:1990169	6.2e-293	1012.7	No	No	No
NRG857_00645	gcd	glucose dehydrogenase(NRG857_00645)	0.620806	8.54232e-06	0.491896	2.58691e-05	0.626945	0.00102885	-1.47402	4.12e-05	0.000213797	G	GO:0000287,GO:0003674,GO:0003824,GO:0004344,GO:0005488,GO:0005575,GO:0005623,GO:0005886,GO:0008150,GO:0008152,GO:0008876,GO:0016020,GO:0016021,GO:0016491,GO:0016614,GO:0016901,GO:0019842,GO:0031224,GO:0031406,GO:0036094,GO:0043167,GO:0043168,GO:0043169,GO:0043177,GO:0044425,GO:0044464,GO:0046872,GO:0048037,GO:0048038,GO:0048039,GO:0055114,GO:0070968,GO:0071944,GO:0097159,GO:1901363	0	1542.3	No	No	Yes
NRG857_00650	hpt	hypoxanthine phosphoribosyltransferase(NRG857_00650)	0.489285	0.114156	0.496568	0.00468124	0.307072	0.0400105	-1.11323	2.24e-05	0.000120501	F	GO:0000287,GO:0003674,GO:0003824,GO:0004422,GO:0005488,GO:0005575,GO:0005622,GO:0005623,GO:0005737,GO:0005829,GO:0006139,GO:0006163,GO:0006164,GO:0006166,GO:0006177,GO:0006188,GO:0006725,GO:0006753,GO:0006793,GO:0006796,GO:0006807,GO:0008150,GO:0008152,GO:0009058,GO:0009116,GO:0009117,GO:0009119,GO:0009123,GO:0009124,GO:0009126,GO:0009127,GO:0009150,GO:0009152,GO:0009156,GO:0009161,GO:0009163,GO:…	1e-93	349.4	No	No	Yes
NRG857_00655	can	carbonic anhydrase(NRG857_00655)	0.0186665	0.336281	0.036397	0.336281	0.0471361	0.336281	-2.08684	9.06e-21	2.97e-19	P	GO:0003674,GO:0003824,GO:0004089,GO:0005488,GO:0005575,GO:0005622,GO:0005623,GO:0005737,GO:0005829,GO:0008150,GO:0008270,GO:0015976,GO:0016829,GO:0016835,GO:0016836,GO:0043167,GO:0043169,GO:0044424,GO:0044444,GO:0044464,GO:0046872,GO:0046914	2.7e-128	464.5	No	No	Yes
NRG857_00660	yadG	putative transporter subunit: ATP-binding component of ABC superfamily protein(NRG857_00660)	0.653232	8.73756e-05	0.525561	0.0277919	0.61364	0.000175477	-0.339382	0.269603	0.399909	V	GO:0005575,GO:0005623,GO:0005886,GO:0008150,GO:0009314,GO:0009628,GO:0010165,GO:0010212,GO:0016020,GO:0044464,GO:0050896,GO:0071944	4.4e-169	600.5	No	No	No
NRG857_00665	yadH	putative transporter subunit(NRG857_00665)	0.428257	0.00374034	0.656888	0.036349	0.503921	0.0121238	0.316991	0.394861	0.530921	V	GO:0005575,GO:0005623,GO:0005886,GO:0016020,GO:0044464,GO:0071944	6.7e-139	500	No	No	No
NRG857_00670	yadI	putative PTS Enzyme IIA(NRG857_00670)	0.39656	0.0163373	0.510214	0.084165	0.77105	0.0975083	1.34537	1.81e-07	1.4e-06	G		3.6e-81	307.4	No	Yes	No
NRG857_00675	yadE	putative exported polysaccharide deacetylase(NRG857_00675)	0.746325	0.00429516	0.689062	0.00105281	0.683447	0.00102901	-0.894215	0.0174683	0.0448461	G	GO:0003674,GO:0003824,GO:0005575,GO:0005622,GO:0005623,GO:0005737,GO:0005829,GO:0016787,GO:0016810,GO:0016814,GO:0044424,GO:0044444,GO:0044464	1.1e-236	825.5	No	No	Yes
NRG857_00680	panD	aspartate alpha-decarboxylase(NRG857_00680)	2.89929	0.971657	0.738103	0.705642	0.634772	0.42951	-0.930153	0.00051818	0.00208357	H	GO:0003674,GO:0003824,GO:0004068,GO:0005575,GO:0005618,GO:0005622,GO:0005623,GO:0005737,GO:0005829,GO:0006082,GO:0006508,GO:0006520,GO:0006522,GO:0006523,GO:0006575,GO:0006732,GO:0006766,GO:0006767,GO:0006807,GO:0008150,GO:0008152,GO:0008652,GO:0009058,GO:0009078,GO:0009079,GO:0009108,GO:0009110,GO:0009987,GO:0010467,GO:0015939,GO:0015940,GO:0016053,GO:0016485,GO:0016540,GO:0016829,GO:0016830,GO:…	2.4e-65	254.6	No	No	Yes
NRG857_00685	yadD	putative transposase(NRG857_00685)	0.549314	0.0233296	0.552964	0.0207195	0.50015	0.0049635	0.281419	0.336753	0.471232	L	GO:0006139,GO:0006259,GO:0006310,GO:0006725,GO:0006807,GO:0008150,GO:0008152,GO:0009987,GO:0034641,GO:0043170,GO:0044237,GO:0044238,GO:0044260,GO:0046483,GO:0071704,GO:0090304,GO:1901360	5.1e-151	540.4	No	No	No
NRG857_00690	panC	pantoate--beta-alanine ligase(panC)	1.05998	0.832713	0.444138	0.00465422	0.660004	0.0106712	0.552444	0.00563822	0.0173037	H	GO:0003674,GO:0003824,GO:0004592,GO:0005488,GO:0005515,GO:0005575,GO:0005622,GO:0005623,GO:0005737,GO:0005829,GO:0006082,GO:0006520,GO:0006573,GO:0006575,GO:0006732,GO:0006766,GO:0006767,GO:0006807,GO:0008150,GO:0008152,GO:0009058,GO:0009081,GO:0009108,GO:0009110,GO:0009987,GO:0015939,GO:0015940,GO:0016053,GO:0016874,GO:0016879,GO:0016881,GO:0019752,GO:0032787,GO:0033317,GO:0034641,GO:0042364,GO:…	1.6e-154	552	No	Yes	No
NRG857_00695	panB	3-methyl-2-oxobutanoate hydroxymethyltransferase(panB)	2.09607	0.296299	0.572761	0.126184	0.291035	0.0736773	0.282156	0.264564	0.39493	H	GO:0000287,GO:0003674,GO:0003824,GO:0003864,GO:0005488,GO:0005515,GO:0005575,GO:0005622,GO:0005623,GO:0005737,GO:0005829,GO:0006082,GO:0006520,GO:0006573,GO:0006575,GO:0006732,GO:0006766,GO:0006767,GO:0006807,GO:0008150,GO:0008152,GO:0009058,GO:0009081,GO:0009108,GO:0009110,GO:0009987,GO:0015939,GO:0015940,GO:0016053,GO:0016740,GO:0016741,GO:0016742,GO:0019752,GO:0032787,GO:0033317,GO:0034641,GO:…	1.7e-145	521.9	No	No	No
NRG857_00700	yadC	putative fimbrial-like adhesin protein(NRG857_00700)	0.384736	1.265e-05	0.810196	0.00113877	0.81757	0.000114249	-0.258764	0.592816	0.714762	NU	GO:0005575,GO:0005623,GO:0006950,GO:0006974,GO:0007155,GO:0008150,GO:0009289,GO:0009987,GO:0022610,GO:0031589,GO:0033554,GO:0042221,GO:0042710,GO:0042995,GO:0043708,GO:0043709,GO:0044010,GO:0044464,GO:0044764,GO:0046677,GO:0050896,GO:0051704,GO:0051716,GO:0090605,GO:0090609	9.8e-204	716.1	No	No	No
NRG857_00705	yadK	protein yadK, putative fimbrial-like adhesin(NRG857_00705)	0.0715117	0.011842	0.00800871	0.00155213	0.303404	0.0312885	0.946435	0.500954	0.634982	NU	GO:0005575,GO:0005623,GO:0007155,GO:0008150,GO:0009289,GO:0009987,GO:0022610,GO:0031589,GO:0042710,GO:0042995,GO:0043708,GO:0043709,GO:0044010,GO:0044464,GO:0044764,GO:0051704,GO:0090605,GO:0090609	1.1e-104	386	No	No	No
NRG857_00710	yadL	putative fimbrial-like adhesin protein YadL(NRG857_00710)	1.96244	0.149134	0.839037	0.00177849	3.41422	0.11299	0.239111	0.882861	0.924856	NU		4.4e-85	320.9	No	No	No
NRG857_00715	yadM	putative fimbrial-like adhesin protein YadM(NRG857_00715)	0.409025	0.0764073	1.45529	0.322203	0.707046	0.516619	0.0501931	0.982684	NA	NU	GO:0007155,GO:0008150,GO:0022610	5.5e-98	363.6	No	No	No
NRG857_00720	htrE	putative outer membrane usher protein(NRG857_00720)	0.578899	1.54204e-06	0.575381	3.17252e-09	0.680628	9.45217e-07	0.595083	0.21789	0.341544	M	GO:0003674,GO:0005215,GO:0005575,GO:0005623,GO:0006810,GO:0008150,GO:0009279,GO:0009297,GO:0009987,GO:0015267,GO:0015288,GO:0015473,GO:0016020,GO:0016043,GO:0019867,GO:0022607,GO:0022803,GO:0022829,GO:0022857,GO:0030030,GO:0030031,GO:0030312,GO:0030313,GO:0031975,GO:0043711,GO:0044085,GO:0044462,GO:0044464,GO:0051179,GO:0051234,GO:0055085,GO:0071840,GO:0071944	0	1724.5	No	No	No
NRG857_00725	ecpD	putative chaperone protein EcpD(NRG857_00725)	0.501506	0.0931131	0.487578	0.0842362	0.417943	0.00466028	0.498219	0.638469	0.75069	NU	GO:0007155,GO:0008150,GO:0009987,GO:0016043,GO:0022610,GO:0030030,GO:0043711,GO:0071840	3e-136	491.1	No	No	No
NRG857_00730	yadN	fimbrial-like protein(NRG857_00730)	8.7301	0.101622	3.26874	0.109906	2.37224	0.0233777	1.26806	0.474891	0.60971	NU	GO:0005575,GO:0005623,GO:0007155,GO:0008150,GO:0009289,GO:0022610,GO:0042995,GO:0044464	5.5e-101	373.6	No	No	No
NRG857_00735	folK	2-amino-4-hydroxy-6-hydroxymethyldihydropteridine pyrophosphokinase(NRG857_00735)	0.0341003	0.161343	0.0799134	0.177082	0.0762993	0.170084	0.190053	0.80596	0.876031	H	GO:0000287,GO:0003674,GO:0003824,GO:0003848,GO:0005488,GO:0016740,GO:0016772,GO:0016778,GO:0043167,GO:0043169,GO:0046872	5.3e-86	323.6	No	No	No
NRG857_00740	pcnB	poly(A) polymerase I(pcnB)	18.3023	0.309589	14.7176	0.871834	3.52091	0.494663	-0.0446368	0.88559	0.925904	F	GO:0003674,GO:0003676,GO:0003723,GO:0003824,GO:0004652,GO:0005488,GO:0005575,GO:0005622,GO:0005623,GO:0005737,GO:0005829,GO:0006139,GO:0006276,GO:0006378,GO:0006396,GO:0006397,GO:0006725,GO:0006807,GO:0008150,GO:0008152,GO:0009451,GO:0009987,GO:0010467,GO:0016070,GO:0016071,GO:0016740,GO:0016772,GO:0016779,GO:0031123,GO:0031124,GO:0034641,GO:0043170,GO:0043412,GO:0043631,GO:0044237,GO:0044238,GO:…	9.4e-272	942.2	No	No	No
NRG857_00745	gluQ	glutamyl-Q tRNA(Asp) synthetase(NRG857_00745)	0.711898	0.0106686	0.489617	0.00719759	0.62288	0.0360592	-0.309241	0.469759	0.605613	J	GO:0000166,GO:0002097,GO:0003674,GO:0005488,GO:0005524,GO:0006139,GO:0006396,GO:0006399,GO:0006400,GO:0006725,GO:0006807,GO:0008033,GO:0008144,GO:0008150,GO:0008152,GO:0008270,GO:0009451,GO:0009987,GO:0010467,GO:0016070,GO:0017076,GO:0030554,GO:0032553,GO:0032555,GO:0032559,GO:0034470,GO:0034641,GO:0034660,GO:0035639,GO:0036094,GO:0043167,GO:0043168,GO:0043169,GO:0043170,GO:0043412,GO:0044237,GO:…	5.9e-182	643.3	No	No	No
NRG857_00750	dksA	RNA polymerase-binding transcription factor(dksA)	0.0536871	0.164374	4.28934	0.710677	8.6365	0.491961	0.238918	0.141861	0.246609	T	GO:0005575,GO:0005622,GO:0005623,GO:0005737,GO:0005829,GO:0044424,GO:0044444,GO:0044464	2.1e-79	301.6	No	No	No
NRG857_00755	sfsA	sugar fermentation stimulation protein A(NRG857_00755)	0.406871	0.00187603	0.934109	0.0884871	0.9898	0.183057	-0.838928	0.000444282	0.0018158	K	GO:0003674,GO:0003676,GO:0003677,GO:0005488,GO:0005975,GO:0006355,GO:0008150,GO:0008152,GO:0009889,GO:0009891,GO:0009893,GO:0010468,GO:0010556,GO:0010557,GO:0010604,GO:0010628,GO:0019219,GO:0019222,GO:0031323,GO:0031325,GO:0031326,GO:0031328,GO:0044238,GO:0045893,GO:0045935,GO:0048518,GO:0048522,GO:0050789,GO:0050794,GO:0051171,GO:0051173,GO:0051252,GO:0051254,GO:0060255,GO:0065007,GO:0071704,GO:…	1.4e-127	462.2	No	No	Yes
NRG857_00760	ligT	2'-5' RNA ligase(NRG857_00760)	0.62082	0.0937956	0.546545	0.118602	0.56398	0.0933571	0.318573	0.520628	0.652871	J	GO:0003674,GO:0003824,GO:0004112,GO:0004113,GO:0005488,GO:0005515,GO:0005575,GO:0005622,GO:0005623,GO:0005737,GO:0005829,GO:0008081,GO:0008104,GO:0008150,GO:0008452,GO:0008664,GO:0009966,GO:0010646,GO:0010738,GO:0016787,GO:0016788,GO:0016874,GO:0016886,GO:0023051,GO:0033036,GO:0034237,GO:0042578,GO:0044424,GO:0044444,GO:0044464,GO:0048583,GO:0050789,GO:0050794,GO:0051018,GO:0051179,GO:0065007,GO:…	1.1e-97	362.5	No	No	No
NRG857_00765	hrpB	ATP-dependent RNA helicase HrpB(NRG857_00765)	2.94675	0.000186857	2.31479	7.73992e-05	5.54942	0.0222178	0.182581	0.414704	0.550062	L		0	1559.7	No	No	No
NRG857_00770	mrcB	penicillin-binding protein 1b(mrcB)	0.666268	0.00145951	0.48565	6.13243e-06	0.553524	1.70151e-05	0.774326	3.12e-05	0.000164793	M	GO:0000270,GO:0003674,GO:0003824,GO:0004180,GO:0004185,GO:0005488,GO:0005575,GO:0005623,GO:0005886,GO:0005887,GO:0006022,GO:0006023,GO:0006024,GO:0006508,GO:0006807,GO:0008144,GO:0008150,GO:0008152,GO:0008233,GO:0008236,GO:0008238,GO:0008289,GO:0008360,GO:0008658,GO:0008955,GO:0009002,GO:0009058,GO:0009059,GO:0009252,GO:0009273,GO:0009314,GO:0009628,GO:0009987,GO:0010165,GO:0010212,GO:0016020,GO:…	0	1513.4	No	Yes	No
NRG857_00780	fhuA	ferrichrome outer membrane transporter(NRG857_00780)	0.777191	0.000862996	0.5429	1.22357e-05	0.742752	3.09658e-05	1.02097	1.04e-06	7.07e-06	P	GO:0003674,GO:0005488,GO:0005506,GO:0005515,GO:0005575,GO:0005623,GO:0009279,GO:0015643,GO:0016020,GO:0019867,GO:0019904,GO:0030312,GO:0030313,GO:0031975,GO:0043167,GO:0043169,GO:0044462,GO:0044464,GO:0046790,GO:0046872,GO:0046914,GO:0048037,GO:0071944	0	1505.7	No	Yes	No
NRG857_00785	fhuC	iron-hydroxamate transporter ATP-binding subunit(NRG857_00785)	1.07521	0.731108	0.965389	0.162471	1.15984	0.334686	0.341307	0.507677	0.641964	P	GO:0000166,GO:0003674,GO:0005488,GO:0005524,GO:0005575,GO:0005623,GO:0005886,GO:0008144,GO:0016020,GO:0016021,GO:0017076,GO:0030554,GO:0031224,GO:0032553,GO:0032555,GO:0032559,GO:0032991,GO:0035639,GO:0036094,GO:0043167,GO:0043168,GO:0043190,GO:0044425,GO:0044459,GO:0044464,GO:0071944,GO:0097159,GO:0097367,GO:0098533,GO:0098796,GO:0098797,GO:1901265,GO:1901363,GO:1902494,GO:1902495,GO:1904949,GO:…	7.4e-149	533.1	No	No	No
NRG857_00790	fhuD	iron-hydroxamate transporter substrate-binding subunit(NRG857_00790)	0.42591	0.0209763	0.538699	0.0170285	0.647995	0.0224892	0.351335	0.597794	0.719327	P	GO:0005575,GO:0005623,GO:0030288,GO:0030313,GO:0031975,GO:0042597,GO:0044464	3.8e-170	604	No	No	No
NRG857_00795	fhuB	iron-hydroxamate transporter permease subunit(NRG857_00795)	10.7596	0.138315	34.2071	0.207988	8.47037	0.0481649	-0.091113	0.853654	0.906873	P	GO:0005575,GO:0005623,GO:0005886,GO:0005887,GO:0016020,GO:0016021,GO:0031224,GO:0031226,GO:0032991,GO:0043190,GO:0044425,GO:0044459,GO:0044464,GO:0071944,GO:0098533,GO:0098796,GO:0098797,GO:1902494,GO:1902495,GO:1904949,GO:1990351	0	1233.8	No	No	No
NRG857_00800	hemL	glutamate-1-semialdehyde aminotransferase(NRG857_00800)	0.287148	0.583491	0.134702	0.240317	0.168674	0.223522	0.360638	0.0496414	0.107803	H	GO:0003674,GO:0003824,GO:0005488,GO:0005515,GO:0005575,GO:0005623,GO:0005886,GO:0006725,GO:0006778,GO:0006779,GO:0006782,GO:0006783,GO:0006807,GO:0008150,GO:0008152,GO:0009058,GO:0009987,GO:0016020,GO:0016853,GO:0016866,GO:0016869,GO:0018130,GO:0019438,GO:0033013,GO:0033014,GO:0034641,GO:0040007,GO:0042168,GO:0042286,GO:0042440,GO:0042802,GO:0044237,GO:0044249,GO:0044271,GO:0044464,GO:0046148,GO:…	1.7e-248	864.8	No	No	No
NRG857_00805	clcA	chloride channel protein(NRG857_00805)	0.615717	0.000508315	0.587383	0.00244497	0.754468	0.000557708	-1.03898	2.76e-06	1.73e-05	P	GO:0003674,GO:0005215,GO:0005488,GO:0005515,GO:0005575,GO:0005623,GO:0005886,GO:0005887,GO:0006810,GO:0006811,GO:0006812,GO:0006820,GO:0006821,GO:0008150,GO:0008324,GO:0015075,GO:0015077,GO:0015078,GO:0015291,GO:0015297,GO:0015298,GO:0015299,GO:0015318,GO:0015672,GO:0015698,GO:0015706,GO:0016020,GO:0016021,GO:0022804,GO:0022857,GO:0022890,GO:0031224,GO:0031226,GO:0031404,GO:0034220,GO:0042802,GO:…	1.8e-259	901.4	No	No	Yes
NRG857_00810	erpA	iron-sulfur cluster insertion protein ErpA(NRG857_00810)	1.04043	0.91864	2.13971	0.774581	6.00464	0.849417	-1.14585	1.08e-08	1.03e-07	C	GO:0003674,GO:0005488,GO:0005506,GO:0005575,GO:0005622,GO:0005623,GO:0005737,GO:0005829,GO:0005886,GO:0006091,GO:0006790,GO:0006807,GO:0008150,GO:0008152,GO:0009060,GO:0009061,GO:0009987,GO:0010467,GO:0015980,GO:0016020,GO:0016043,GO:0016226,GO:0019538,GO:0022607,GO:0031163,GO:0043167,GO:0043169,GO:0043170,GO:0044085,GO:0044237,GO:0044238,GO:0044424,GO:0044444,GO:0044464,GO:0045333,GO:0046872,GO:…	2.3e-59	234.6	No	No	Yes
NRG857_00815	yadS	hypothetical protein(NRG857_00815)	0.433675	0.0128699	0.775333	0.0470975	0.201505	0.00414936	0.412831	0.522449	0.653967	S	GO:0005575,GO:0005623,GO:0005886,GO:0016020,GO:0044464,GO:0071944	5.8e-109	400.2	No	No	No
NRG857_00820	btuF	vitamin B12-transporter protein BtuF(NRG857_00820)	0.556112	0.0215341	1.20281	0.247277	0.314248	0.0104788	-0.83285	0.184543	0.302044	P	GO:0003674,GO:0005488,GO:0005575,GO:0005623,GO:0006810,GO:0008144,GO:0008150,GO:0015889,GO:0015893,GO:0019842,GO:0030288,GO:0030313,GO:0031419,GO:0031975,GO:0036094,GO:0042221,GO:0042493,GO:0042597,GO:0044464,GO:0046906,GO:0048037,GO:0050896,GO:0051179,GO:0051180,GO:0051181,GO:0051234,GO:0071702,GO:0071705,GO:0097159,GO:1901363	8.2e-148	529.6	No	No	No
NRG857_00825	mtnN	5'-methylthioadenosine/S-adenosylhomocysteine nucleosidase(NRG857_00825)	3.273	0.344001	2.2802	0.752054	1.91803	0.372798	0.533571	0.0157726	0.041069	F	GO:0000096,GO:0000097,GO:0003674,GO:0003824,GO:0005488,GO:0005515,GO:0005575,GO:0005622,GO:0005623,GO:0005737,GO:0005829,GO:0006082,GO:0006139,GO:0006520,GO:0006534,GO:0006555,GO:0006575,GO:0006725,GO:0006732,GO:0006790,GO:0006807,GO:0008150,GO:0008152,GO:0008477,GO:0008652,GO:0008782,GO:0008930,GO:0009058,GO:0009066,GO:0009067,GO:0009069,GO:0009086,GO:0009116,GO:0009119,GO:0009987,GO:0016053,GO:…	1.9e-124	451.8	No	Yes	No
NRG857_00830	dgt	deoxyguanosinetriphosphate triphosphohydrolase(dgt)	0.605604	0.000390707	0.626158	0.00324608	0.740531	0.00124212	-0.728159	0.0484638	0.105571	F	GO:0003674,GO:0003676,GO:0003677,GO:0003697,GO:0003824,GO:0003924,GO:0005488,GO:0005515,GO:0006139,GO:0006163,GO:0006195,GO:0006203,GO:0006725,GO:0006753,GO:0006793,GO:0006796,GO:0006807,GO:0008150,GO:0008152,GO:0008832,GO:0009056,GO:0009058,GO:0009117,GO:0009141,GO:0009143,GO:0009144,GO:0009146,GO:0009151,GO:0009155,GO:0009166,GO:0009200,GO:0009204,GO:0009215,GO:0009217,GO:0009262,GO:0009264,GO:…	7.4e-299	1032.3	No	No	No
NRG857_00835	degP	serine endoprotease(NRG857_00835)	0.495899	0.00277891	0.828226	0.00641665	0.429122	0.002048	0.397552	0.199647	0.32068	O	GO:0003674,GO:0003824,GO:0004175,GO:0004252,GO:0005488,GO:0005515,GO:0005575,GO:0005623,GO:0005886,GO:0006457,GO:0006508,GO:0006515,GO:0006807,GO:0006950,GO:0006979,GO:0008150,GO:0008152,GO:0008233,GO:0008236,GO:0009056,GO:0009057,GO:0009266,GO:0009408,GO:0009628,GO:0009987,GO:0016020,GO:0016787,GO:0017171,GO:0019538,GO:0030163,GO:0030288,GO:0030313,GO:0031975,GO:0042597,GO:0042802,GO:0043170,GO:…	4.3e-256	890.2	No	No	No
NRG857_00840	cdaR	carbohydrate diacid transcriptional activator CdaR(NRG857_00840)	1.0459	0.0238829	0.988341	0.0172181	1.40321	0.0111221	-0.609637	0.0899862	0.172698	K	GO:0003674,GO:0003700,GO:0006355,GO:0008150,GO:0009889,GO:0009891,GO:0009893,GO:0010468,GO:0010556,GO:0010557,GO:0010604,GO:0010628,GO:0019219,GO:0019222,GO:0031323,GO:0031325,GO:0031326,GO:0031328,GO:0045893,GO:0045935,GO:0048518,GO:0048522,GO:0050789,GO:0050794,GO:0051171,GO:0051173,GO:0051252,GO:0051254,GO:0060255,GO:0065007,GO:0080090,GO:0140110,GO:1902680,GO:1903506,GO:1903508,GO:2000112,GO:…	7.8e-216	756.1	No	No	No
NRG857_00845	yaeH	hypothetical protein(NRG857_00845)	1.62262	0.132321	1.10874	0.325825	3.63393	0.0239275	-0.873971	4.67e-05	0.00023821	S		9.3e-65	252.7	No	No	Yes
NRG857_00850	dapD	2,3,4,5-tetrahydropyridine-2,6-dicarboxylate N-succinyltransferase(dapD)	51.8063	0.986627	0.235713	0.465068	6.28319	0.81946	-0.346113	0.173863	0.288248	E	GO:0003674,GO:0003824,GO:0005575,GO:0005622,GO:0005623,GO:0005737,GO:0005829,GO:0006082,GO:0006520,GO:0006553,GO:0006807,GO:0008150,GO:0008152,GO:0008652,GO:0008666,GO:0009058,GO:0009066,GO:0009067,GO:0009085,GO:0009987,GO:0016053,GO:0016410,GO:0016740,GO:0016746,GO:0016747,GO:0016748,GO:0016749,GO:0019752,GO:0019877,GO:0043436,GO:0043648,GO:0043650,GO:0044237,GO:0044238,GO:0044249,GO:0044281,GO:…	2.1e-122	445.3	No	No	No
NRG857_00855	glnD	PII uridylyl-transferase(NRG857_00855)	0.499971	0.262298	2.54917	0.91988	2.42952	0.485141	0.653277	0.0219261	0.0544417	O	GO:0003674,GO:0003824,GO:0006082,GO:0006355,GO:0006464,GO:0006520,GO:0006541,GO:0006542,GO:0006807,GO:0006808,GO:0007154,GO:0007584,GO:0008150,GO:0008152,GO:0008652,GO:0008773,GO:0009058,GO:0009064,GO:0009084,GO:0009605,GO:0009719,GO:0009889,GO:0009891,GO:0009893,GO:0009987,GO:0009991,GO:0010033,GO:0010243,GO:0010468,GO:0010556,GO:0010557,GO:0010604,GO:0010628,GO:0016053,GO:0016740,GO:0016772,GO:…	0	1793.1	No	No	No
NRG857_00860	map	methionine aminopeptidase(NRG857_00860)	0.0235481	0.331753	0.0477001	0.331753	0.0574748	0.331753	-0.476143	0.0966224	0.182289	E	GO:0003674,GO:0003824,GO:0004177,GO:0005488,GO:0005506,GO:0005575,GO:0005622,GO:0005623,GO:0005737,GO:0005829,GO:0006464,GO:0006508,GO:0006807,GO:0008150,GO:0008152,GO:0008198,GO:0008233,GO:0008235,GO:0008237,GO:0008238,GO:0009987,GO:0016787,GO:0019538,GO:0036211,GO:0043167,GO:0043169,GO:0043170,GO:0043412,GO:0044237,GO:0044238,GO:0044260,GO:0044267,GO:0044424,GO:0044444,GO:0044464,GO:0046872,GO:…	6e-151	540	No	No	No
NRG857_00865	rpsB	30S ribosomal protein S2(rpsB)	0	1	0	1	4	0.339808	1.32442	1.8e-07	1.39e-06	J	GO:0000028,GO:0003674,GO:0003735,GO:0005198,GO:0005488,GO:0005575,GO:0005618,GO:0005622,GO:0005623,GO:0005737,GO:0005829,GO:0005840,GO:0005886,GO:0006412,GO:0006518,GO:0006807,GO:0006996,GO:0008150,GO:0008152,GO:0008270,GO:0009058,GO:0009059,GO:0009987,GO:0010467,GO:0015935,GO:0016020,GO:0016043,GO:0019538,GO:0022607,GO:0022613,GO:0022618,GO:0022626,GO:0022627,GO:0030312,GO:0032991,GO:0034622,GO:…	1.5e-132	478.8	No	Yes	No
NRG857_00870	tsf	elongation factor Ts(tsf)	0	1	0	1	0	1	0.881461	0.0383927	0.0866245	J	GO:0001871,GO:0003674,GO:0003676,GO:0003723,GO:0003746,GO:0005085,GO:0005488,GO:0005515,GO:0005575,GO:0005622,GO:0005623,GO:0005737,GO:0005829,GO:0006412,GO:0006414,GO:0006518,GO:0006807,GO:0008135,GO:0008150,GO:0008152,GO:0008270,GO:0009058,GO:0009059,GO:0009986,GO:0009987,GO:0010467,GO:0019538,GO:0019899,GO:0030246,GO:0030247,GO:0034641,GO:0034645,GO:0043043,GO:0043167,GO:0043169,GO:0043170,GO:…	1.8e-148	531.9	No	No	No
NRG857_00875	pyrH	uridylate kinase(pyrH)	4.69077	0.61842	1.86528	0.701579	0.0620512	0.20858	0.0460094	0.854734	0.907222	F	GO:0003674,GO:0003824,GO:0005488,GO:0005515,GO:0005575,GO:0005622,GO:0005623,GO:0005737,GO:0005829,GO:0006139,GO:0006220,GO:0006221,GO:0006725,GO:0006753,GO:0006793,GO:0006796,GO:0006807,GO:0008150,GO:0008152,GO:0009041,GO:0009058,GO:0009117,GO:0009123,GO:0009165,GO:0009987,GO:0016301,GO:0016310,GO:0016740,GO:0016772,GO:0016776,GO:0018130,GO:0019205,GO:0019438,GO:0019637,GO:0033862,GO:0034641,GO:…	1.6e-129	468.8	No	No	No
NRG857_00880	frr	ribosome recycling factor(frr)	0	1	0	1	0	1	0.00879894	0.970962	0.982668	J	GO:0002181,GO:0002184,GO:0003674,GO:0003676,GO:0003723,GO:0005488,GO:0005575,GO:0005618,GO:0005622,GO:0005623,GO:0005737,GO:0005829,GO:0005886,GO:0006412,GO:0006415,GO:0006518,GO:0006807,GO:0008079,GO:0008135,GO:0008150,GO:0008152,GO:0009058,GO:0009059,GO:0009987,GO:0010467,GO:0016020,GO:0016043,GO:0019538,GO:0022411,GO:0030312,GO:0032984,GO:0034641,GO:0034645,GO:0040007,GO:0043021,GO:0043023,GO:…	3.4e-76	291.2	No	No	No
NRG857_00885	dxr	1-deoxy-D-xylulose 5-phosphate reductoisomerase(NRG857_00885)	0.0749234	0.32897	0.171001	0.33568	0.823463	0.973159	-0.193825	0.359099	0.494696	I	GO:0000166,GO:0000287,GO:0003674,GO:0003824,GO:0005488,GO:0005515,GO:0006081,GO:0006082,GO:0006090,GO:0006629,GO:0006644,GO:0006720,GO:0006721,GO:0006793,GO:0006796,GO:0008150,GO:0008152,GO:0008299,GO:0008610,GO:0008654,GO:0009058,GO:0009240,GO:0009987,GO:0016114,GO:0016491,GO:0016614,GO:0016616,GO:0019288,GO:0019637,GO:0019682,GO:0019752,GO:0030145,GO:0030604,GO:0032787,GO:0036094,GO:0042802,GO:…	3.4e-222	777.3	No	No	No
NRG857_00890	uppS	undecaprenyl pyrophosphate synthase(NRG857_00890)	3.78623	0.493521	0.180538	0.698302	0.168686	0.738529	-0.582381	0.273514	0.404717	I	GO:0000270,GO:0000287,GO:0002094,GO:0003674,GO:0003824,GO:0004659,GO:0005488,GO:0005575,GO:0005622,GO:0005623,GO:0005737,GO:0005829,GO:0006022,GO:0006023,GO:0006024,GO:0006066,GO:0006629,GO:0006720,GO:0006807,GO:0008150,GO:0008152,GO:0008299,GO:0008610,GO:0008834,GO:0009058,GO:0009059,GO:0009252,GO:0009273,GO:0009987,GO:0016093,GO:0016094,GO:0016740,GO:0016765,GO:0030203,GO:0034645,GO:0042546,GO:…	3.7e-142	510.8	No	No	No
NRG857_00895	cdsA	CDP-diglyceride synthase(cdsA)	0.112249	0.327288	0.210983	0.36765	0.22731	0.381105	-0.915875	0.000143232	0.00064946	I	GO:0003674,GO:0003824,GO:0004605,GO:0005575,GO:0005623,GO:0005886,GO:0006139,GO:0006220,GO:0006221,GO:0006629,GO:0006644,GO:0006650,GO:0006655,GO:0006725,GO:0006753,GO:0006793,GO:0006796,GO:0006807,GO:0008150,GO:0008152,GO:0008610,GO:0008654,GO:0009058,GO:0009117,GO:0009165,GO:0009987,GO:0016020,GO:0016024,GO:0016740,GO:0016772,GO:0016779,GO:0018130,GO:0019438,GO:0019637,GO:0034641,GO:0034654,GO:…	4.2e-158	563.9	No	No	Yes
NRG857_00900	rseP	zinc metallopeptidase RseP(NRG857_00900)	0.0425861	0.325179	0.0816162	0.325179	0.104843	0.325179	-0.564619	0.000340633	0.00143093	M	GO:0000988,GO:0000989,GO:0003674,GO:0003824,GO:0004175,GO:0004222,GO:0005488,GO:0005515,GO:0005575,GO:0005623,GO:0005886,GO:0005887,GO:0006355,GO:0006508,GO:0006807,GO:0008150,GO:0008152,GO:0008233,GO:0008237,GO:0009889,GO:0009891,GO:0009893,GO:0010468,GO:0010556,GO:0010557,GO:0010604,GO:0010628,GO:0016020,GO:0016021,GO:0016787,GO:0019219,GO:0019222,GO:0019538,GO:0031224,GO:0031226,GO:0031323,GO:…	3.1e-256	890.6	No	No	Yes
NRG857_00905	bamA	outer membrane protein assembly factor YaeT(NRG857_00905)	0.457409	0.357066	1.19106	0.217803	0.393997	0.0849799	-0.619932	0.000106005	0.000497201	M	GO:0005575,GO:0005623,GO:0008104,GO:0008150,GO:0009279,GO:0009987,GO:0016020,GO:0016043,GO:0019867,GO:0022607,GO:0030312,GO:0030313,GO:0031224,GO:0031230,GO:0031241,GO:0031246,GO:0031975,GO:0032991,GO:0033036,GO:0034613,GO:0043163,GO:0043165,GO:0044085,GO:0044091,GO:0044425,GO:0044462,GO:0044464,GO:0045184,GO:0045229,GO:0051179,GO:0051205,GO:0051234,GO:0051641,GO:0061024,GO:0070727,GO:0071709,GO:…	0	1654	No	No	Yes
NRG857_00910	skp	periplasmic chaperone(NRG857_00910)	0	1	0	1	0	1	-0.0520348	0.874848	0.919779	M	GO:0001530,GO:0003674,GO:0005488,GO:0005515,GO:0005575,GO:0005623,GO:0006457,GO:0006807,GO:0008104,GO:0008150,GO:0008152,GO:0008289,GO:0009279,GO:0009987,GO:0010467,GO:0016020,GO:0016043,GO:0019538,GO:0019867,GO:0022417,GO:0022607,GO:0030288,GO:0030312,GO:0030313,GO:0031647,GO:0031975,GO:0032978,GO:0033036,GO:0034613,GO:0042597,GO:0042802,GO:0043163,GO:0043165,GO:0043170,GO:0044085,GO:0044091,GO:…	7.3e-75	286.6	No	No	No
NRG857_00915	lpxD	UDP-3-O-[3-hydroxymyristoyl] glucosamine N-acyltransferase(lpxD)	0.00554633	0.0226248	0.0104491	0.0230297	0.735711	0.24703	0.226599	0.18763	0.305595	M	GO:0003674,GO:0003824,GO:0005488,GO:0005515,GO:0005575,GO:0005622,GO:0005623,GO:0005737,GO:0005829,GO:0005975,GO:0006629,GO:0006643,GO:0006644,GO:0006664,GO:0006793,GO:0006796,GO:0008150,GO:0008152,GO:0008610,GO:0008654,GO:0009058,GO:0009245,GO:0009247,GO:0009311,GO:0009312,GO:0009987,GO:0016051,GO:0016410,GO:0016740,GO:0016746,GO:0016747,GO:0019637,GO:0042802,GO:0044237,GO:0044238,GO:0044249,GO:…	4.6e-119	434.5	No	No	No
NRG857_00920	fabZ	(3R)-hydroxymyristoyl-ACP dehydratase(fabZ)	0.526467	0.679416	0.166325	0.299748	0.193419	0.299754	-0.494156	0.0355144	0.0813462	I	GO:0003674,GO:0003824,GO:0005488,GO:0005515,GO:0005575,GO:0005622,GO:0005623,GO:0005737,GO:0006082,GO:0006629,GO:0006631,GO:0006633,GO:0008150,GO:0008152,GO:0008610,GO:0008693,GO:0009058,GO:0009987,GO:0016053,GO:0016829,GO:0016835,GO:0016836,GO:0019171,GO:0019752,GO:0032787,GO:0042802,GO:0043436,GO:0044237,GO:0044238,GO:0044249,GO:0044255,GO:0044281,GO:0044283,GO:0044424,GO:0044464,GO:0046394,GO:…	1.1e-80	305.8	No	No	No
NRG857_00925	lpxA	acyl-[acyl-carrier-protein]--UDP-N-acetylglucosamine O-acyltransferase(NRG857_00925)	0	1	0	1	0	1	0.329324	0.107051	0.197644	M	GO:0003674,GO:0003824,GO:0005488,GO:0005515,GO:0005575,GO:0005622,GO:0005623,GO:0005737,GO:0005829,GO:0005975,GO:0006629,GO:0006643,GO:0006644,GO:0006664,GO:0006793,GO:0006796,GO:0008150,GO:0008152,GO:0008374,GO:0008610,GO:0008654,GO:0008780,GO:0009058,GO:0009245,GO:0009247,GO:0009311,GO:0009312,GO:0009987,GO:0016051,GO:0016740,GO:0016746,GO:0016747,GO:0019637,GO:0042802,GO:0044237,GO:0044238,GO:…	2e-90	339	No	No	No
NRG857_00930	lpxB	lipid-A-disaccharide synthase(lpxB)	0.0302006	0.331335	0.0638495	0.331335	0.0761232	0.331335	-0.244728	0.411513	0.547216	M	GO:0003674,GO:0003824,GO:0005488,GO:0005543,GO:0005575,GO:0005622,GO:0005623,GO:0005737,GO:0005829,GO:0005886,GO:0005975,GO:0006629,GO:0006643,GO:0006644,GO:0006664,GO:0006793,GO:0006796,GO:0008150,GO:0008152,GO:0008194,GO:0008289,GO:0008610,GO:0008654,GO:0008915,GO:0009058,GO:0009245,GO:0009247,GO:0009311,GO:0009312,GO:0009987,GO:0016020,GO:0016051,GO:0016740,GO:0016757,GO:0016758,GO:0019637,GO:…	1.8e-217	761.5	No	No	No
NRG857_00935	rnhB	ribonuclease HII(rnhB)	0	1	0	1	0	1	-0.0994014	0.80623	0.876094	L	GO:0003674,GO:0003824,GO:0004518,GO:0004519,GO:0004521,GO:0004523,GO:0004540,GO:0005575,GO:0005622,GO:0005623,GO:0006139,GO:0006259,GO:0006260,GO:0006261,GO:0006271,GO:0006273,GO:0006281,GO:0006298,GO:0006401,GO:0006725,GO:0006807,GO:0006950,GO:0006974,GO:0008150,GO:0008152,GO:0009056,GO:0009057,GO:0009058,GO:0009059,GO:0009987,GO:0016070,GO:0016787,GO:0016788,GO:0016891,GO:0016893,GO:0019439,GO:…	2.6e-106	391.3	No	No	No
NRG857_00940	dnaE	DNA polymerase III subunit alpha(dnaE)	0.101962	0.0791728	0.518151	0.0602749	0.0207962	0.0155106	-0.255276	0.222915	0.347616	L	GO:0003674,GO:0003824,GO:0003887,GO:0005575,GO:0005622,GO:0005623,GO:0005737,GO:0005829,GO:0006139,GO:0006259,GO:0006260,GO:0006725,GO:0006807,GO:0008150,GO:0008152,GO:0009058,GO:0009059,GO:0009360,GO:0009987,GO:0016740,GO:0016772,GO:0016779,GO:0018130,GO:0019438,GO:0032991,GO:0034061,GO:0034641,GO:0034645,GO:0034654,GO:0042575,GO:0043170,GO:0044237,GO:0044238,GO:0044249,GO:0044260,GO:0044271,GO:…	0	2331.2	No	No	No
NRG857_00945	accA	acetyl-CoA carboxylase carboxyltransferase subunit alpha(NRG857_00945)	0.475581	0.709827	0.038046	0.160208	1.01284	0.680844	0.133609	0.479885	0.615103	I	GO:0001676,GO:0003674,GO:0005488,GO:0005515,GO:0005575,GO:0005622,GO:0005623,GO:0005737,GO:0005829,GO:0006082,GO:0006629,GO:0006631,GO:0006633,GO:0008150,GO:0008152,GO:0008610,GO:0009058,GO:0009317,GO:0009329,GO:0009987,GO:0016053,GO:0019752,GO:0032787,GO:0032991,GO:0042759,GO:0042802,GO:0043436,GO:0044237,GO:0044238,GO:0044249,GO:0044255,GO:0044281,GO:0044283,GO:0044424,GO:0044444,GO:0044464,GO:…	4.5e-177	627.1	No	No	No
NRG857_00950	ldcC	lysine decarboxylase, constitutive(NRG857_00950)	0.914053	0.0121821	1.02722	0.000442286	1.06983	0.000320603	-2.47004	1.76e-10	2.13e-09	E	GO:0003674,GO:0003824,GO:0005488,GO:0005515,GO:0006082,GO:0006520,GO:0006553,GO:0006554,GO:0006807,GO:0008150,GO:0008152,GO:0008923,GO:0009056,GO:0009063,GO:0009066,GO:0009068,GO:0009987,GO:0016054,GO:0016829,GO:0016830,GO:0016831,GO:0019752,GO:0042802,GO:0043436,GO:0044237,GO:0044238,GO:0044248,GO:0044281,GO:0044282,GO:0046395,GO:0071704,GO:1901564,GO:1901565,GO:1901575,GO:1901605,GO:1901606	0	1473.4	No	No	Yes
NRG857_00955	yaeR	hypothetical protein(NRG857_00955)	1.46642	0.545206	2.26027	0.679156	2.68313	0.103098	-1.18194	0.0350098	0.0804521	E		3e-71	274.2	No	No	No
NRG857_00960	tilS	tRNA(Ile)-lysidine synthetase(tilS)	0.500322	0.696448	0.193812	0.971677	0.600736	0.579057	-0.0765537	0.814095	0.880339	J	GO:0002097,GO:0002101,GO:0002136,GO:0003674,GO:0003824,GO:0005488,GO:0005515,GO:0005575,GO:0005622,GO:0005623,GO:0005737,GO:0005829,GO:0006139,GO:0006396,GO:0006399,GO:0006400,GO:0006725,GO:0006807,GO:0008033,GO:0008150,GO:0008152,GO:0009451,GO:0009987,GO:0010467,GO:0016070,GO:0016874,GO:0016879,GO:0032267,GO:0034470,GO:0034641,GO:0034660,GO:0042802,GO:0043170,GO:0043412,GO:0044237,GO:0044238,GO:…	7.1e-250	869.4	No	No	No
NRG857_00965	rof	Rho-binding antiterminator(NRG857_00965)	0.534649	0.287999	1.89857	0.436108	0.168206	0.126712	-1.00901	1.64e-05	9.16e-05	K	GO:0006355,GO:0008150,GO:0009889,GO:0010468,GO:0010556,GO:0019219,GO:0019222,GO:0031323,GO:0031326,GO:0031554,GO:0031564,GO:0043244,GO:0050789,GO:0050794,GO:0051128,GO:0051171,GO:0051252,GO:0060255,GO:0065007,GO:0080090,GO:1903506,GO:2000112,GO:2001141	4.1e-40	170.2	No	No	Yes
NRG857_00970	yaeP	hypothetical protein(NRG857_00970)	1.29585	0.964722	2.33907	0.582727	1.6314	0.915086	-0.959799	2.95e-05	0.000156623	S		9.5e-29	132.1	No	No	Yes
NRG857_00975	yaeQ	hypothetical protein(NRG857_00975)	0.363093	0.0068111	1.53521	0.78972	0.445877	0.138256	-0.982376	0.0213279	0.0532379	S		3.3e-100	370.9	No	No	No
NRG857_00980	yaeJ	peptidyl-tRNA hydrolase domain-containing protein(NRG857_00980)	1.00471	0.557526	0.333871	0.079247	0.502233	0.137098	-1.35017	0.0275896	0.0656496	J	GO:0003674,GO:0003676,GO:0003723,GO:0003747,GO:0003824,GO:0004045,GO:0005488,GO:0006412,GO:0006414,GO:0006415,GO:0006417,GO:0006518,GO:0006807,GO:0008079,GO:0008135,GO:0008150,GO:0008152,GO:0009058,GO:0009059,GO:0009889,GO:0009987,GO:0010467,GO:0010468,GO:0010556,GO:0010608,GO:0016043,GO:0016150,GO:0016787,GO:0016788,GO:0019222,GO:0019538,GO:0022411,GO:0031323,GO:0031326,GO:0032268,GO:0032984,GO:…	3.5e-57	227.6	No	No	No
NRG857_00985	cutF	lipoprotein involved with copper homeostasis and adhesion(NRG857_00985)	1.67611	0.8787	0.696746	0.0167691	1.06284	0.16154	-0.952655	0.000182321	0.00080764	M	GO:0003674,GO:0005488,GO:0005515,GO:0005575,GO:0005623,GO:0008150,GO:0009279,GO:0010810,GO:0016020,GO:0019867,GO:0030155,GO:0030312,GO:0030313,GO:0031975,GO:0042802,GO:0044462,GO:0044464,GO:0050789,GO:0065007,GO:0071944	8.6e-133	479.6	No	No	Yes
NRG857_00990	yaeF	hypothetical protein(NRG857_00990)	1.08229	0.207829	1.86463	0.543575	1.01983	0.39239	-0.227938	0.654823	0.764141	M		2e-149	535	No	No	No
NRG857_00995	proS	prolyl-tRNA synthetase(NRG857_00995)	0.372828	0.98341	1.01081	0.589684	0.660064	0.579364	0.354119	0.163657	0.274995	J	GO:0002161,GO:0003674,GO:0003824,GO:0004812,GO:0004827,GO:0005575,GO:0005622,GO:0005623,GO:0005737,GO:0005829,GO:0006082,GO:0006139,GO:0006399,GO:0006412,GO:0006418,GO:0006433,GO:0006450,GO:0006518,GO:0006520,GO:0006725,GO:0006807,GO:0008150,GO:0008152,GO:0009058,GO:0009059,GO:0009987,GO:0010467,GO:0016070,GO:0016787,GO:0016788,GO:0016874,GO:0016875,GO:0019538,GO:0019752,GO:0034641,GO:0034645,GO:…	0	1125.5	No	No	No
NRG857_01000	yaeB	hypothetical protein(NRG857_01000)	1.01704	0.136691	0.443506	0.0297727	0.219775	0.0083462	-1.23145	0.00679541	0.0203525	S	GO:0000049,GO:0001510,GO:0003674,GO:0003676,GO:0003723,GO:0003824,GO:0005488,GO:0006139,GO:0006396,GO:0006399,GO:0006400,GO:0006725,GO:0006807,GO:0008033,GO:0008150,GO:0008152,GO:0008168,GO:0008173,GO:0008175,GO:0008757,GO:0009451,GO:0009987,GO:0010467,GO:0016070,GO:0016426,GO:0016740,GO:0016741,GO:0030488,GO:0032259,GO:0034470,GO:0034641,GO:0034660,GO:0043170,GO:0043412,GO:0043414,GO:0044237,GO:…	5e-133	480.3	No	No	Yes
NRG857_01005	rcsF	outer membrane lipoprotein(rcsF)	0.524637	0.236599	1.0552	0.318466	1.77899	0.574202	-0.40617	0.290064	0.422401	M	GO:0000271,GO:0005575,GO:0005623,GO:0005975,GO:0005976,GO:0007154,GO:0007165,GO:0008150,GO:0008152,GO:0009058,GO:0009059,GO:0009242,GO:0009279,GO:0009987,GO:0016020,GO:0016051,GO:0019867,GO:0023052,GO:0030312,GO:0030313,GO:0031240,GO:0031241,GO:0031975,GO:0033692,GO:0034637,GO:0034645,GO:0035556,GO:0043170,GO:0044237,GO:0044238,GO:0044249,GO:0044260,GO:0044262,GO:0044264,GO:0044425,GO:0044462,GO:…	2.1e-67	261.5	No	No	No
NRG857_01010	metQ	DL-methionine transporter substrate-binding subunit(metQ)	0.211066	0.0182117	0.670229	0.12213	0.256637	0.0930586	-0.0266801	0.953728	0.972204	P	GO:0000101,GO:0005575,GO:0005623,GO:0005886,GO:0006810,GO:0006811,GO:0006812,GO:0006820,GO:0006865,GO:0008150,GO:0015711,GO:0015821,GO:0015849,GO:0016020,GO:0016021,GO:0030288,GO:0030313,GO:0031224,GO:0031225,GO:0031226,GO:0031975,GO:0032991,GO:0042597,GO:0042940,GO:0043190,GO:0044425,GO:0044459,GO:0044464,GO:0046658,GO:0046942,GO:0048473,GO:0051179,GO:0051234,GO:0055052,GO:0071702,GO:0071705,GO:…	1.7e-148	531.9	No	No	No
NRG857_01015	metI	DL-methionine transporter permease(NRG857_01015)	0.284171	0.000182859	0.54222	0.00301259	0.201515	0.000346282	-0.0734242	0.825438	0.889192	P	GO:0000099,GO:0000101,GO:0003333,GO:0003674,GO:0003824,GO:0005215,GO:0005342,GO:0005575,GO:0005623,GO:0005886,GO:0005887,GO:0006810,GO:0006811,GO:0006812,GO:0006820,GO:0006855,GO:0006865,GO:0008150,GO:0008324,GO:0008509,GO:0008514,GO:0015075,GO:0015171,GO:0015179,GO:0015191,GO:0015238,GO:0015318,GO:0015399,GO:0015405,GO:0015711,GO:0015807,GO:0015821,GO:0015849,GO:0015893,GO:0016020,GO:0016021,GO:…	4e-76	291.2	No	No	No
NRG857_01020	metN	DL-methionine transporter ATP-binding subunit(metN)	0.457698	0.0680169	0.683509	0.0463	0.433963	0.117692	0.474152	0.263185	0.393567	P	GO:0000099,GO:0000101,GO:0000166,GO:0003333,GO:0003674,GO:0003824,GO:0005215,GO:0005342,GO:0005488,GO:0005524,GO:0005575,GO:0005623,GO:0005886,GO:0006810,GO:0006811,GO:0006812,GO:0006820,GO:0006855,GO:0006865,GO:0008144,GO:0008150,GO:0008324,GO:0008509,GO:0008514,GO:0015075,GO:0015171,GO:0015179,GO:0015191,GO:0015238,GO:0015318,GO:0015399,GO:0015405,GO:0015711,GO:0015807,GO:0015821,GO:0015849,GO:…	1.9e-189	668.3	No	No	No
NRG857_01025	gmhB	D,D-heptose 1,7-bisphosphate phosphatase(NRG857_01025)	0.0048362	0.00550574	0.00880604	0.00615426	0.119238	0.0258426	-0.26192	0.235352	0.362726	F	GO:0000271,GO:0000287,GO:0003674,GO:0003824,GO:0005488,GO:0005575,GO:0005622,GO:0005623,GO:0005737,GO:0005829,GO:0005975,GO:0005976,GO:0006629,GO:0006793,GO:0006796,GO:0008150,GO:0008152,GO:0008270,GO:0008610,GO:0008653,GO:0009058,GO:0009059,GO:0009103,GO:0009244,GO:0009311,GO:0009312,GO:0009987,GO:0016051,GO:0016311,GO:0016787,GO:0016788,GO:0016791,GO:0033692,GO:0034200,GO:0034637,GO:0034645,GO:…	1.5e-106	392.1	No	No	No
NRG857_01030	dkgB	2,5-diketo-D-gluconate reductase B(dkgB)	0.609318	0.059606	2.2313	0.34144	4.25385	0.196874	0.380736	0.627105	0.741548	S	GO:0003674,GO:0003824,GO:0004033,GO:0006081,GO:0008150,GO:0008152,GO:0009056,GO:0009438,GO:0009987,GO:0016491,GO:0016614,GO:0016616,GO:0042180,GO:0042182,GO:0044237,GO:0044248,GO:0044281,GO:0044282,GO:0046185,GO:0047681,GO:0051596,GO:0055114,GO:0071704,GO:1901575,GO:1990002	3.5e-146	524.2	No	No	No
NRG857_01035	yafC	putative DNA-binding transcriptional regulator(NRG857_01035)	0.710292	0.0103199	0.590836	0.0124575	0.800575	0.0197156	1.45099	7.58e-07	5.27e-06	K	GO:0006139,GO:0006351,GO:0006725,GO:0006807,GO:0008150,GO:0008152,GO:0009058,GO:0009059,GO:0009314,GO:0009628,GO:0009987,GO:0010212,GO:0010467,GO:0016070,GO:0018130,GO:0019438,GO:0032774,GO:0034641,GO:0034645,GO:0034654,GO:0043170,GO:0044237,GO:0044238,GO:0044249,GO:0044260,GO:0044271,GO:0046483,GO:0050896,GO:0071704,GO:0090304,GO:0097659,GO:1901360,GO:1901362,GO:1901576	2.1e-163	581.6	No	Yes	No
NRG857_01040	yafD	hypothetical protein(NRG857_01040)	1.50003	0.321126	1.04124	0.10024	0.876068	0.0922005	-0.843009	0.000108409	0.000507351	S		1.3e-153	548.9	No	No	Yes
NRG857_01045	yafE	S-adenosyl-L-methionine-dependent methyltransferase(NRG857_01045)	1.58391	0.214957	1.53004	0.468472	0.96662	0.13516	0.378353	0.238984	0.366454	Q	GO:0003674,GO:0003824,GO:0005575,GO:0005622,GO:0005623,GO:0005737,GO:0008150,GO:0008152,GO:0008168,GO:0008757,GO:0016740,GO:0016741,GO:0032259,GO:0044424,GO:0044464	1.3e-137	495.7	No	No	No
NRG857_01050	mltD	membrane-bound lytic murein transglycosylase D(mltD)	1.89306	0.849013	1.19377	0.0419156	1.29059	0.305958	0.623244	0.250587	0.378749	M	GO:0003674,GO:0003824,GO:0005575,GO:0005623,GO:0008150,GO:0008932,GO:0008933,GO:0009893,GO:0016020,GO:0016740,GO:0016757,GO:0019222,GO:0030288,GO:0030313,GO:0031975,GO:0042597,GO:0043085,GO:0044093,GO:0044464,GO:0048518,GO:0050789,GO:0050790,GO:0051341,GO:0051353,GO:0061783,GO:0065007,GO:0065009	2.9e-229	800.8	No	No	No
NRG857_01055	gloB	hydroxyacylglutathione hydrolase(NRG857_01055)	1.17365	0.340055	0.792133	0.0694532	1.06623	0.0500442	-0.743558	0.0346666	0.0797935	S	GO:0003674,GO:0003824,GO:0004416,GO:0005488,GO:0006081,GO:0006082,GO:0006089,GO:0006950,GO:0008150,GO:0008152,GO:0008270,GO:0009056,GO:0009266,GO:0009408,GO:0009438,GO:0009628,GO:0009987,GO:0016787,GO:0016788,GO:0016790,GO:0019243,GO:0019752,GO:0032787,GO:0042180,GO:0042182,GO:0043167,GO:0043169,GO:0043436,GO:0044237,GO:0044248,GO:0044281,GO:0044282,GO:0046185,GO:0046872,GO:0046914,GO:0050896,GO:…	1.9e-146	525	No	No	No
NRG857_01060	yafS	putative S-adenosyl-L-methionine-dependent methyltransferase(NRG857_01060)	1.10013	0.150365	0.840698	0.0079094	1.23624	0.283043	-0.475608	0.118629	0.213876	Q		2e-140	505	No	No	No
NRG857_01065	rnhA	ribonuclease H(rnhA)	0.522261	0.104008	0.609924	0.249426	0.389492	0.285281	-0.889465	0.0237806	0.0582929	L	GO:0003674,GO:0003676,GO:0003824,GO:0004518,GO:0004519,GO:0004521,GO:0004523,GO:0004540,GO:0005488,GO:0006139,GO:0006259,GO:0006260,GO:0006261,GO:0006271,GO:0006273,GO:0006401,GO:0006725,GO:0006807,GO:0008150,GO:0008152,GO:0009056,GO:0009057,GO:0009058,GO:0009059,GO:0009987,GO:0016070,GO:0016787,GO:0016788,GO:0016891,GO:0016893,GO:0019439,GO:0022616,GO:0033567,GO:0034641,GO:0034645,GO:0034655,GO:…	1.1e-88	332.4	No	No	No
NRG857_01070	dnaQ	DNA polymerase III subunit epsilon(NRG857_01070)	1.04411	0.689262	1.97656	0.701908	1.43974	0.9705	-1.15536	5.39e-07	3.85e-06	L	GO:0003674,GO:0003824,GO:0004518,GO:0004527,GO:0005575,GO:0005622,GO:0005623,GO:0005737,GO:0005829,GO:0006139,GO:0006259,GO:0006260,GO:0006261,GO:0006281,GO:0006725,GO:0006807,GO:0006950,GO:0006974,GO:0008150,GO:0008152,GO:0008408,GO:0009058,GO:0009059,GO:0009360,GO:0009987,GO:0016787,GO:0016788,GO:0032991,GO:0033554,GO:0034641,GO:0034645,GO:0042575,GO:0043170,GO:0044237,GO:0044238,GO:0044249,GO:…	2.8e-134	484.6	No	No	Yes
NRG857_01075	yafT	putative aminopeptidase(NRG857_01075)	1.59692	0.0694835	1.03325	0.0348248	1.03394	0.211179	0.494888	0.434351	0.569344			3.2e-144	517.7	No	No	No
NRG857_01080		hypothetical protein(NRG857_01080)	0.916464	0.643941	1.80725	0.284318	2.12864	0.478396	-0.35277	0.571841	0.696226	S		9.1e-86	322.8	No	No	No
NRG857_01085		hypothetical protein(NRG857_01085)	0.544721	0.0775825	0.586707	0.0275632	0.631172	0.222887	-0.0978832	0.883055	0.924856	M		8.8e-243	845.9	No	No	No
NRG857_01090	icmF	IcmF-like protein(NRG857_01090)	0.766485	0.000338503	0.816301	4.01843e-05	0.975099	7.88501e-05	0.487744	0.167772	0.280129	S		0	2278.8	No	No	No
NRG857_01095	vasJ	hypothetical protein(NRG857_01095)	0.743471	0.573579	0.734309	0.31391	0.503982	0.104579	0.627276	0.25578	0.38522	S		1.2e-274	951.8	No	No	No
NRG857_01100	vasI	hypothetical protein(NRG857_01100)	0.820007	0.602013	0.62868	0.552138	0.289457	0.322023	1.80865	0.0131216	0.0354098	S		6.5e-123	446.8	No	Yes	No
NRG857_01105	clpV	putative ATP-dependent Clp proteinase Aec27 ATP-binding chain, with chaperone activity(NRG857_01105)	0.810062	0.0077313	1.16171	0.0290698	0.765956	0.0199599	1.43247	0.0237439	0.0582888	O		0	1701.8	No	No	No
NRG857_01110	vasF	hypothetical protein(NRG857_01110)	0.481612	0.00146488	0.894606	0.0107073	0.876226	0.00276205	0.9897	0.138108	0.242276	N		2.9e-142	511.1	No	No	No
NRG857_01115	impJ	hypothetical protein(NRG857_01115)	0.658558	0.0373973	0.700043	0.0188926	0.310157	0.00237522	0.11505	0.85527	0.907222	S		4.3e-258	896.7	No	No	No
NRG857_01120	vasD	hypothetical protein(NRG857_01120)	0.199604	0.00276218	0.700852	0.0455018	0.298071	0.0140221	0.268594	0.846133	0.901149	S		3.5e-91	340.9	No	No	No
NRG857_01125	impI	hypothetical protein(NRG857_01125)	0.547797	0.0131588	0.85644	0.0500906	0.38769	0.00617521	-1.11083	0.261122	0.391399	T		6.8e-245	852.8	No	No	No
NRG857_01130	impH	hypothetical protein(NRG857_01130)	0.597037	0.0693684	0.531532	0.0148298	0.444894	0.0014456	-0.390026	0.563754	0.690357	S		5.6e-205	719.9	No	No	No
NRG857_01135	vasA	hypothetical protein(NRG857_01135)	0.753114	0.0330583	0.610543	0.00312674	0.873745	0.037436	0.382333	0.151777	0.259259	S		0	1196.8	No	No	No
NRG857_01140		hypothetical protein(NRG857_01140)	0.621339	0.0684057	0.878758	0.224934	0.667028	0.0823923	1.45081	0.00242947	0.00823991	S		4.2e-74	283.9	No	Yes	No
NRG857_01145	tssC	hypothetical protein(NRG857_01145)	0.914884	0.0179795	1.20991	0.00817565	1.61651	0.0613421	1.05858	0.217017	0.340555	S		5.9e-285	986.1	No	No	No
NRG857_01150	tssB	hypothetical protein(NRG857_01150)	0.357956	0.0054119	0.312824	0.00297381	0.396995	0.0388685	-1.13957	0.0872741	0.168257	S		2.8e-85	321.2	No	No	No
NRG857_01155	hcp	hypothetical protein(NRG857_01155)	0.996662	0.222508	1.05371	0.433729	0.880934	0.13214	-0.366691	0.512032	0.645346	S		6.6e-98	363.2	No	No	No
NRG857_01160		hypothetical protein(NRG857_01160)	0.189524	0.353143	0.811934	0.508	0.0775972	0.283429	1.97159	0.62897	NA					No	No	No
NRG857_01165	vgrG	Vgr-like protein(NRG857_01165)	0.849993	0.000121095	0.866337	0.0033986	0.764229	0.000762355	-0.336145	0.67427	0.779187	S		0	1136.3	No	No	No
NRG857_01170		hypothetical protein(NRG857_01170)	0.0164759	0.0159448	0.657491	0.0369767	0.00623635	0.00753154	0.474312	0.734814	0.823573	S		6e-67	260	No	No	No
NRG857_01180		hypothetical protein(NRG857_01180)	0.681453	0.00218325	0.49537	1.34533e-05	0.86702	0.00176171	-1.74192	0.0699136	0.141434	T		2.9e-284	983.8	No	No	No
NRG857_01185		hypothetical protein(NRG857_01185)	1.29411	1	0.217702	0.386056	0.226659	0.399403	1.19393	0.00106421	0.00393815					No	Yes	No
NRG857_01190		putative H-repeat associated protein(NRG857_01190)	12.8809	0.818871	23.8962	0.611867	44.8705	0.624805	-0.15365	0.780724	0.856526	L		4.2e-28	129.8	No	No	No
NRG857_01195	ydcC	hypothetical protein(NRG857_01195)	0.276706	0.182246	0.846234	0.292026	1.89863	0.271518	-2.76771	0.0345965	0.0797626	L		3.5e-61	241.1	No	No	No
NRG857_01200		hypothetical protein(NRG857_01200)	4.01623	0.310911	1.91709	1	20.793	0.165961	0.852699	0.105697	0.195824			1.5e-91	342	No	No	No
NRG857_01205		hypothetical protein(NRG857_01205)	6.86096	0.0570624	4.04576	0.0667183	13.6607	0.0708508	-0.35213	0.623711	0.7387	KT		1.3e-82	312.4	No	No	No
NRG857_01210	yafV	hypothetical protein(NRG857_01210)	1.00956	0.891478	0.572901	0.112714	0.386072	0.0599692	-0.675179	0.00894818	0.025568	S	GO:0003674,GO:0003824,GO:0005575,GO:0005623,GO:0005886,GO:0016020,GO:0016787,GO:0016810,GO:0016811,GO:0044464,GO:0050152,GO:0071944,GO:0106008	8.7e-147	526.2	No	No	Yes
NRG857_01215	ivy	C-lysozyme inhibitor(NRG857_01215)	0.64395	0.204093	0.447748	0.0379132	0.126799	0.00477769	-2.34373	6.1e-08	5.1e-07	S	GO:0003674,GO:0004857,GO:0005575,GO:0005623,GO:0006457,GO:0008150,GO:0009987,GO:0030234,GO:0030288,GO:0030313,GO:0031975,GO:0042597,GO:0043086,GO:0044092,GO:0044464,GO:0050790,GO:0060241,GO:0061077,GO:0065007,GO:0065009,GO:0098772	3.2e-83	314.3	No	No	Yes
NRG857_01220	fadE	acyl-CoA dehydrogenase(fadE)	0.445712	1.27288e-05	0.715076	0.000384344	0.732338	0.000135615	-1.1848	0.0443817	0.0981459	I	GO:0003674,GO:0003824,GO:0003995,GO:0005575,GO:0005623,GO:0005886,GO:0006082,GO:0006629,GO:0006631,GO:0006635,GO:0008150,GO:0008152,GO:0009056,GO:0009062,GO:0009987,GO:0016020,GO:0016042,GO:0016054,GO:0016491,GO:0016627,GO:0019395,GO:0019752,GO:0030258,GO:0032787,GO:0033539,GO:0034440,GO:0043436,GO:0044237,GO:0044238,GO:0044242,GO:0044248,GO:0044255,GO:0044281,GO:0044282,GO:0044464,GO:0046395,GO:…	0	1622.8	No	No	No
NRG857_01225	gmhA	phosphoheptose isomerase(gmhA)	0.305546	0.361927	0.90332	0.494403	0.23999	0.823803	-0.242966	0.30501	0.437534	G	GO:0000271,GO:0003674,GO:0003824,GO:0005575,GO:0005622,GO:0005623,GO:0005737,GO:0005829,GO:0005975,GO:0005976,GO:0006629,GO:0008150,GO:0008152,GO:0008610,GO:0008653,GO:0008968,GO:0009058,GO:0009059,GO:0009103,GO:0009244,GO:0009311,GO:0009312,GO:0009987,GO:0016051,GO:0016853,GO:0016866,GO:0016868,GO:0033692,GO:0034637,GO:0034645,GO:0043170,GO:0044237,GO:0044238,GO:0044249,GO:0044255,GO:0044260,GO:…	1.3e-102	379	No	No	No
NRG857_01230	yafJ	putative amidotransfease(NRG857_01230)	0.602562	0.0265268	1.28162	0.320363	0.608698	0.00437205	0.755321	0.0671311	0.136985	S		2.8e-153	547.7	No	No	No
NRG857_01235	yafK	hypothetical protein(NRG857_01235)	0.926721	0.298772	1.06963	0.178507	0.71015	0.0160254	0.367474	0.407328	0.543189	M		1.3e-139	502.3	No	No	No
NRG857_01240	yafL	putative exported hydrolase(NRG857_01240)	1.02994	0.0499368	0.857266	0.16731	0.705881	0.2481	0.993158	0.192508	0.311834	M		2e-143	515	No	No	No
NRG857_01245	yafM	hypothetical protein(NRG857_01245)	0.541938	0.0380146	0.774193	0.0429871	0.761586	0.0395807	-0.592776	0.154414	0.262914	L	GO:0000014,GO:0000217,GO:0000405,GO:0003674,GO:0003676,GO:0003677,GO:0003697,GO:0003824,GO:0004518,GO:0004519,GO:0004520,GO:0004536,GO:0005488,GO:0006139,GO:0006259,GO:0006310,GO:0006725,GO:0006807,GO:0008150,GO:0008152,GO:0009987,GO:0016787,GO:0016788,GO:0032448,GO:0034641,GO:0043170,GO:0043565,GO:0044237,GO:0044238,GO:0044260,GO:0046483,GO:0071704,GO:0090304,GO:0090305,GO:0097159,GO:0140097,GO:…	5.7e-99	366.7	No	No	No
NRG857_01250	flhA	flagellar system protein(NRG857_01250)	2.67513	0.00838363	1.45704	0.00248682	2.55465	0.0148377	2.35792	6.37e-05	0.000311629	NU		0	1092.4	No	Yes	No
NRG857_01255	motB	hypothetical protein(NRG857_01255)	0.555848	0.0715533	0.760117	0.0749609	0.362899	0.0123151	0.300519	0.826889	0.889865	N	GO:0005575,GO:0005623,GO:0005886,GO:0016020,GO:0044464,GO:0071944	4.1e-136	490.7	No	No	No
NRG857_01260	dinB	DNA polymerase IV(NRG857_01260)	0.602972	0.065139	1.05963	0.204278	0.922673	0.0740378	-0.455329	0.16485	0.276341	L	GO:0000731,GO:0003674,GO:0003824,GO:0003887,GO:0005575,GO:0005622,GO:0005623,GO:0005737,GO:0006139,GO:0006259,GO:0006281,GO:0006301,GO:0006725,GO:0006807,GO:0006950,GO:0006974,GO:0007154,GO:0008150,GO:0008152,GO:0009058,GO:0009059,GO:0009432,GO:0009605,GO:0009987,GO:0009991,GO:0016740,GO:0016772,GO:0016779,GO:0018130,GO:0019438,GO:0019985,GO:0031668,GO:0033554,GO:0034061,GO:0034641,GO:0034645,GO:…	2.1e-199	701.4	No	No	No
NRG857_01265	yafN	putative antitoxin of the YafO-YafN toxin-antitoxin system(NRG857_01265)	0.507984	0.428556	1.74037	0.791177	0.328686	0.325922	-0.377178	0.393437	0.52968	D	GO:0006355,GO:0006950,GO:0006974,GO:0008150,GO:0009889,GO:0009987,GO:0010468,GO:0010556,GO:0019219,GO:0019222,GO:0031323,GO:0031326,GO:0033554,GO:0044092,GO:0050789,GO:0050794,GO:0050896,GO:0051171,GO:0051252,GO:0051716,GO:0060255,GO:0065007,GO:0065009,GO:0080090,GO:1903506,GO:2000112,GO:2001141	2.4e-44	184.5	No	No	No
NRG857_01270	yafO	putative toxin YafO(NRG857_01270)	0.154177	0.00128526	0.4554	0.00414993	0.847768	0.0685808	-2.27101	0.0345912	0.0797626	S	GO:0003674,GO:0003824,GO:0004518,GO:0004519,GO:0004521,GO:0004540,GO:0005488,GO:0006139,GO:0006417,GO:0006725,GO:0006807,GO:0008150,GO:0008152,GO:0009889,GO:0009890,GO:0009892,GO:0009987,GO:0010468,GO:0010556,GO:0010558,GO:0010605,GO:0010608,GO:0010629,GO:0016070,GO:0016787,GO:0016788,GO:0017148,GO:0019222,GO:0031323,GO:0031324,GO:0031326,GO:0031327,GO:0032268,GO:0032269,GO:0034248,GO:0034249,GO:…	2.4e-71	274.6	No	No	No
NRG857_01275	yafP	hypothetical protein(NRG857_01275)	0.294008	0.000571567	0.649188	0.00199275	0.399578	0.0197566	-1.44936	0.0357166	0.0816382	K		3.3e-77	294.3	No	No	No
NRG857_01280	rtcB	hypothetical protein(NRG857_01280)	1.39179	0.274157	0.940536	0.0576896	1.3658	0.0796167	-0.151463	0.864997	0.913832	S		1.1e-217	762.3	No	No	No
NRG857_01285	prfH	peptide chain release factor-like protein(prfH)	0.783	0.125612	0.325792	0.00434625	2.00872	0.378666	-0.0439367	0.95484	0.97273	J		2.5e-104	384.8	No	No	No
NRG857_01290	pepD	aminoacyl-histidine dipeptidase(NRG857_01290)	0.347014	0.000706456	0.791199	0.0145664	0.74613	0.00388985	-0.432778	0.0867707	0.167593	E	GO:0003674,GO:0003824,GO:0005488,GO:0005575,GO:0005622,GO:0005623,GO:0005737,GO:0005829,GO:0006508,GO:0006518,GO:0006807,GO:0008150,GO:0008152,GO:0008233,GO:0008235,GO:0008237,GO:0008238,GO:0008270,GO:0009056,GO:0009987,GO:0016787,GO:0016805,GO:0019538,GO:0034641,GO:0043167,GO:0043169,GO:0043170,GO:0043171,GO:0043603,GO:0044237,GO:0044238,GO:0044248,GO:0044424,GO:0044444,GO:0044464,GO:0046872,GO:…	2.1e-282	977.6	No	No	No
NRG857_01295	gpt	xanthine-guanine phosphoribosyltransferase(NRG857_01295)	0.323351	0.0373103	0.00192757	0.000317553	0.585111	0.104655	0.521974	0.115152	0.208586	F	GO:0000310,GO:0003674,GO:0003824,GO:0004422,GO:0005575,GO:0005622,GO:0005623,GO:0005737,GO:0005829,GO:0006139,GO:0006163,GO:0006164,GO:0006166,GO:0006177,GO:0006188,GO:0006725,GO:0006753,GO:0006793,GO:0006796,GO:0006807,GO:0008150,GO:0008152,GO:0009058,GO:0009116,GO:0009117,GO:0009119,GO:0009123,GO:0009124,GO:0009126,GO:0009127,GO:0009150,GO:0009152,GO:0009156,GO:0009161,GO:0009163,GO:0009165,GO:…	4.8e-84	317	No	No	No
NRG857_01300	frsA	fermentation/respiration switch protein(frsA)	0.286356	5.22315e-07	0.492507	1.41825e-05	0.412186	0.00140062	1.18385	0.000111069	0.000519222	S	GO:0003674,GO:0003824,GO:0005575,GO:0006109,GO:0006629,GO:0008150,GO:0008152,GO:0009894,GO:0016020,GO:0016298,GO:0016787,GO:0016788,GO:0019222,GO:0043470,GO:0044238,GO:0050789,GO:0065007,GO:0071704,GO:0080090	2.6e-249	867.5	Yes	Yes	No
NRG857_01305	crl	DNA-binding transcriptional regulator Crl(NRG857_01305)	0.82351	0.36073	0.780994	0.246614	1.16198	0.178258	-3.43847	2.49e-50	3.51e-48	K	GO:0003674,GO:0003700,GO:0005575,GO:0005622,GO:0005623,GO:0005737,GO:0005829,GO:0006355,GO:0008150,GO:0009889,GO:0009891,GO:0009893,GO:0010468,GO:0010556,GO:0010557,GO:0010604,GO:0010628,GO:0019219,GO:0019222,GO:0031323,GO:0031325,GO:0031326,GO:0031328,GO:0044424,GO:0044444,GO:0044464,GO:0045893,GO:0045935,GO:0048518,GO:0048522,GO:0050789,GO:0050794,GO:0051171,GO:0051173,GO:0051252,GO:0051254,GO:…	8.7e-74	282.7	No	No	Yes
NRG857_01310	phoE	outer membrane phosphoporin protein E(NRG857_01310)	1.25622	0.00168278	1.25136	0.00361495	1.10603	0.000813755	-0.684676	0.211955	0.3346	M	GO:0005575,GO:0005622,GO:0005623,GO:0005737,GO:0005829,GO:0006355,GO:0008150,GO:0009279,GO:0009889,GO:0009891,GO:0009893,GO:0010468,GO:0010556,GO:0010557,GO:0010604,GO:0010628,GO:0016020,GO:0016021,GO:0019219,GO:0019222,GO:0019867,GO:0030312,GO:0030313,GO:0031224,GO:0031323,GO:0031325,GO:0031326,GO:0031328,GO:0031975,GO:0032991,GO:0044424,GO:0044425,GO:0044444,GO:0044462,GO:0044464,GO:0045893,GO:…	2.5e-200	704.5	No	No	No
NRG857_01315	proB	gamma-glutamyl kinase(NRG857_01315)	0.0833571	3.64764e-07	0.494224	0.00283173	0.351796	0.00269848	0.364882	0.133565	0.235677	F	GO:0000287,GO:0003674,GO:0003824,GO:0004349,GO:0005488,GO:0005515,GO:0005575,GO:0005622,GO:0005623,GO:0005737,GO:0005829,GO:0006082,GO:0006520,GO:0006560,GO:0006561,GO:0006793,GO:0006796,GO:0006807,GO:0008150,GO:0008152,GO:0008652,GO:0009058,GO:0009064,GO:0009084,GO:0009987,GO:0016053,GO:0016301,GO:0016310,GO:0016597,GO:0016740,GO:0016772,GO:0016774,GO:0017144,GO:0018130,GO:0019202,GO:0019752,GO:…	2.7e-202	711.1	Yes	No	No
NRG857_01320	proA	gamma-glutamyl phosphate reductase(proA)	0.37677	5.61345e-05	0.909206	0.00606063	0.3391	0.00294067	0.698915	0.00341765	0.0111185	E	GO:0003674,GO:0003824,GO:0004350,GO:0005488,GO:0005515,GO:0005575,GO:0005622,GO:0005623,GO:0005737,GO:0005829,GO:0006082,GO:0006520,GO:0006560,GO:0006561,GO:0006807,GO:0008150,GO:0008152,GO:0008652,GO:0009058,GO:0009064,GO:0009084,GO:0009987,GO:0016053,GO:0016491,GO:0016620,GO:0016903,GO:0017144,GO:0018130,GO:0019752,GO:0042802,GO:0043436,GO:0044237,GO:0044238,GO:0044249,GO:0044281,GO:0044283,GO:…	5.6e-228	796.6	No	Yes	No
NRG857_01325	intS	CP4-like integrase(NRG857_01325)	0.870853	0.21786	0.856738	0.0274722	0.730622	0.0277611	1.42064	0.0146162	0.0385568	L		8.2e-57	226.1	No	Yes	No
NRG857_01330	mhqR	hypothetical protein(NRG857_01330)	0.551291	0.0245376	1.75539	0.127723	0.269698	0.105531	2.0978	0.00456585	0.0143459	K	GO:0001067,GO:0003674,GO:0003676,GO:0003677,GO:0005488,GO:0006355,GO:0008150,GO:0009889,GO:0010468,GO:0010556,GO:0019219,GO:0019222,GO:0031323,GO:0031326,GO:0044212,GO:0050789,GO:0050794,GO:0051171,GO:0051252,GO:0060255,GO:0065007,GO:0080090,GO:0097159,GO:1901363,GO:1903506,GO:2000112,GO:2001141	6.1e-85	320.1	No	Yes	No
NRG857_01335	Z012_09305	Vacuolating autotransporter toxin(NRG857_01335)	0.801671	9.31417e-09	0.70881	7.67925e-09	0.923265	9.23661e-06	0.49735	0.0271029	0.0646005	MU	GO:0005575,GO:0005576,GO:0005623,GO:0009986,GO:0044464	0	2739.1	No	No	No
NRG857_01340		insertion element IS1 1/2/3/5/6 protein InsA(NRG857_01340)	0.611662	0.406945	0.781775	0.564954	0.484473	0.26805	-1.09469	0.296116	0.428715	L		4.3e-35	153.3	No	No	No
NRG857_01345		transposase InsB (ORF1) IS1(NRG857_01345)	0.61085	0.244199	1.15083	0.597273	1.61101	0.840714	0.262599	0.622419	0.738035	L		3.6e-24	116.7	No	No	No
NRG857_01350		hypothetical protein(NRG857_01350)	0.236361	0.0210823	0.89731	0.340325	0.106033	0.0137229	0.582589	0.335781	0.470182					No	No	No
NRG857_01355	yagU	hypothetical protein(NRG857_01355)	1.5838	0.187402	1.38602	0.0242032	4.24764	0.192105	-1.38308	6.82e-06	4.09e-05	S	GO:0005575,GO:0005623,GO:0005886,GO:0008150,GO:0009268,GO:0009628,GO:0010447,GO:0016020,GO:0044464,GO:0050896,GO:0071944	3e-118	431	No	No	Yes
NRG857_01360	ykgJ	putative ferredoxin(NRG857_01360)	3.70736	0.949943	4.36166	0.613313	5.83309	0.907881	0.66307	0.163437	0.274769	S		9.1e-61	239.2	No	No	No
NRG857_01365	ecpE	hypothetical protein(NRG857_01365)	0.439288	0.0147897	0.709825	0.0700441	0.515652	0.00028767	0.446424	0.356741	0.492708	NU		3.3e-132	477.6	No	No	No
NRG857_01370	yagW	hypothetical protein(NRG857_01370)	0.59765	9.39205e-05	0.695772	0.00108191	0.634657	7.04873e-05	0.20887	0.68865	0.790395	S		0	1112.8	No	No	No
NRG857_01375	ecpC	hypothetical protein(NRG857_01375)	0.85754	0.000952444	1.35553	1.51246e-05	1.41727	0.00370757	0.456644	0.284953	0.416538	NU		0	1657.9	No	No	No
NRG857_01380	ecpB	hypothetical protein(NRG857_01380)	0.60557	0.226644	0.638483	0.0793297	1.95829	0.195568	0.67385	0.36703	0.501487	M		1e-119	436	No	No	No
NRG857_01385	matB	E. coli common pilus (ECP)(NRG857_01385)	0.199483	0.000182397	0.624237	0.00629213	0.521963	0.00462792	1.42983	9.37e-08	7.55e-07	S		1.1e-98	365.9	No	Yes	No
NRG857_01390	matA	fimbrillin MatA(NRG857_01390)	0.302596	0.000439233	0.118272	1.036e-05	0.30779	0.00748887	0.861917	0.075603	0.150647	K		7.6e-97	359.8	Yes	No	No
NRG857_01395	rpmJ	50S ribosomal protein L36(rpmJ)	0.243091	0.18007	0.74953	0.477611	0.436301	0.320886	1.97246	0.0857881	0.166456	J	GO:0003674,GO:0003735,GO:0005198,GO:0005575,GO:0005622,GO:0005623,GO:0005737,GO:0005829,GO:0005840,GO:0006412,GO:0006518,GO:0006807,GO:0008150,GO:0008152,GO:0009058,GO:0009059,GO:0009987,GO:0010467,GO:0015934,GO:0019538,GO:0022625,GO:0022626,GO:0032991,GO:0034641,GO:0034645,GO:0043043,GO:0043170,GO:0043226,GO:0043228,GO:0043229,GO:0043232,GO:0043603,GO:0043604,GO:0044237,GO:0044238,GO:0044249,GO:…	8.9e-18	95.1	No	No	No
NRG857_01400	rpmE2	50S ribosomal protein L31 type B(rpmE2)	0.582567	0.149854	0.63022	0.285714	0.422688	0.131373	1.7629	0.0106321	0.0296624	J	GO:0003674,GO:0003735,GO:0005198,GO:0005575,GO:0005622,GO:0005623,GO:0005737,GO:0005829,GO:0005840,GO:0006412,GO:0006518,GO:0006807,GO:0006950,GO:0007154,GO:0008150,GO:0008152,GO:0009058,GO:0009059,GO:0009267,GO:0009605,GO:0009987,GO:0009991,GO:0010467,GO:0015934,GO:0019538,GO:0022625,GO:0022626,GO:0031667,GO:0031668,GO:0031669,GO:0032991,GO:0033554,GO:0034224,GO:0034641,GO:0034645,GO:0042594,GO:…	5.2e-43	179.9	No	Yes	No
NRG857_01405		hypothetical protein(NRG857_01405)	7.54516	0.673471	28.5357	0.655033	1.20535	0.738062	3.42662	1.71e-21	5.99e-20					No	Yes	No
NRG857_01410		putative NADH-dependent flavin oxidoreductase(NRG857_01410)	0.611295	0.0062529	0.868365	0.00535337	0.445442	0.0146755	1.42253	0.0579482	0.121835	C		1.3e-218	765.4	No	No	No
NRG857_01415		hypothetical protein(NRG857_01415)	0.386822	0.00117118	0.697898	0.0437105	0.558072	0.153313	NA	NA	NA	S		1.8e-175	621.7	No	No	No
NRG857_01420		putative LysR-like transcriptional regulator(NRG857_01420)	0.6435	0.0694576	0.949515	0.0395327	0.449213	0.00348648	NA	NA	NA	K		1.4e-184	652.1	No	No	No
NRG857_01425		putative transcriptional regulator, lysR family protein(NRG857_01425)	0.310336	0.0392685	0.725775	0.100666	0.299852	0.12615	NA	NA	NA	K		1.5e-169	602.1	No	No	No
NRG857_01430		putative aldo/keto reductase(NRG857_01430)	0.488159	0.0199176	0.370578	0.00117068	0.605264	0.116125	NA	NA	NA	C		3.6e-185	654.1	No	No	No
NRG857_01435		putative aldo-keto reductase(NRG857_01435)	0.423013	0.0155592	0.730778	0.194326	0.754015	0.0212647	NA	NA	NA	S		4e-161	573.9	No	No	No
NRG857_01440	eaeH	putative adhesin(NRG857_01440)	0.426552	1.96426e-07	0.655286	2.07263e-07	0.757866	0.000322083	NA	NA	NA	M	GO:0005575,GO:0005623,GO:0008150,GO:0009279,GO:0009405,GO:0016020,GO:0019867,GO:0030260,GO:0030312,GO:0030313,GO:0031975,GO:0044403,GO:0044409,GO:0044419,GO:0044462,GO:0044464,GO:0051701,GO:0051704,GO:0051806,GO:0051828,GO:0071944	0	2651.3	No	No	No
NRG857_01445	ykgA	putative transcriptional regulator(NRG857_01445)	0.27335	0.00286475	1.03068	0.080801	0.278554	0.0156865	NA	NA	NA	K	GO:0003674,GO:0003824,GO:0006081,GO:0006082,GO:0006089,GO:0006139,GO:0006351,GO:0006725,GO:0006807,GO:0008150,GO:0008152,GO:0009056,GO:0009058,GO:0009059,GO:0009438,GO:0009987,GO:0010467,GO:0016053,GO:0016070,GO:0016829,GO:0016835,GO:0016836,GO:0018130,GO:0019172,GO:0019243,GO:0019249,GO:0019438,GO:0019752,GO:0032774,GO:0032787,GO:0034641,GO:0034645,GO:0034654,GO:0042180,GO:0042182,GO:0043170,GO:…	4.6e-165	587	No	No	No
NRG857_01450	akr5f	putative reductase(NRG857_01450)	0.377874	0.00408039	0.713548	0.0198188	0.336363	0.00835283	NA	NA	NA	S		3.3e-166	590.9	No	No	No
NRG857_01455	ykgB	hypothetical protein(NRG857_01455)	0.293368	0.00213829	1.11574	0.014039	0.59823	0.0254524	NA	NA	NA	S	GO:0000302,GO:0001101,GO:0003674,GO:0003824,GO:0005575,GO:0005623,GO:0005886,GO:0006081,GO:0006082,GO:0006089,GO:0006139,GO:0006351,GO:0006725,GO:0006807,GO:0006950,GO:0006979,GO:0008150,GO:0008152,GO:0009056,GO:0009058,GO:0009059,GO:0009438,GO:0009987,GO:0010035,GO:0010467,GO:0016020,GO:0016053,GO:0016070,GO:0016829,GO:0016835,GO:0016836,GO:0018130,GO:0019172,GO:0019243,GO:0019249,GO:0019438,GO:…	2e-106	391.7	No	No	No
NRG857_01460	ykgI	hypothetical protein(NRG857_01460)	6.40091	0.136765	4.62139	0.751959	3.9577	0.721339	NA	NA	NA	S	GO:0000302,GO:0001101,GO:0006950,GO:0006979,GO:0008150,GO:0010035,GO:0042221,GO:0050896,GO:1901530,GO:1901700	7.5e-33	146	No	No	No
NRG857_01465	merA	pyridine nucleotide-disulfide oxidoreductase(NRG857_01465)	0.346498	3.02738e-05	0.494187	1.18439e-05	0.236231	1.59143e-06	1.97159	0.62897	NA	C	GO:0000302,GO:0000305,GO:0001101,GO:0003674,GO:0003824,GO:0005575,GO:0005622,GO:0005623,GO:0005737,GO:0006950,GO:0006979,GO:0008150,GO:0008152,GO:0009636,GO:0009987,GO:0010035,GO:0016491,GO:0016667,GO:0019725,GO:0042221,GO:0042592,GO:0044424,GO:0044464,GO:0045454,GO:0050789,GO:0050794,GO:0050896,GO:0051716,GO:0055114,GO:0065007,GO:0065008,GO:0070887,GO:0097237,GO:0098754,GO:0098869,GO:1901530,GO:…	3.8e-251	873.6	Yes	No	No
NRG857_01470	ykgD	putative AraC-type DNA-binding transcriptional regulator(NRG857_01470)	0.250512	5.14518e-05	1.2817	0.0162108	0.685509	0.0133977	NA	NA	NA	K		2.6e-160	571.2	No	No	No
NRG857_01475	lutA	putative hydroxyacid oxidoreductase (Fe-S centre)(NRG857_01475)	0.609858	0.205551	0.856549	0.000413719	1.37398	0.0322263	NA	NA	NA	C	GO:0005575,GO:0005622,GO:0005623,GO:0005737,GO:0005829,GO:0044424,GO:0044444,GO:0044464	7.9e-134	483	No	No	No
NRG857_01480	lutB	putative oxidoreductase subunit with NAD(P)-binding domain and ferredoxin-like domain(NRG857_01480)	0.437359	0.000886641	0.559047	0.0101878	0.315714	0.00140316	NA	NA	NA	C		2.6e-277	960.7	No	No	No
NRG857_01485	lutC	transporter(NRG857_01485)	0.708668	0.0521487	0.825035	0.0521597	0.846647	0.0237492	NA	NA	NA	S	GO:0005575,GO:0005622,GO:0005623,GO:0005737,GO:0005829,GO:0044424,GO:0044444,GO:0044464	6.7e-122	443.4	No	No	No
NRG857_01487	ykgH	hypothetical protein(NRG857_01487)	0.246068	0.000176956	0.55221	0.00178373	0.575585	0.0138004	NA	NA	NA		GO:0005575,GO:0005623,GO:0005886,GO:0016020,GO:0044464,GO:0071944	1.4e-116	425.6	No	No	No
NRG857_01490		putative autotransporter(NRG857_01490)	0.557882	4.66096e-05	0.687435	0.000493978	0.588816	0.000153641	NA	NA	NA	MU		0	1229.9	No	No	No
NRG857_01495		putative IS1 repressor protein InsA(NRG857_01495)	1.10216	0.833915	0.695393	0.327453	0.9717	0.621699	0.450105	0.209757	0.331936					No	No	No
NRG857_01500		insertion element is1 2/3 protein insb(NRG857_01500)	1.39049	0.738312	0.650727	0.194509	1.06602	0.547244	-0.0291941	0.944722	0.96598					No	No	No
NRG857_01505		hypothetical protein(NRG857_01505)	0.21651	7.09119e-05	0.391055	0.000541383	0.590167	0.0229947	1.18864	0.0273262	0.065096	E		1.2e-135	489.2	No	No	No
NRG857_01510		LuxR-type HTH domain protein(NRG857_01510)	0.513497	0.000157512	0.427711	8.03102e-05	0.140261	1.52548e-05	1.00548	0.0467724	0.102734	K		1.1e-144	519.2	No	No	No
NRG857_01515		putative phage integrase(NRG857_01515)	0.202242	0.000223781	0.601827	0.0217564	0.246318	0.011482	0.166581	0.654926	0.764141	L		3.9e-104	384	No	No	No
NRG857_01520		hypothetical protein(NRG857_01520)	1.73123	0.173185	0.0865297	0.0010524	0.311655	0.0102408	-0.0359895	0.955734	0.973002					No	No	No
NRG857_01525	betA	choline dehydrogenase(NRG857_01525)	0.307716	0.00729719	0.619826	0.0518429	0.246164	0.000736456	-4.57327	1.65e-15	3.48e-14	E	GO:0001505,GO:0003674,GO:0003824,GO:0005575,GO:0006091,GO:0006113,GO:0006575,GO:0006577,GO:0006578,GO:0006807,GO:0006950,GO:0006970,GO:0008150,GO:0008152,GO:0008812,GO:0009058,GO:0009628,GO:0009987,GO:0015980,GO:0016020,GO:0016491,GO:0016614,GO:0019285,GO:0019695,GO:0031455,GO:0031456,GO:0034641,GO:0042133,GO:0042398,GO:0044237,GO:0044249,GO:0044271,GO:0050896,GO:0055114,GO:0065007,GO:0065008,GO:…	0	1164.1	No	No	Yes
NRG857_01530	betB	betaine aldehyde dehydrogenase(NRG857_01530)	0.583154	0.0217935	0.664608	0.0339686	0.440352	0.00829432	-6.18438	9.27e-19	2.65e-17	C	GO:0001505,GO:0003674,GO:0003824,GO:0004029,GO:0005488,GO:0005515,GO:0005575,GO:0005622,GO:0005623,GO:0005737,GO:0005829,GO:0006575,GO:0006577,GO:0006578,GO:0006807,GO:0006950,GO:0006970,GO:0008150,GO:0008152,GO:0008802,GO:0009058,GO:0009314,GO:0009628,GO:0009987,GO:0010165,GO:0010212,GO:0016043,GO:0016491,GO:0016620,GO:0016903,GO:0019285,GO:0019695,GO:0022607,GO:0031455,GO:0031456,GO:0034641,GO:…	5.3e-278	963	No	No	Yes
NRG857_01535	betI	transcriptional regulator BetI(NRG857_01535)	0.405948	0.0547533	0.33951	0.0693678	0.197364	0.0630737	-6.5059	4.92e-23	1.96e-21	K	GO:0000976,GO:0001067,GO:0003674,GO:0003676,GO:0003677,GO:0003690,GO:0003700,GO:0005488,GO:0005575,GO:0005622,GO:0005623,GO:0005737,GO:0005829,GO:0006355,GO:0006950,GO:0006970,GO:0008150,GO:0009628,GO:0009889,GO:0009890,GO:0009892,GO:0010468,GO:0010556,GO:0010558,GO:0010605,GO:0010629,GO:0019219,GO:0019222,GO:0031323,GO:0031324,GO:0031326,GO:0031327,GO:0043565,GO:0044212,GO:0044424,GO:0044444,GO:…	1.5e-103	382.1	No	No	Yes
NRG857_01540	betT	choline transport protein BetT(NRG857_01540)	0.196658	2.51749e-09	0.383428	2.0368e-05	0.369986	0.000107427	-3.37475	2.66e-22	9.96e-21	M	GO:0005575,GO:0005623,GO:0005886,GO:0005887,GO:0006950,GO:0006974,GO:0008150,GO:0009987,GO:0016020,GO:0016021,GO:0031224,GO:0031226,GO:0033554,GO:0044425,GO:0044459,GO:0044464,GO:0050896,GO:0051716,GO:0071944	0	1335.9	Yes	No	Yes
NRG857_01545	yahA	putative DNA-binding transcriptional regulator(NRG857_01545)	0.297995	0.00215377	0.557735	0.01522	0.354918	0.00177635	-1.41931	0.00022815	0.000992958	K	GO:0000976,GO:0000984,GO:0001017,GO:0001067,GO:0003674,GO:0003676,GO:0003677,GO:0003690,GO:0003824,GO:0005488,GO:0006355,GO:0008081,GO:0008150,GO:0009889,GO:0009891,GO:0009893,GO:0010468,GO:0010556,GO:0010557,GO:0010604,GO:0010628,GO:0016787,GO:0016788,GO:0019219,GO:0019222,GO:0031323,GO:0031325,GO:0031326,GO:0031328,GO:0042578,GO:0043565,GO:0044212,GO:0045893,GO:0045935,GO:0048518,GO:0048522,GO:…	3.2e-211	740.7	No	No	Yes
NRG857_01550	yahB	putative DNA-binding transcriptional regulator(NRG857_01550)	0.964949	0.0215857	2.03681	0.919712	1.37984	0.000270351	0.853442	0.125408	0.223807	K	GO:0006139,GO:0006351,GO:0006725,GO:0006807,GO:0008150,GO:0008152,GO:0009058,GO:0009059,GO:0009987,GO:0010467,GO:0016070,GO:0018130,GO:0019438,GO:0032774,GO:0034641,GO:0034645,GO:0034654,GO:0043170,GO:0044237,GO:0044238,GO:0044249,GO:0044260,GO:0044271,GO:0046483,GO:0071704,GO:0090304,GO:0097659,GO:1901360,GO:1901362,GO:1901576	1.4e-175	622.1	No	No	No
NRG857_01555	yahC	inner membrane protein(NRG857_01555)	2.38887	0.0158807	0.78531	0.229995	0.7412	0.0337924	0.252664	0.876153	NA	S	GO:0005575,GO:0005623,GO:0005886,GO:0016020,GO:0044464,GO:0071944	1.6e-85	322	No	No	No
NRG857_01560	yahD	transcriptional regulator(NRG857_01560)	0.914027	0.012739	0.30078	0.00681406	0.166863	0.0133621	-0.87777	0.451535	0.587496	S	GO:0008150,GO:0009314,GO:0009628,GO:0050896	3.7e-108	397.5	No	No	No
NRG857_01565	yahE	hypothetical protein(NRG857_01565)	0.853749	0.00152109	0.508224	0.0197342	1.21986	0.373136	2.11009	0.33847	NA	S		4.2e-161	573.9	No	No	No
NRG857_01570	sucD	putative enzyme with acyl-CoA domain(NRG857_01570)	0.25845	0.0104861	0.367603	0.00140834	0.230465	0.00331504	1.35948	0.067481	0.137566	C	GO:0005575,GO:0005622,GO:0005623,GO:0005737,GO:0005829,GO:0009361,GO:0032991,GO:0042709,GO:0044424,GO:0044444,GO:0044464,GO:0045239,GO:1902494	8.6e-287	992.3	No	No	No
NRG857_01575	yahG	hypothetical protein(NRG857_01575)	0.609811	0.0135763	0.47982	0.0195903	0.5539	0.0197733	-0.205552	0.807884	0.876539	C		6.5e-273	946	No	No	No
NRG857_01580		hypothetical protein(NRG857_01580)	1.24666	0.2182	0.796669	0.00548114	1.55392	0.106206	-1.04434	0.307043	0.440001					No	No	No
NRG857_01585	yahI	putative carbamate kinase(NRG857_01585)	0.600549	0.116101	0.691613	0.0719659	1.30705	0.560019	-0.236242	0.836418	0.894409	E	GO:0003674,GO:0003824,GO:0005575,GO:0005622,GO:0005623,GO:0005737,GO:0005829,GO:0006082,GO:0006520,GO:0006525,GO:0006527,GO:0006793,GO:0006796,GO:0006807,GO:0008150,GO:0008152,GO:0008804,GO:0009056,GO:0009063,GO:0009064,GO:0009065,GO:0009987,GO:0016054,GO:0016301,GO:0016310,GO:0016740,GO:0016772,GO:0016774,GO:0019546,GO:0019752,GO:0043436,GO:0044237,GO:0044238,GO:0044248,GO:0044281,GO:0044282,GO:…	1e-176	625.9	No	No	No
NRG857_01590	yahJ	deaminase(NRG857_01590)	0.68014	0.0967412	1.11891	0.198768	0.713501	0.237335	1.03161	0.0724097	0.145577	F	GO:0003674,GO:0003824,GO:0005575,GO:0005622,GO:0005623,GO:0005737,GO:0005829,GO:0016787,GO:0016810,GO:0016814,GO:0044424,GO:0044444,GO:0044464	9.8e-266	922.2	No	No	No
NRG857_01595	yahK	putative oxidoreductase, Zn-dependent and NAD(P)-binding protein(NRG857_01595)	0.433811	0.00052021	0.493274	0.00621148	0.60352	0.00102912	-2.61579	1.09e-05	6.3e-05	S	GO:0003674,GO:0003824,GO:0004033,GO:0008106,GO:0008150,GO:0008152,GO:0016491,GO:0016614,GO:0016616,GO:0055114	5.3e-203	713.4	No	No	Yes
NRG857_01605		hypothetical protein(NRG857_01605)	0.130158	0.0722145	0.372946	0.250462	0.913156	0.426228	-0.33037	0.766071	0.845903					No	No	No
NRG857_01610	yahN	neutral amino-acid efflux system(NRG857_01610)	0.544981	0.00540696	1.07853	0.0225253	0.503914	0.00234168	0.586055	0.141944	0.246652	E	GO:0003333,GO:0003674,GO:0005215,GO:0005342,GO:0005575,GO:0005623,GO:0005886,GO:0006810,GO:0006811,GO:0006820,GO:0006865,GO:0008150,GO:0008509,GO:0008514,GO:0015075,GO:0015171,GO:0015318,GO:0015711,GO:0015849,GO:0016020,GO:0022857,GO:0034220,GO:0044464,GO:0046942,GO:0046943,GO:0051179,GO:0051234,GO:0055085,GO:0071702,GO:0071705,GO:0071944,GO:0098656,GO:1903825,GO:1905039	1.4e-110	405.6	No	No	No
NRG857_01615	yahO	hypothetical protein(NRG857_01615)	0.375882	0.00704831	0.69321	0.182822	2.7838	0.83543	-4.25507	9.29e-48	1.23e-45	S	GO:0008150,GO:0009314,GO:0009628,GO:0050896	5.6e-40	169.9	No	No	Yes
NRG857_01620	prpR	DNA-binding transcriptional activator(NRG857_01620)	1.06924	0.0466046	1.55911	0.0127064	1.67708	0.0406302	-2.81933	0.000707349	0.00272992	K	GO:0003674,GO:0003700,GO:0006355,GO:0008150,GO:0009314,GO:0009628,GO:0009889,GO:0009890,GO:0009891,GO:0009892,GO:0009893,GO:0010468,GO:0010556,GO:0010557,GO:0010558,GO:0010604,GO:0010605,GO:0010628,GO:0010629,GO:0019219,GO:0019222,GO:0031323,GO:0031324,GO:0031325,GO:0031326,GO:0031327,GO:0031328,GO:0045892,GO:0045893,GO:0045934,GO:0045935,GO:0048518,GO:0048519,GO:0048522,GO:0048523,GO:0050789,GO:…	4.4e-294	1016.5	No	No	Yes
NRG857_01625	prpB	2-methylisocitrate lyase(prpB)	0.412292	0.00991343	0.574348	0.0320978	0.311351	0.00504607	0.204075	0.889007	0.92787	G	GO:0000287,GO:0003674,GO:0003824,GO:0005488,GO:0006082,GO:0006629,GO:0006631,GO:0008150,GO:0008152,GO:0009056,GO:0009062,GO:0009987,GO:0016042,GO:0016054,GO:0016829,GO:0016830,GO:0016833,GO:0016999,GO:0017001,GO:0017144,GO:0019541,GO:0019543,GO:0019626,GO:0019629,GO:0019752,GO:0032787,GO:0042737,GO:0043167,GO:0043169,GO:0043436,GO:0044237,GO:0044238,GO:0044242,GO:0044248,GO:0044255,GO:0044281,GO:…	4.8e-157	560.5	No	No	No
NRG857_01630	prpC	2-methylcitrate synthase(NRG857_01630)	1.04908	0.0814013	0.781873	0.111055	0.834234	0.0220316	0.35647	0.747521	0.83176	C	GO:0003674,GO:0003824,GO:0004108,GO:0006082,GO:0006091,GO:0006113,GO:0006629,GO:0006631,GO:0008150,GO:0008152,GO:0009987,GO:0015980,GO:0016740,GO:0016746,GO:0016829,GO:0016830,GO:0016833,GO:0016999,GO:0017144,GO:0019541,GO:0019679,GO:0019752,GO:0032787,GO:0036440,GO:0043436,GO:0044237,GO:0044238,GO:0044255,GO:0044281,GO:0046459,GO:0046912,GO:0050440,GO:0055114,GO:0071704	2.4e-225	787.7	No	No	No
NRG857_01635	prpD	2-methylcitrate dehydratase(prpD)	1.27252	0.103418	0.872408	0.0289993	1.2044	0.087265	1.80309	0.0288149	0.0681899	S	GO:0003674,GO:0003824,GO:0005488,GO:0006082,GO:0006629,GO:0006631,GO:0008150,GO:0008152,GO:0009056,GO:0009062,GO:0009987,GO:0016042,GO:0016054,GO:0016829,GO:0016835,GO:0016836,GO:0016999,GO:0017001,GO:0017144,GO:0019541,GO:0019543,GO:0019626,GO:0019629,GO:0019679,GO:0019752,GO:0032787,GO:0042737,GO:0043436,GO:0044237,GO:0044238,GO:0044242,GO:0044248,GO:0044255,GO:0044281,GO:0044282,GO:0046395,GO:…	2.5e-280	970.7	No	No	No
NRG857_01640	prpE	propionyl-CoA synthetase(prpE)	0.570748	0.0802081	0.644212	0.00622954	0.932117	0.0094223	0.413607	0.554439	0.682909	I	GO:0003674,GO:0003824,GO:0016405,GO:0016874,GO:0016877,GO:0016878,GO:0050218	0	1285.4	No	No	No
NRG857_01645	codB	cytosine permease(codB)	0.719185	0.239107	0.800694	0.308179	1.25564	0.446943	1.16939	0.0514575	0.110666	F	GO:0005575,GO:0005623,GO:0005886,GO:0016020,GO:0044464,GO:0071944	9e-226	789.3	No	No	No
NRG857_01650	codA	cytosine deaminase(NRG857_01650)	0.68988	0.0476864	1.21039	0.0902921	1.99684	0.0109885	0.160398	0.708672	0.805933	F	GO:0003674,GO:0003824,GO:0004131,GO:0005488,GO:0005506,GO:0005515,GO:0006139,GO:0006206,GO:0006208,GO:0006209,GO:0006725,GO:0006807,GO:0008150,GO:0008152,GO:0008198,GO:0008270,GO:0009056,GO:0009112,GO:0009987,GO:0016787,GO:0016810,GO:0016814,GO:0019239,GO:0019439,GO:0019858,GO:0034641,GO:0035888,GO:0042802,GO:0043167,GO:0043169,GO:0044237,GO:0044238,GO:0044248,GO:0044270,GO:0044281,GO:0046113,GO:…	7e-250	869.4	No	No	No
NRG857_01655	lacA	galactoside O-acetyltransferase(lacA)	0.491194	0.114771	0.658756	0.078062	0.950574	0.184451	0.116022	0.904674	0.93935	S	GO:0003674,GO:0003824,GO:0005488,GO:0005515,GO:0005575,GO:0005622,GO:0005623,GO:0005737,GO:0008374,GO:0008870,GO:0016407,GO:0016413,GO:0016740,GO:0016746,GO:0016747,GO:0042802,GO:0044424,GO:0044464	5.6e-96	357.1	No	No	No
NRG857_01660	lacY	galactoside permease(lacY)	1.15676	0.0434244	0.829242	0.0888106	0.505463	0.098857	-0.504491	0.571044	0.695788	P	GO:0003674,GO:0005215,GO:0005351,GO:0005402,GO:0005488,GO:0005575,GO:0005623,GO:0005886,GO:0005887,GO:0006810,GO:0006811,GO:0006812,GO:0008150,GO:0008324,GO:0008643,GO:0015075,GO:0015077,GO:0015078,GO:0015144,GO:0015154,GO:0015155,GO:0015157,GO:0015291,GO:0015293,GO:0015294,GO:0015295,GO:0015318,GO:0015528,GO:0015672,GO:0015766,GO:0015767,GO:0015772,GO:0016020,GO:0016021,GO:0022804,GO:0022857,GO:…	6.2e-219	766.5	No	No	No
NRG857_01665	lacZ	beta-D-galactosidase(lacZ)	3.19104	0.500536	3.66008	0.0146488	2.75237	0.0935321	0.399079	0.402326	0.538388	G	GO:0000287,GO:0003674,GO:0003824,GO:0004553,GO:0004565,GO:0005488,GO:0005515,GO:0005575,GO:0005975,GO:0005984,GO:0005988,GO:0005990,GO:0008150,GO:0008152,GO:0009056,GO:0009311,GO:0009313,GO:0009341,GO:0009987,GO:0015925,GO:0016052,GO:0016787,GO:0016798,GO:0031420,GO:0032991,GO:0042802,GO:0043167,GO:0043169,GO:0044237,GO:0044238,GO:0044248,GO:0044262,GO:0044275,GO:0046352,GO:0046872,GO:0071704,GO:…	0	2162.1	No	No	No
NRG857_01670	lacI	lac repressor(lacI)	0.398482	0.00105377	0.500646	0.00101755	0.793982	0.0253629	1.91386	5.99e-09	5.91e-08	K	GO:0000976,GO:0000984,GO:0000986,GO:0000987,GO:0001017,GO:0001067,GO:0001130,GO:0001131,GO:0001141,GO:0001217,GO:0003674,GO:0003676,GO:0003677,GO:0003690,GO:0003700,GO:0005488,GO:0005515,GO:0006355,GO:0008150,GO:0009889,GO:0009890,GO:0009892,GO:0010468,GO:0010556,GO:0010558,GO:0010605,GO:0010629,GO:0019219,GO:0019222,GO:0031323,GO:0031324,GO:0031326,GO:0031327,GO:0042802,GO:0043565,GO:0044212,GO:…	5.7e-192	676.8	No	Yes	No
NRG857_01675	yaiL	nucleoprotein/polynucleotide-associated enzyme(NRG857_01675)	1.04356	0.560465	0.668547	0.0171308	0.78967	0.0135972	-0.00753957	0.983368	0.990871	S	GO:0005575,GO:0005622,GO:0005623,GO:0005737,GO:0005829,GO:0044424,GO:0044444,GO:0044464	1.2e-57	229.6	No	No	No
NRG857_01680	fghA	S-formylglutathione hydrolase(NRG857_01680)	0.704398	0.012849	0.674839	0.00355206	0.677529	0.00276889	1.0013	0.000459295	0.00186633	S	GO:0003674,GO:0003824,GO:0006081,GO:0008150,GO:0008152,GO:0009987,GO:0016787,GO:0016788,GO:0016790,GO:0016999,GO:0017144,GO:0018738,GO:0044237,GO:0044281,GO:0046292,GO:0071704	6.1e-162	576.6	No	Yes	No
NRG857_01685	adhC	alcohol dehydrogenase(NRG857_01685)	1.35789	0.429409	1.16226	0.215388	0.943363	0.225253	0.0845099	0.801229	0.872679	C	GO:0003674,GO:0003824,GO:0004022,GO:0004024,GO:0005488,GO:0005515,GO:0005575,GO:0005622,GO:0005623,GO:0005737,GO:0005829,GO:0006081,GO:0008150,GO:0008152,GO:0008270,GO:0009056,GO:0009636,GO:0009987,GO:0010033,GO:0016491,GO:0016614,GO:0016616,GO:0016999,GO:0017001,GO:0017144,GO:0042221,GO:0042802,GO:0043167,GO:0043169,GO:0044237,GO:0044248,GO:0044281,GO:0044282,GO:0044424,GO:0044444,GO:0044464,GO:…	2.6e-216	757.7	No	No	No
NRG857_01690	frmR	regulator protein FrmR(NRG857_01690)	0.0224923	0.0446275	0.919656	0.305489	0.0125309	0.0157206	0.898695	0.0531298	0.113455	K	GO:0006355,GO:0008150,GO:0009889,GO:0009890,GO:0009892,GO:0010468,GO:0010556,GO:0010558,GO:0010605,GO:0010629,GO:0019219,GO:0019222,GO:0031323,GO:0031324,GO:0031326,GO:0031327,GO:0045892,GO:0045934,GO:0048519,GO:0048523,GO:0050789,GO:0050794,GO:0051171,GO:0051172,GO:0051252,GO:0051253,GO:0060255,GO:0065007,GO:0080090,GO:1902679,GO:1903506,GO:1903507,GO:2000112,GO:2000113,GO:2001141	7.9e-42	176	No	No	No
NRG857_01695	yaiO	hypothetical protein(NRG857_01695)	0.642257	0.00481118	0.424697	6.1429e-05	0.508768	0.00105301	-0.406249	0.391597	0.527876		GO:0005575,GO:0005623,GO:0009279,GO:0016020,GO:0019867,GO:0030312,GO:0030313,GO:0031975,GO:0044462,GO:0044464,GO:0071944	7.2e-149	533.1	No	No	No
NRG857_01700		putative transferase(NRG857_01700)	0.441951	0.0198162	0.384244	0.0102642	0.148566	0.00230014	0.637181	0.722885	NA	JM		2.8e-72	278.1	No	No	No
NRG857_01705	yaiP	putative membrane-associated glycosyltransferase(NRG857_01705)	0.436453	2.76505e-05	0.625068	0.000172099	0.612439	1.6071e-05	-0.401578	0.580357	0.70416	M	GO:0006950,GO:0006974,GO:0008150,GO:0009987,GO:0033554,GO:0050896,GO:0051716	6.6e-234	816.2	No	No	No
NRG857_01710	yaiS	hypothetical protein(NRG857_01710)	0.577256	0.0439889	1.07146	0.0304526	0.892106	0.0238194	3.12268	0.00114642	0.00420552	S		1.9e-121	441.8	No	Yes	No
NRG857_01715	tauA	taurine transporter substrate binding subunit(tauA)	0.793949	0.104172	0.566465	0.0713424	0.786191	0.353948	-1.04183	0.678882	NA	P	GO:0003674,GO:0005215,GO:0005575,GO:0005623,GO:0006810,GO:0006811,GO:0006820,GO:0006950,GO:0007154,GO:0008150,GO:0009267,GO:0009605,GO:0009970,GO:0009987,GO:0009991,GO:0015711,GO:0015734,GO:0015849,GO:0030288,GO:0030313,GO:0031667,GO:0031668,GO:0031669,GO:0031975,GO:0033554,GO:0042594,GO:0042597,GO:0042908,GO:0044464,GO:0050896,GO:0051179,GO:0051234,GO:0051716,GO:0071496,GO:0071702,GO:0071705,GO:…	1.3e-176	625.5	No	No	No
NRG857_01720	tauB	taurine transporter ATP-binding subunit(tauB)	0.555124	0.0109091	1.15054	0.455426	0.171461	0.000442151	1.14523	0.21677	0.340348	P	GO:0000166,GO:0003674,GO:0005488,GO:0005524,GO:0006950,GO:0007154,GO:0008144,GO:0008150,GO:0009267,GO:0009605,GO:0009987,GO:0009991,GO:0010438,GO:0017076,GO:0030554,GO:0031667,GO:0031668,GO:0031669,GO:0032553,GO:0032555,GO:0032559,GO:0033554,GO:0035639,GO:0036094,GO:0042594,GO:0043167,GO:0043168,GO:0050896,GO:0051716,GO:0071496,GO:0097159,GO:0097367,GO:1901265,GO:1901363	1.6e-140	505.4	No	No	No
NRG857_01725	tauC	taurine transporter subunit(NRG857_01725)	0.552488	0.174036	0.602191	0.280434	0.40824	0.140879	0.641587	0.569538	0.695024	P	GO:0003674,GO:0005215,GO:0005575,GO:0005623,GO:0005886,GO:0005887,GO:0006810,GO:0006950,GO:0007154,GO:0008150,GO:0009267,GO:0009605,GO:0009987,GO:0009991,GO:0010438,GO:0016020,GO:0016021,GO:0022857,GO:0031224,GO:0031226,GO:0031667,GO:0031668,GO:0031669,GO:0033554,GO:0042594,GO:0042908,GO:0042910,GO:0042918,GO:0042959,GO:0044425,GO:0044459,GO:0044464,GO:0050896,GO:0051179,GO:0051234,GO:0051716,GO:…	5e-132	477.2	No	No	No
NRG857_01730	tauD	taurine dioxygenase(tauD)	0.441433	0.0152086	1.05356	0.283543	0.549805	0.0309535	0.551423	0.384147	0.520156	Q	GO:0000907,GO:0000908,GO:0003674,GO:0003824,GO:0005575,GO:0005622,GO:0005623,GO:0005737,GO:0006790,GO:0008150,GO:0008152,GO:0009056,GO:0009987,GO:0016491,GO:0016705,GO:0016706,GO:0044237,GO:0044248,GO:0044273,GO:0044424,GO:0044464,GO:0051213,GO:0055114	6.6e-164	583.2	No	No	No
NRG857_01735	hemB	delta-aminolevulinic acid dehydratase(NRG857_01735)	0.0468736	0.33267	2.19155	0.993327	5.27366	1	0.305772	0.327079	0.460652	H	GO:0000287,GO:0003674,GO:0003824,GO:0004655,GO:0005488,GO:0005575,GO:0005618,GO:0005622,GO:0005623,GO:0005737,GO:0005829,GO:0006725,GO:0006778,GO:0006779,GO:0006783,GO:0006807,GO:0008150,GO:0008152,GO:0008270,GO:0009058,GO:0009987,GO:0016829,GO:0016835,GO:0016836,GO:0018130,GO:0019438,GO:0030312,GO:0033013,GO:0033014,GO:0034641,GO:0042168,GO:0042440,GO:0043167,GO:0043169,GO:0044237,GO:0044249,GO:…	1.4e-178	632.1	No	No	No
NRG857_01740		Putative flagellin structural protein; putative exported protein(NRG857_01740)	0.423004	3.55493e-15	0.453083	7.27401e-14	0.588761	5.47672e-12	0.733618	0.00921416	0.0261863	MU		0	1884	No	Yes	No
NRG857_01745	iprA	putative DNA-binding transcriptional regulator(NRG857_01745)	0.0352635	0.000217059	0.766161	0.0116246	0.691851	0.032685	3.06407	1.65e-05	9.16e-05	K	GO:0006355,GO:0008150,GO:0009889,GO:0010468,GO:0010556,GO:0019219,GO:0019222,GO:0031323,GO:0031326,GO:0050789,GO:0050794,GO:0051171,GO:0051252,GO:0060255,GO:0065007,GO:0080090,GO:1903506,GO:2000112,GO:2001141	1.6e-114	418.7	No	Yes	No
NRG857_01750	ampH	beta-lactam binding protein AmpH(NRG857_01750)	0.559774	0.0202463	0.516729	0.0160684	0.382314	0.0123055	-0.401005	0.27477	0.406148	M	GO:0000270,GO:0003674,GO:0003824,GO:0004175,GO:0004180,GO:0005488,GO:0006022,GO:0006026,GO:0006027,GO:0006508,GO:0006807,GO:0008144,GO:0008150,GO:0008152,GO:0008233,GO:0008238,GO:0008360,GO:0008658,GO:0009056,GO:0009057,GO:0009253,GO:0016787,GO:0019538,GO:0022603,GO:0022604,GO:0030203,GO:0031406,GO:0033218,GO:0033293,GO:0036094,GO:0043167,GO:0043168,GO:0043170,GO:0043177,GO:0044238,GO:0050789,GO:…	5.2e-220	770	No	No	No
NRG857_01755	sbmA	transporter(NRG857_01755)	1.65602	0.629313	0.656857	0.0063158	1.38329	0.402741	0.0632043	0.836418	0.894409	U	GO:0003674,GO:0005215,GO:0005575,GO:0005623,GO:0005886,GO:0005887,GO:0006810,GO:0006855,GO:0008150,GO:0015238,GO:0015291,GO:0015638,GO:0015833,GO:0015893,GO:0016020,GO:0016021,GO:0019534,GO:0022804,GO:0022857,GO:0031224,GO:0031226,GO:0042221,GO:0042493,GO:0042884,GO:0042885,GO:0042886,GO:0042887,GO:0042891,GO:0042895,GO:0044425,GO:0044459,GO:0044464,GO:0046677,GO:0050896,GO:0051179,GO:0051234,GO:…	4.2e-228	797	No	No	No
NRG857_01760	yaiW	putative DNA-binding transcriptional regulator(NRG857_01760)	0.396575	0.00137487	0.428192	0.000151195	0.461098	0.0241974	-0.263415	0.355536	0.492041	S	GO:0005575,GO:0005622,GO:0005623,GO:0005737,GO:0005829,GO:0008150,GO:0009279,GO:0010033,GO:0010243,GO:0016020,GO:0019867,GO:0030312,GO:0030313,GO:0031240,GO:0031975,GO:0042221,GO:0044424,GO:0044425,GO:0044444,GO:0044462,GO:0044464,GO:0050896,GO:0071944,GO:0098552,GO:1901652,GO:1901698,GO:1901700	6.5e-204	716.5	No	No	No
NRG857_01765	yaiY	hypothetical protein(NRG857_01765)	1.22114	0.663506	0.418873	0.0303733	2.36467	0.0311337	-3.74105	1.42e-07	1.11e-06	S	GO:0005575,GO:0005623,GO:0005886,GO:0016020,GO:0044464,GO:0071944	1.1e-52	212.2	No	No	Yes
NRG857_01770	yaiZ	hypothetical protein(NRG857_01770)	1.48085	0.257034	1.31929	0.409079	7.97317	0.320125	-0.557502	0.0611857	0.126999	S	GO:0005575,GO:0005623,GO:0005886,GO:0016020,GO:0044464,GO:0071944	4.6e-34	149.8	No	No	No
NRG857_01775	ddl	D-alanyl-alanine synthetase A(ddl2)	0.421216	0.0448367	1.21275	0.338251	2.37142	0.306395	-0.160182	0.538248	0.66901	F	GO:0000270,GO:0003674,GO:0003824,GO:0005575,GO:0005622,GO:0005623,GO:0005737,GO:0005829,GO:0005886,GO:0006022,GO:0006023,GO:0006024,GO:0006807,GO:0008150,GO:0008152,GO:0008716,GO:0009058,GO:0009059,GO:0009252,GO:0009273,GO:0009314,GO:0009628,GO:0009987,GO:0010165,GO:0010212,GO:0016020,GO:0016874,GO:0016879,GO:0016881,GO:0030203,GO:0034645,GO:0040007,GO:0042546,GO:0043170,GO:0044036,GO:0044038,GO:…	9e-206	722.6	No	No	No
NRG857_01780	iraP	hypothetical protein(NRG857_01780)	0.252949	0.0533313	0.193979	0.0223684	0.431188	0.354265	-2.03203	1.22e-11	1.75e-10	J	GO:0000988,GO:0000989,GO:0003674,GO:0006355,GO:0006950,GO:0007154,GO:0008150,GO:0009267,GO:0009605,GO:0009889,GO:0009891,GO:0009892,GO:0009893,GO:0009894,GO:0009895,GO:0009987,GO:0009991,GO:0010468,GO:0010556,GO:0010557,GO:0010604,GO:0010605,GO:0010628,GO:0016036,GO:0019219,GO:0019222,GO:0031323,GO:0031325,GO:0031326,GO:0031328,GO:0031667,GO:0031668,GO:0031669,GO:0033554,GO:0042176,GO:0042177,GO:…	1.7e-38	164.9	No	No	Yes
NRG857_01785	phoA	alkaline phosphatase(NRG857_01785)	0.571035	0.0939665	0.927284	0.0278052	0.406615	0.0204086	-0.203995	0.468008	0.604093	P	GO:0000287,GO:0003674,GO:0003824,GO:0004035,GO:0004721,GO:0005488,GO:0005575,GO:0005623,GO:0006464,GO:0006470,GO:0006793,GO:0006796,GO:0006807,GO:0008150,GO:0008152,GO:0008270,GO:0009987,GO:0016311,GO:0016491,GO:0016695,GO:0016787,GO:0016788,GO:0016791,GO:0019538,GO:0030288,GO:0030313,GO:0030613,GO:0031975,GO:0033748,GO:0036211,GO:0042578,GO:0042597,GO:0043167,GO:0043169,GO:0043170,GO:0043412,GO:…	7.7e-266	922.5	No	No	No
NRG857_01790	psiF	hypothetical protein(NRG857_01790)	0.321496	0.00342321	0.788579	0.329188	0.215992	0.000272873	-3.5505	3.94e-13	6.35e-12	S		7.8e-25	119.8	No	No	Yes
NRG857_01795	adrA	diguanylate cyclase AdrA(adrA)	0.67984	0.00393285	0.784101	0.000180115	0.721819	0.00499663	-0.397052	0.545338	0.675637	T	GO:0003674,GO:0003824,GO:0016740,GO:0016772,GO:0016779,GO:0052621	1.2e-213	748.8	No	No	No
NRG857_01800	proC	pyrroline-5-carboxylate reductase(NRG857_01800)	0.0781681	0.00103718	0.0926392	0.000323154	0.217172	0.00336266	-0.969931	0.00148216	0.00529468	E	GO:0003674,GO:0003824,GO:0004735,GO:0005488,GO:0005515,GO:0005575,GO:0005622,GO:0005623,GO:0005737,GO:0005829,GO:0006082,GO:0006520,GO:0006560,GO:0006561,GO:0006807,GO:0008150,GO:0008152,GO:0008652,GO:0009058,GO:0009064,GO:0009084,GO:0009987,GO:0016053,GO:0016491,GO:0016645,GO:0016646,GO:0017144,GO:0018130,GO:0019752,GO:0042802,GO:0043436,GO:0044237,GO:0044238,GO:0044249,GO:0044281,GO:0044283,GO:…	1.6e-143	515.4	Yes	No	Yes
NRG857_01805	yaiI	hypothetical protein(NRG857_01805)	0.286193	0.0168235	0.620972	0.196524	0.519384	0.0282054	-0.168554	0.60656	0.726552	S		4.6e-79	300.4	No	No	No
NRG857_01810	aroK	shikimate kinase(aroL)	0.299596	0.0227597	1.00531	0.491903	0.647931	0.263495	0.929253	0.00364301	0.0117226	F	GO:0000287,GO:0003674,GO:0003824,GO:0004765,GO:0005488,GO:0006082,GO:0006520,GO:0006725,GO:0006793,GO:0006796,GO:0006807,GO:0008150,GO:0008152,GO:0008652,GO:0009058,GO:0009072,GO:0009073,GO:0009987,GO:0016053,GO:0016301,GO:0016310,GO:0016740,GO:0016772,GO:0016773,GO:0019438,GO:0019632,GO:0019752,GO:0032787,GO:0043167,GO:0043169,GO:0043436,GO:0044237,GO:0044238,GO:0044249,GO:0044281,GO:0044283,GO:…	1.6e-91	342	No	Yes	No
NRG857_01815	yaiA	hypothetical protein(NRG857_01815)	0.375136	0.401862	0.635953	0.925431	0.687096	0.669069	-3.32632	1.31e-18	3.65e-17	S		1.8e-29	134.4	No	No	Yes
NRG857_01818		hypothetical protein(NRG857_01818)	0.627253	0.0193688	1.0467	0.192269	0.828265	0.572835	-1.20078	0.0681599	0.138683					No	No	No
NRG857_01820	aroM	hypothetical protein(NRG857_01820)	1.12259	0.16767	1.2463	0.109285	0.705651	0.0125797	-1.52208	0.00258122	0.00871265	E		3.1e-116	424.5	No	No	Yes
NRG857_01825	ppnP	hypothetical protein(NRG857_01825)	1.34819	0.632226	1.12792	0.184026	1.32819	0.241533	0.101642	0.80705	0.876539	S	GO:0003674,GO:0003824,GO:0004731,GO:0005575,GO:0005622,GO:0005623,GO:0005737,GO:0005829,GO:0016154,GO:0016740,GO:0016757,GO:0016763,GO:0044424,GO:0044444,GO:0044464	5.4e-46	189.9	No	No	No
NRG857_01840		hypothetical protein(NRG857_01840)	1.72421	0.434217	0.904425	0.805387	0.201035	0.211872	-0.580764	0.331591	0.465858	S		3.5e-37	160.6	No	No	No
NRG857_01845	rdgC	recombination associated protein(rdgC)	0.442098	0.0790265	1.09417	0.504823	0.593196	0.180592	-0.141091	0.673534	0.77908	J	GO:0000018,GO:0003674,GO:0003676,GO:0003677,GO:0003690,GO:0003697,GO:0005488,GO:0005575,GO:0005622,GO:0005623,GO:0005737,GO:0005829,GO:0008150,GO:0009295,GO:0019219,GO:0019222,GO:0031323,GO:0043226,GO:0043228,GO:0043229,GO:0043232,GO:0043590,GO:0044424,GO:0044444,GO:0044464,GO:0050789,GO:0050794,GO:0051052,GO:0051171,GO:0060255,GO:0065007,GO:0080090,GO:0097159,GO:1901363	1.3e-165	589	No	No	No
NRG857_01850	mak	fructokinase(NRG857_01850)	0.41704	0.158321	0.820785	0.059039	0.359492	0.0253941	1.40822	9.67e-08	7.78e-07	GK	GO:0003674,GO:0003824,GO:0004396,GO:0005575,GO:0005622,GO:0005623,GO:0005737,GO:0005829,GO:0005975,GO:0005996,GO:0006793,GO:0006796,GO:0008150,GO:0008152,GO:0009987,GO:0016301,GO:0016310,GO:0016740,GO:0016772,GO:0016773,GO:0019200,GO:0019318,GO:0044237,GO:0044238,GO:0044262,GO:0044281,GO:0044424,GO:0044444,GO:0044464,GO:0046835,GO:0071704	3.8e-173	614	No	Yes	No
NRG857_01855	araJ	MFS transport protein AraJ(NRG857_01855)	1.36502	0.144464	1.68183	0.553269	1.46539	0.123311	0.861994	6.13e-05	0.000302014	EGP	GO:0005575,GO:0005623,GO:0005886,GO:0016020,GO:0044464,GO:0071944	2.8e-206	724.5	No	Yes	No
NRG857_01860	sbcC	exonuclease subunit SbcC(NRG857_01860)	0.677045	0.0092595	0.86476	0.00255974	1.22065	0.0604832	0.857289	0.00277944	0.00930244	L	GO:0000014,GO:0003674,GO:0003824,GO:0004518,GO:0004519,GO:0004520,GO:0004527,GO:0004529,GO:0004536,GO:0006139,GO:0006259,GO:0006281,GO:0006725,GO:0006807,GO:0006950,GO:0006974,GO:0008150,GO:0008152,GO:0008296,GO:0008408,GO:0009987,GO:0016787,GO:0016788,GO:0016796,GO:0016895,GO:0033554,GO:0034641,GO:0043170,GO:0044237,GO:0044238,GO:0044260,GO:0046483,GO:0050896,GO:0051716,GO:0071704,GO:0090304,GO:…	0	1627.1	No	Yes	No
NRG857_01865	sbcD	exonuclease subunit SbcD(NRG857_01865)	0.619331	0.0220228	0.437236	9.09819e-05	0.522338	0.000345799	0.0833359	0.811003	0.8779	L	GO:0000014,GO:0003674,GO:0003824,GO:0004518,GO:0004519,GO:0004520,GO:0004527,GO:0004529,GO:0004536,GO:0006139,GO:0006259,GO:0006281,GO:0006725,GO:0006807,GO:0006950,GO:0006974,GO:0008150,GO:0008152,GO:0009987,GO:0016787,GO:0016788,GO:0033554,GO:0034641,GO:0043170,GO:0044237,GO:0044238,GO:0044260,GO:0046483,GO:0050896,GO:0051716,GO:0071704,GO:0090304,GO:0090305,GO:0140097,GO:1901360,GO:1990238	9.9e-230	802.4	No	No	No
NRG857_01870		transcriptional regulator PhoB(NRG857_01870)	1.05287	0.452111	0.392383	0.0763524	0.363098	0.0955364	0.0884513	0.840242	0.897136	K		3.3e-129	467.6	No	No	No
NRG857_01875	phoR	phosphate regulon sensor protein(phoR)	0.564888	0.00297452	0.635805	0.00114968	0.470606	0.00172733	0.181722	0.587825	0.710448	T	GO:0000155,GO:0000160,GO:0003674,GO:0003824,GO:0004672,GO:0004673,GO:0004721,GO:0005575,GO:0005623,GO:0005886,GO:0006464,GO:0006468,GO:0006470,GO:0006793,GO:0006796,GO:0006807,GO:0006950,GO:0007154,GO:0007165,GO:0008150,GO:0008152,GO:0009267,GO:0009605,GO:0009987,GO:0009991,GO:0016020,GO:0016021,GO:0016036,GO:0016301,GO:0016310,GO:0016311,GO:0016740,GO:0016772,GO:0016773,GO:0016775,GO:0016787,GO:…	4.9e-251	873.2	No	No	No
NRG857_01880	brnQ	putative branched chain amino acid transporter(NRG857_01880)	0.442	0.00111479	0.54432	0.000112653	0.435546	0.0128476	0.360994	0.0725295	0.145749	E	GO:0003333,GO:0003674,GO:0005215,GO:0005304,GO:0005342,GO:0005575,GO:0005623,GO:0005886,GO:0006810,GO:0006811,GO:0006812,GO:0006820,GO:0006855,GO:0006865,GO:0008150,GO:0008324,GO:0008509,GO:0008514,GO:0015075,GO:0015171,GO:0015175,GO:0015179,GO:0015188,GO:0015190,GO:0015238,GO:0015318,GO:0015658,GO:0015711,GO:0015803,GO:0015804,GO:0015807,GO:0015818,GO:0015820,GO:0015829,GO:0015849,GO:0015893,GO:…	7e-237	826.2	No	No	No
NRG857_01885	proY	putative proline-specific permease(proY)	0.592006	0.00341867	0.999985	0.135852	0.388992	5.77491e-05	0.151813	0.607091	0.726583	E	GO:0005575,GO:0005623,GO:0005886,GO:0016020,GO:0044464,GO:0071944	6.3e-257	892.9	No	No	No
NRG857_01890	malZ	maltodextrin glucosidase(NRG857_01890)	1.19199	0.0306421	0.814998	0.000658761	1.51569	0.0231309	0.79994	0.0376678	0.0853078	G	GO:0000272,GO:0003674,GO:0003824,GO:0004553,GO:0004558,GO:0005575,GO:0005622,GO:0005623,GO:0005737,GO:0005975,GO:0005976,GO:0006073,GO:0008150,GO:0008152,GO:0009056,GO:0009057,GO:0009251,GO:0009311,GO:0009313,GO:0009987,GO:0015926,GO:0016052,GO:0016787,GO:0016798,GO:0030978,GO:0030980,GO:0043170,GO:0044042,GO:0044237,GO:0044238,GO:0044247,GO:0044248,GO:0044260,GO:0044262,GO:0044264,GO:0044275,GO:…	0	1285.8	No	No	No
NRG857_01895	acpH	ACP phosphodiesterase(NRG857_01895)	0.426138	0.0260785	0.541447	0.0175627	0.725938	0.0473803	-0.733422	0.243624	0.371144	I	GO:0003674,GO:0003824,GO:0006082,GO:0006629,GO:0006631,GO:0006633,GO:0008081,GO:0008150,GO:0008152,GO:0008610,GO:0008770,GO:0009058,GO:0009987,GO:0016053,GO:0016787,GO:0016788,GO:0019752,GO:0032787,GO:0042578,GO:0043436,GO:0044237,GO:0044238,GO:0044249,GO:0044255,GO:0044281,GO:0044283,GO:0046394,GO:0071704,GO:0072330,GO:0140096,GO:1901576	9e-112	409.5	No	No	No
NRG857_01900	queA	S-adenosylmethionine--tRNA ribosyltransferase-isomerase(queA)	0.172498	0.00021659	0.55659	0.00460523	0.394846	0.0660632	-0.554661	0.138921	0.243279	F	GO:0002097,GO:0002099,GO:0003674,GO:0003824,GO:0005575,GO:0005622,GO:0005623,GO:0005737,GO:0005829,GO:0006139,GO:0006396,GO:0006399,GO:0006400,GO:0006725,GO:0006807,GO:0008033,GO:0008150,GO:0008152,GO:0008616,GO:0009058,GO:0009116,GO:0009119,GO:0009163,GO:0009314,GO:0009451,GO:0009628,GO:0009987,GO:0010467,GO:0016070,GO:0016740,GO:0016853,GO:0018130,GO:0019438,GO:0034404,GO:0034470,GO:0034641,GO:…	4.5e-202	710.3	No	No	No
NRG857_01905	tgt	queuine tRNA-ribosyltransferase(tgt)	0.164383	0.00208477	0.111397	0.000910459	0.323957	0.0965496	0.320203	0.0919851	0.175224	F	GO:0002097,GO:0002099,GO:0003674,GO:0003824,GO:0005488,GO:0005575,GO:0005622,GO:0005623,GO:0005737,GO:0005829,GO:0006139,GO:0006396,GO:0006399,GO:0006400,GO:0006725,GO:0006807,GO:0008033,GO:0008150,GO:0008152,GO:0008270,GO:0008479,GO:0008616,GO:0009058,GO:0009116,GO:0009119,GO:0009163,GO:0009451,GO:0009987,GO:0010467,GO:0016070,GO:0016740,GO:0016757,GO:0016763,GO:0018130,GO:0019438,GO:0034404,GO:…	1.9e-227	794.7	No	No	No
NRG857_01910	yajC	preprotein translocase subunit YajC(yajC)	0	1	0	1	0	1	0.251719	0.182312	0.29932	U	GO:0005575,GO:0005623,GO:0005886,GO:0005887,GO:0016020,GO:0016021,GO:0031224,GO:0031226,GO:0031522,GO:0032991,GO:0044425,GO:0044459,GO:0044464,GO:0071944	1e-51	209.1	No	No	No
NRG857_01915	secD	preprotein translocase subunit SecD(secD)	1.45102	0.598796	0.0223895	0.238052	0.138643	0.791332	0.263147	0.146768	0.253057	U	GO:0005575,GO:0005623,GO:0005886,GO:0005887,GO:0006810,GO:0008104,GO:0008150,GO:0015031,GO:0015833,GO:0016020,GO:0016021,GO:0031224,GO:0031226,GO:0033036,GO:0042886,GO:0044425,GO:0044459,GO:0044464,GO:0045184,GO:0051179,GO:0051234,GO:0071702,GO:0071705,GO:0071944	0	1121.7	No	No	No
NRG857_01920	secF	preprotein translocase subunit SecF(secF)	4.38225	0.560275	0.230233	0.434922	3.65867	0.932729	1.32689	2.72e-13	4.45e-12	U	GO:0005575,GO:0005618,GO:0005623,GO:0005886,GO:0005887,GO:0006810,GO:0008104,GO:0008150,GO:0015031,GO:0015833,GO:0016020,GO:0016021,GO:0030312,GO:0031224,GO:0031226,GO:0033036,GO:0042886,GO:0044425,GO:0044459,GO:0044464,GO:0045184,GO:0051179,GO:0051234,GO:0071702,GO:0071705,GO:0071944	2e-172	611.7	No	Yes	No
NRG857_01925	yajD	hypothetical protein(NRG857_01925)	0.640955	0.213587	1.08725	0.436232	0.502441	0.0680996	0.625696	0.000902568	0.00341168	V	GO:0005575,GO:0005622,GO:0005623,GO:0005737,GO:0005829,GO:0044424,GO:0044444,GO:0044464	3.2e-64	250.8	No	Yes	No
NRG857_01930	tsx	nucleoside channel, receptor of phage T6 and colicin K(NRG857_01930)	0.175463	1.02347e-05	0.514478	0.00346404	0.384638	0.000814588	1.56093	5.36e-08	4.53e-07	M	GO:0003674,GO:0005215,GO:0005337,GO:0005575,GO:0005623,GO:0006810,GO:0008150,GO:0009279,GO:0015267,GO:0015288,GO:0015471,GO:0015858,GO:0015931,GO:0015932,GO:0016020,GO:0016021,GO:0016032,GO:0019058,GO:0019867,GO:0022803,GO:0022829,GO:0022857,GO:0030260,GO:0030312,GO:0030313,GO:0031224,GO:0031975,GO:0032991,GO:0044403,GO:0044409,GO:0044419,GO:0044425,GO:0044462,GO:0044464,GO:0046718,GO:0046930,GO:…	1.2e-179	635.6	No	Yes	No
NRG857_01935	yajI	hypothetical protein(NRG857_01935)	0.756851	0.548174	0.836033	0.284996	0.647387	0.213398	-1.57258	0.000171091	0.000763494	M		4.7e-91	340.5	No	No	Yes
NRG857_01940	nrdR	transcriptional regulator NrdR(nrdR)	35.1805	0.869323	18.9855	0.66024	3.70993	0.647172	-0.55785	0.0909134	0.173817	K	GO:0000166,GO:0003674,GO:0003676,GO:0003677,GO:0003690,GO:0005488,GO:0005524,GO:0005575,GO:0005622,GO:0005623,GO:0005737,GO:0005829,GO:0006355,GO:0008144,GO:0008150,GO:0009889,GO:0009890,GO:0009892,GO:0010468,GO:0010556,GO:0010558,GO:0010605,GO:0010629,GO:0017076,GO:0019219,GO:0019222,GO:0030554,GO:0031323,GO:0031324,GO:0031326,GO:0031327,GO:0032553,GO:0032555,GO:0032559,GO:0035639,GO:0036094,GO:…	1.5e-77	295.4	No	No	No
NRG857_01945	ribD	bifunctional diaminohydroxyphosphoribosylaminopyrimidine deaminase/5-amino-6-(5-phosphoribosylamino)uracil reductase(ribD)	0.0395326	0.098344	2.24397	0.51112	0.105112	0.156451	-0.858368	0.000533945	0.00214288	H	GO:0000166,GO:0003674,GO:0003824,GO:0005488,GO:0006139,GO:0006725,GO:0006766,GO:0006767,GO:0006771,GO:0006807,GO:0008150,GO:0008152,GO:0008703,GO:0008835,GO:0009058,GO:0009110,GO:0009231,GO:0009451,GO:0009987,GO:0016070,GO:0016491,GO:0016614,GO:0016616,GO:0016787,GO:0016810,GO:0016814,GO:0017144,GO:0018130,GO:0019239,GO:0034641,GO:0036094,GO:0042364,GO:0042726,GO:0042727,GO:0043170,GO:0043412,GO:…	1.3e-212	745.3	No	No	Yes
NRG857_01950	ribH	6,7-dimethyl-8-ribityllumazine synthase(ribH)	0	1	0	1	0	1	-0.167486	0.672963	0.778949	H	GO:0000906,GO:0003674,GO:0003824,GO:0005575,GO:0005622,GO:0005623,GO:0005737,GO:0005829,GO:0006766,GO:0006767,GO:0006771,GO:0006807,GO:0008150,GO:0008152,GO:0009058,GO:0009110,GO:0009231,GO:0009987,GO:0016740,GO:0016765,GO:0017144,GO:0018130,GO:0034641,GO:0042364,GO:0042726,GO:0042727,GO:0044237,GO:0044249,GO:0044271,GO:0044281,GO:0044283,GO:0044424,GO:0044444,GO:0044464,GO:0046483,GO:0071704,GO:…	1.5e-77	295.4	No	No	No
NRG857_01955	nusB	transcription antitermination protein NusB(nusB)	0	1	0	1	0	1	-0.530621	0.0135972	0.0363222	K	GO:0005575,GO:0005622,GO:0005623,GO:0005737,GO:0005829,GO:0006139,GO:0006351,GO:0006353,GO:0006725,GO:0006807,GO:0008150,GO:0008152,GO:0009058,GO:0009059,GO:0009987,GO:0010467,GO:0016070,GO:0018130,GO:0019438,GO:0032774,GO:0034641,GO:0034645,GO:0034654,GO:0043170,GO:0044237,GO:0044238,GO:0044249,GO:0044260,GO:0044271,GO:0044424,GO:0044444,GO:0044464,GO:0046483,GO:0071704,GO:0090304,GO:0097659,GO:…	8e-70	269.6	No	No	Yes
NRG857_01960	thiL	thiamine monophosphate kinase(NRG857_01960)	0.0362157	0.0832229	4.01761	0.745648	0.0973772	0.155371	-0.220396	0.663451	0.771743	F	GO:0000166,GO:0000287,GO:0003674,GO:0003824,GO:0005488,GO:0005524,GO:0006725,GO:0006732,GO:0006766,GO:0006767,GO:0006772,GO:0006790,GO:0006793,GO:0006796,GO:0006807,GO:0008144,GO:0008150,GO:0008152,GO:0009030,GO:0009058,GO:0009108,GO:0009110,GO:0009228,GO:0009229,GO:0009987,GO:0016301,GO:0016310,GO:0016740,GO:0016772,GO:0016776,GO:0017076,GO:0017144,GO:0018130,GO:0019438,GO:0019637,GO:0030554,GO:…	1.2e-188	665.6	No	No	No
NRG857_01965	pgpA	phosphatidylglycerophosphatase A(NRG857_01965)	0.0121404	0.340904	1.88906	0.581833	1.09159	0.610994	-0.645059	0.152594	0.26034	I	GO:0003674,GO:0003824,GO:0005575,GO:0005623,GO:0005886,GO:0005887,GO:0006629,GO:0006644,GO:0006650,GO:0006655,GO:0006793,GO:0006796,GO:0008150,GO:0008152,GO:0008610,GO:0008654,GO:0008962,GO:0009058,GO:0009987,GO:0010035,GO:0010038,GO:0016020,GO:0016021,GO:0016311,GO:0016787,GO:0016788,GO:0016791,GO:0019637,GO:0030258,GO:0031224,GO:0031226,GO:0032026,GO:0042221,GO:0042577,GO:0042578,GO:0044237,GO:…	6.4e-101	373.2	No	No	No
NRG857_01970	yajO	aldoketo-oxidoreductase, NADP-binding protein(NRG857_01970)	0.35798	0.00574822	0.542675	0.0174825	0.299398	0.00749305	-1.65133	2.81e-08	2.5e-07	C	GO:0003674,GO:0003824,GO:0004033,GO:0005575,GO:0005622,GO:0005623,GO:0005737,GO:0005829,GO:0006725,GO:0006766,GO:0006767,GO:0006772,GO:0006790,GO:0006807,GO:0006810,GO:0006811,GO:0006812,GO:0006813,GO:0006950,GO:0007154,GO:0008150,GO:0008152,GO:0009267,GO:0009605,GO:0009987,GO:0009991,GO:0015672,GO:0016491,GO:0016614,GO:0016616,GO:0017144,GO:0030001,GO:0031667,GO:0031668,GO:0031669,GO:0033554,GO:…	1.7e-184	651.7	No	No	Yes
NRG857_01975	dxs	1-deoxy-D-xylulose-5-phosphate synthase(NRG857_01975)	3.46004	1	1.76514	0.578909	0.40643	0.56648	-0.267345	0.301489	0.435268	F	GO:0000287,GO:0003674,GO:0003824,GO:0005488,GO:0005575,GO:0005622,GO:0005623,GO:0005737,GO:0005829,GO:0006081,GO:0006082,GO:0006090,GO:0006629,GO:0006644,GO:0006720,GO:0006725,GO:0006732,GO:0006733,GO:0006743,GO:0006744,GO:0006766,GO:0006767,GO:0006772,GO:0006790,GO:0006793,GO:0006796,GO:0006807,GO:0008144,GO:0008150,GO:0008152,GO:0008299,GO:0008610,GO:0008614,GO:0008615,GO:0008654,GO:0008661,GO:…	0	1251.5	No	No	No
NRG857_01980	ispA	geranyltranstransferase(NRG857_01980)	0.0270357	0.329878	0.0508556	0.329878	0.0594829	0.329878	-0.625643	0.0397463	0.0892497	H	GO:0003674,GO:0003824,GO:0004161,GO:0004337,GO:0004659,GO:0005575,GO:0005622,GO:0005623,GO:0005737,GO:0005829,GO:0006629,GO:0006644,GO:0006720,GO:0006721,GO:0006793,GO:0006796,GO:0008150,GO:0008152,GO:0008299,GO:0008610,GO:0008654,GO:0009058,GO:0009987,GO:0016114,GO:0016740,GO:0016765,GO:0019637,GO:0033383,GO:0033384,GO:0044237,GO:0044238,GO:0044249,GO:0044255,GO:0044424,GO:0044444,GO:0044464,GO:…	4.6e-163	580.5	No	No	No
NRG857_01985	xseB	exodeoxyribonuclease VII small subunit(NRG857_01985)	0	1	0	1	0	1	0.227576	0.427112	0.562122	L	GO:0003674,GO:0003824,GO:0004518,GO:0004527,GO:0004529,GO:0004536,GO:0005575,GO:0005622,GO:0005623,GO:0005737,GO:0005829,GO:0006139,GO:0006259,GO:0006308,GO:0006725,GO:0006807,GO:0008150,GO:0008152,GO:0008855,GO:0009056,GO:0009057,GO:0009318,GO:0009987,GO:0016787,GO:0016788,GO:0016796,GO:0016895,GO:0019439,GO:0032991,GO:0034641,GO:0034655,GO:0043170,GO:0044237,GO:0044238,GO:0044248,GO:0044260,GO:…	8.2e-35	152.5	No	No	No
NRG857_01990	thiI	thiamine biosynthesis protein ThiI(NRG857_01990)	0.471039	2.49155e-05	0.813223	5.79775e-06	1.01561	0.000890439	-0.0179266	0.955006	0.97273	F	GO:0000049,GO:0002937,GO:0003674,GO:0003676,GO:0003723,GO:0003824,GO:0005488,GO:0005575,GO:0005622,GO:0005623,GO:0005737,GO:0005829,GO:0006139,GO:0006396,GO:0006399,GO:0006400,GO:0006725,GO:0006766,GO:0006767,GO:0006772,GO:0006790,GO:0006807,GO:0008033,GO:0008150,GO:0008152,GO:0009058,GO:0009110,GO:0009228,GO:0009451,GO:0009987,GO:0010467,GO:0016070,GO:0017144,GO:0018130,GO:0019438,GO:0034227,GO:…	2.4e-275	954.1	No	No	No
NRG857_01995	thiJ	hypothetical protein(NRG857_01995)	1.20709	0.71428	1.73511	0.134259	0.796415	0.134782	-0.980768	0.00338895	0.0110337	S	GO:0003674,GO:0003824,GO:0005575,GO:0005622,GO:0005623,GO:0005737,GO:0005829,GO:0006457,GO:0006464,GO:0006517,GO:0006807,GO:0006950,GO:0006979,GO:0008150,GO:0008152,GO:0009100,GO:0009266,GO:0009408,GO:0009628,GO:0009987,GO:0016829,GO:0016835,GO:0016836,GO:0019538,GO:0022613,GO:0030091,GO:0033554,GO:0034599,GO:0036211,GO:0036524,GO:0036525,GO:0042026,GO:0042221,GO:0042254,GO:0043170,GO:0043412,GO:…	4.8e-105	387.1	No	No	Yes
NRG857_02000	panE	2-dehydropantoate 2-reductase(NRG857_02000)	0.249698	7.90308e-06	0.732044	0.00767722	0.557379	0.0141754	-0.762524	0.00221526	0.00758032	H	GO:0000166,GO:0003674,GO:0003824,GO:0005488,GO:0005575,GO:0005622,GO:0005623,GO:0005737,GO:0006082,GO:0006520,GO:0006573,GO:0006575,GO:0006732,GO:0006766,GO:0006767,GO:0006807,GO:0008150,GO:0008152,GO:0008677,GO:0009058,GO:0009081,GO:0009108,GO:0009110,GO:0009987,GO:0015939,GO:0015940,GO:0016053,GO:0016491,GO:0016614,GO:0016616,GO:0019752,GO:0032787,GO:0033317,GO:0034641,GO:0036094,GO:0042364,GO:…	3.8e-173	614	No	No	Yes
NRG857_02005	yajQ	putative nucleotide-binding protein(NRG857_02005)	0.53604	0.902796	1.09551	0.965338	0.29582	0.558858	-0.223677	0.37755	0.512701	S	GO:0000049,GO:0000166,GO:0001882,GO:0001883,GO:0003674,GO:0003676,GO:0003723,GO:0005488,GO:0005524,GO:0005525,GO:0005575,GO:0005622,GO:0005623,GO:0005737,GO:0005829,GO:0006950,GO:0006974,GO:0008144,GO:0008150,GO:0009987,GO:0017076,GO:0019001,GO:0030554,GO:0032549,GO:0032550,GO:0032553,GO:0032555,GO:0032559,GO:0032561,GO:0033554,GO:0035639,GO:0036094,GO:0043167,GO:0043168,GO:0044424,GO:0044444,GO:…	2.2e-82	311.6	No	No	No
NRG857_02010	yajR	hypothetical protein(NRG857_02010)	2.59315	0.113405	2.66568	0.664357	2.14567	0.0582138	0.368969	0.350639	0.487275	EGP	GO:0005575,GO:0005623,GO:0005886,GO:0005887,GO:0006810,GO:0008150,GO:0016020,GO:0016021,GO:0031224,GO:0031226,GO:0044425,GO:0044459,GO:0044464,GO:0051179,GO:0051234,GO:0055085,GO:0071944	1.2e-234	818.9	No	No	No
NRG857_02015	cyoE	protoheme IX farnesyltransferase(NRG857_02015)	2.17663	0.600089	0.712666	0.134509	1.08873	0.150098	-2.6589	4.7e-11	6.19e-10	H	GO:0003674,GO:0003824,GO:0004311,GO:0004659,GO:0005575,GO:0005623,GO:0005886,GO:0006091,GO:0006725,GO:0006778,GO:0006779,GO:0006783,GO:0006807,GO:0008150,GO:0008152,GO:0008495,GO:0009058,GO:0009987,GO:0015980,GO:0016020,GO:0016740,GO:0016765,GO:0018130,GO:0019438,GO:0033013,GO:0033014,GO:0034641,GO:0042168,GO:0042440,GO:0044237,GO:0044249,GO:0044271,GO:0044464,GO:0045333,GO:0046148,GO:0046483,GO:…	5.5e-161	573.5	No	No	Yes
NRG857_02020	cyoD	cytochrome o ubiquinol oxidase subunit IV(NRG857_02020)	6.80814	0.0382702	12.7131	0.806897	18.9453	0.231536	-4.28377	3.55e-07	2.61e-06	C	GO:0003674,GO:0003824,GO:0005215,GO:0005575,GO:0005623,GO:0005886,GO:0005887,GO:0006091,GO:0006810,GO:0006811,GO:0006812,GO:0008150,GO:0008152,GO:0008324,GO:0009055,GO:0009060,GO:0009319,GO:0009486,GO:0009987,GO:0015002,GO:0015075,GO:0015077,GO:0015078,GO:0015318,GO:0015399,GO:0015453,GO:0015672,GO:0015980,GO:0015988,GO:0015990,GO:0016020,GO:0016021,GO:0016491,GO:0019646,GO:0022804,GO:0022857,GO:…	1.3e-51	208.8	No	No	Yes
NRG857_02025	cyoC	cytochrome o ubiquinol oxidase subunit III(NRG857_02025)	2.57347	0.262245	0.810464	0.113651	1.6249	0.324384	-3.58537	2.67e-10	3.14e-09	C	GO:0003674,GO:0003824,GO:0005215,GO:0005575,GO:0005623,GO:0005886,GO:0005887,GO:0006091,GO:0006810,GO:0006811,GO:0006812,GO:0008150,GO:0008152,GO:0008324,GO:0009055,GO:0009060,GO:0009319,GO:0009486,GO:0009987,GO:0015002,GO:0015075,GO:0015077,GO:0015078,GO:0015318,GO:0015399,GO:0015453,GO:0015672,GO:0015980,GO:0015988,GO:0015990,GO:0016020,GO:0016021,GO:0016491,GO:0019646,GO:0022804,GO:0022857,GO:…	6.6e-113	413.3	No	No	Yes
NRG857_02030	cyoB	cytochrome o ubiquinol oxidase subunit I(NRG857_02030)	2.31496	0.579742	0.892566	0.00256172	1.20552	0.0294867	-4.30274	3.69e-38	2.95e-36	C	GO:0003674,GO:0003824,GO:0005215,GO:0005488,GO:0005507,GO:0005575,GO:0005623,GO:0005886,GO:0005887,GO:0006091,GO:0006810,GO:0006811,GO:0006812,GO:0008150,GO:0008152,GO:0008324,GO:0009055,GO:0009060,GO:0009319,GO:0009486,GO:0009987,GO:0015002,GO:0015075,GO:0015077,GO:0015078,GO:0015318,GO:0015399,GO:0015453,GO:0015672,GO:0015980,GO:0015988,GO:0015990,GO:0016020,GO:0016021,GO:0016491,GO:0019646,GO:…	0	1337.4	No	No	Yes
NRG857_02035	cyoA	cytochrome o ubiquinol oxidase subunit II(NRG857_02035)	4.32367	0.0035762	1.81387	0.299156	2.98717	0.261976	-5.06975	8.5e-46	9.98e-44	C	GO:0003674,GO:0003824,GO:0005215,GO:0005488,GO:0005575,GO:0005623,GO:0005886,GO:0005887,GO:0006091,GO:0006119,GO:0006139,GO:0006163,GO:0006725,GO:0006753,GO:0006793,GO:0006796,GO:0006807,GO:0006810,GO:0006811,GO:0006812,GO:0008150,GO:0008152,GO:0008324,GO:0009055,GO:0009060,GO:0009117,GO:0009123,GO:0009126,GO:0009141,GO:0009144,GO:0009150,GO:0009161,GO:0009167,GO:0009199,GO:0009205,GO:0009259,GO:…	1.8e-178	631.7	No	No	Yes
NRG857_02040	ampG	muropeptide transporter(ampG)	0.431437	0.00095844	0.986189	0.0165046	0.464221	0.00474641	-0.814587	0.0766089	0.152209	P	GO:0005575,GO:0005623,GO:0005886,GO:0005887,GO:0016020,GO:0016021,GO:0031224,GO:0031226,GO:0044425,GO:0044459,GO:0044464,GO:0071944	8.8e-273	945.7	No	No	No
NRG857_02045	yajG	hypothetical protein(NRG857_02045)	0.621034	0.0670738	0.429697	0.032155	0.586747	0.0164049	-0.389366	0.419621	0.554682	M		1.9e-98	365.2	No	No	No
NRG857_02050	bolA	transcriptional regulator BolA(NRG857_02050)	0.457915	0.102648	0.58362	0.0487658	0.571411	0.188887	-3.48669	3.3e-41	2.97e-39	K	GO:0005575,GO:0005622,GO:0005623,GO:0005737,GO:0005829,GO:0006139,GO:0006351,GO:0006725,GO:0006807,GO:0008150,GO:0008152,GO:0008360,GO:0009058,GO:0009059,GO:0009987,GO:0010467,GO:0016070,GO:0018130,GO:0019438,GO:0019538,GO:0022603,GO:0022604,GO:0032774,GO:0034641,GO:0034645,GO:0034654,GO:0043170,GO:0044237,GO:0044238,GO:0044249,GO:0044260,GO:0044271,GO:0044424,GO:0044444,GO:0044464,GO:0046483,GO:…	8.8e-53	212.6	No	No	Yes
NRG857_02055		hypothetical protein(NRG857_02055)	0.930715	0.569231	2.49986	0.767189	0.382395	0.726918	-1.25489	0.00929042	0.0263676			5.4e-26	122.9	No	No	Yes
NRG857_02060	tig	trigger factor(tig)	0.750141	0.301758	1.12098	0.586578	0.734484	0.209483	0.0743496	0.715196	0.811169	D	GO:0000413,GO:0003674,GO:0003755,GO:0003824,GO:0005488,GO:0005515,GO:0005575,GO:0005622,GO:0005623,GO:0005737,GO:0005829,GO:0006457,GO:0006458,GO:0006464,GO:0006807,GO:0006950,GO:0008150,GO:0008152,GO:0009266,GO:0009408,GO:0009628,GO:0009987,GO:0016853,GO:0016859,GO:0018193,GO:0018208,GO:0019538,GO:0036211,GO:0042802,GO:0043021,GO:0043022,GO:0043170,GO:0043335,GO:0043412,GO:0044183,GO:0044237,GO:…	1.9e-234	818.1	No	No	No
NRG857_02065	clpP	ATP-dependent Clp protease proteolytic subunit(clpP)	0.00128919	2.40387e-05	0.317021	0.00462165	0.516468	0.0577784	-0.739773	1.42e-05	8.02e-05	O	GO:0000502,GO:0003674,GO:0003824,GO:0004176,GO:0005488,GO:0005515,GO:0005575,GO:0005622,GO:0005623,GO:0005737,GO:0005829,GO:0006508,GO:0006515,GO:0006807,GO:0006950,GO:0008150,GO:0008152,GO:0008233,GO:0008236,GO:0009056,GO:0009057,GO:0009266,GO:0009314,GO:0009376,GO:0009408,GO:0009628,GO:0009987,GO:0010498,GO:0016462,GO:0016787,GO:0016817,GO:0016818,GO:0016887,GO:0017111,GO:0017171,GO:0019538,GO:…	7.9e-114	416.4	No	No	Yes
NRG857_02070	clpX	ATP-dependent protease ATP-binding subunit ClpX(clpX)	0.0835465	2.8454e-06	0.650578	0.00653	0.976816	0.302576	-0.709815	9.59e-07	6.54e-06	O	GO:0000166,GO:0000502,GO:0002020,GO:0003674,GO:0003824,GO:0004176,GO:0005488,GO:0005515,GO:0005524,GO:0005575,GO:0005618,GO:0005622,GO:0005623,GO:0005737,GO:0005829,GO:0006508,GO:0006807,GO:0008144,GO:0008150,GO:0008152,GO:0008233,GO:0009056,GO:0009057,GO:0009376,GO:0009987,GO:0016462,GO:0016787,GO:0016817,GO:0016818,GO:0016887,GO:0017076,GO:0017111,GO:0019538,GO:0019899,GO:0019904,GO:0030163,GO:…	9.4e-239	832.4	No	No	Yes
NRG857_02075	lon	DNA-binding ATP-dependent protease La(NRG857_02075)	0.0243813	4.83466e-07	0.878483	0.012043	0.491837	0.0377336	0.216647	0.192449	0.311834	O	GO:0000166,GO:0003674,GO:0003676,GO:0003677,GO:0003824,GO:0004175,GO:0004176,GO:0004252,GO:0005488,GO:0005524,GO:0005575,GO:0005622,GO:0005623,GO:0005737,GO:0005829,GO:0006508,GO:0006515,GO:0006807,GO:0006950,GO:0008144,GO:0008150,GO:0008152,GO:0008233,GO:0008236,GO:0009056,GO:0009057,GO:0009266,GO:0009314,GO:0009408,GO:0009628,GO:0009987,GO:0010165,GO:0010212,GO:0016462,GO:0016787,GO:0016817,GO:…	0	1513	No	No	No
NRG857_02080	hupB	transcriptional regulator HU subunit beta(NRG857_02080)	3.66229	0.896204	2.39187	0.855173	5.27821	0.502189	1.55368	2.38e-11	3.31e-10	L	GO:0003674,GO:0003676,GO:0003677,GO:0005488,GO:0005515,GO:0005575,GO:0005622,GO:0005623,GO:0005694,GO:0005737,GO:0005829,GO:0006139,GO:0006323,GO:0006351,GO:0006725,GO:0006807,GO:0006996,GO:0008150,GO:0008152,GO:0009058,GO:0009059,GO:0009889,GO:0009987,GO:0010467,GO:0010556,GO:0016043,GO:0016070,GO:0018130,GO:0019219,GO:0019222,GO:0019438,GO:0031323,GO:0031326,GO:0032774,GO:0034641,GO:0034645,GO:…	6.2e-39	166.4	No	Yes	No
NRG857_02085	ppiD	peptidyl-prolyl cis-trans isomerase(NRG857_02085)	0.714974	0.16992	2.82473	0.887359	0.997151	0.747579	-0.0138154	0.941514	0.963464	O	GO:0003674,GO:0005488,GO:0005515,GO:0005575,GO:0005623,GO:0005886,GO:0005887,GO:0006457,GO:0008150,GO:0009897,GO:0009986,GO:0009987,GO:0016020,GO:0016021,GO:0031224,GO:0031226,GO:0031233,GO:0042802,GO:0044425,GO:0044459,GO:0044464,GO:0061077,GO:0071575,GO:0071944,GO:0098552	2.59999999999996e-311	1074.7	No	No	No
NRG857_02090	ybaV	hypothetical protein(NRG857_02090)	0.305901	0.0187132	0.392493	0.0479862	0.304539	0.0479614	0.937919	0.00684265	0.0204505	L	GO:0005575,GO:0005623,GO:0030288,GO:0030313,GO:0031975,GO:0042597,GO:0044464	1.3e-55	222.2	No	Yes	No
NRG857_02095	tesC	hypothetical protein(NRG857_02095)	0.56152	0.0896816	1.02094	0.391746	0.34254	0.0105595	-1.38591	0.01995	0.0504009	S	GO:0003674,GO:0003824,GO:0006082,GO:0006629,GO:0006631,GO:0006635,GO:0008150,GO:0008152,GO:0009056,GO:0009062,GO:0009987,GO:0016042,GO:0016054,GO:0016289,GO:0016787,GO:0016788,GO:0016790,GO:0019395,GO:0019752,GO:0030258,GO:0032787,GO:0034440,GO:0043436,GO:0044237,GO:0044238,GO:0044242,GO:0044248,GO:0044255,GO:0044281,GO:0044282,GO:0046395,GO:0047617,GO:0055114,GO:0071704,GO:0072329,GO:1901575	1.3e-66	258.8	No	No	No
NRG857_02100	queC	7-cyano-7-deazaguanine synthase QueC(NRG857_02100)	0.486606	0.00217659	0.705205	0.0413436	0.297307	0.00134525	-0.670524	0.0836633	0.163082	F		7.2e-132	476.5	No	No	No
NRG857_02105	ybaE	hypothetical protein(NRG857_02105)	0.536906	2.26134e-05	0.685394	0.00198962	0.783472	0.00100065	0.653964	0.05744	0.121008	S	GO:0005575,GO:0005623,GO:0030288,GO:0030313,GO:0031975,GO:0042597,GO:0044464	0	1181	No	No	No
NRG857_02110	cof	hypothetical protein(NRG857_02110)	1.04991	0.127931	1.6441	0.0699285	0.847848	0.112356	2.17412	0.00185867	0.00645419	S	GO:0000287,GO:0003674,GO:0003824,GO:0005488,GO:0006725,GO:0006766,GO:0006767,GO:0006772,GO:0006790,GO:0006793,GO:0006796,GO:0006807,GO:0008150,GO:0008152,GO:0009056,GO:0009058,GO:0009110,GO:0009228,GO:0009987,GO:0016311,GO:0016462,GO:0016787,GO:0016788,GO:0016791,GO:0016817,GO:0016818,GO:0016999,GO:0017001,GO:0017110,GO:0017144,GO:0018130,GO:0019438,GO:0034641,GO:0042364,GO:0042578,GO:0042723,GO:…	4.3e-160	570.5	No	Yes	No
NRG857_02115	ybaO	putative DNA-binding transcriptional regulator (Lrp-like) protein(NRG857_02115)	0.241244	0.0962277	0.465888	0.0634468	0.130823	0.0589548	1.69829	1.05e-07	8.42e-07	K	GO:0000096,GO:0000098,GO:0001101,GO:0003674,GO:0003676,GO:0003677,GO:0003700,GO:0005488,GO:0005575,GO:0005622,GO:0005623,GO:0005737,GO:0005829,GO:0006082,GO:0006139,GO:0006351,GO:0006355,GO:0006520,GO:0006534,GO:0006725,GO:0006790,GO:0006807,GO:0008150,GO:0008152,GO:0009056,GO:0009058,GO:0009059,GO:0009063,GO:0009069,GO:0009071,GO:0009093,GO:0009889,GO:0009891,GO:0009893,GO:0009987,GO:0010033,GO:…	8.4e-81	306.2	No	Yes	No
NRG857_02120	mdlA	putative multidrug transporter membrane\ATP-binding protein(NRG857_02120)	0.455411	2.73102e-05	1.38222	0.0794042	1.96345	0.0120657	-0.112845	0.639601	0.751029	P	GO:0000166,GO:0003674,GO:0005488,GO:0005524,GO:0005575,GO:0005623,GO:0005886,GO:0008144,GO:0016020,GO:0016021,GO:0017076,GO:0030554,GO:0031224,GO:0032553,GO:0032555,GO:0032559,GO:0035639,GO:0036094,GO:0043167,GO:0043168,GO:0044425,GO:0044464,GO:0071944,GO:0097159,GO:0097367,GO:1901265,GO:1901363	0	1142.9	No	No	No
NRG857_02125	mdlB	putative multidrug transporter membrane\ATP-binding protein(NRG857_02125)	0.426237	0.00742355	0.933741	0.169523	0.73114	0.00652337	0.259191	0.37841	0.513682	P	GO:0000166,GO:0003674,GO:0003824,GO:0005215,GO:0005319,GO:0005488,GO:0005524,GO:0005575,GO:0005623,GO:0005886,GO:0006810,GO:0006869,GO:0008144,GO:0008150,GO:0010876,GO:0015399,GO:0015405,GO:0016020,GO:0016021,GO:0016462,GO:0016787,GO:0016817,GO:0016818,GO:0016887,GO:0017076,GO:0017111,GO:0022804,GO:0022857,GO:0030554,GO:0031224,GO:0032553,GO:0032555,GO:0032559,GO:0033036,GO:0034040,GO:0035639,GO:…	0	1100.9	No	No	No
NRG857_02130	glnK	glutamine synthetase(NRG857_02130)	0.718911	0.480591	0.210109	0.0829312	0.239435	0.190978	0.804004	0.5729	0.697314	K	GO:0003674,GO:0005488,GO:0005515,GO:0006808,GO:0008150,GO:0042802,GO:0045848,GO:0048518,GO:0050789,GO:0065007	1.4e-53	215.3	No	No	No
NRG857_02135	amtB	ammonium transporter(NRG857_02135)	0.800082	0.124018	1.05227	0.250715	0.427263	0.0019895	1.1687	0.00753235	0.0221382	P	GO:0003674,GO:0005215,GO:0005488,GO:0005515,GO:0005575,GO:0005623,GO:0005886,GO:0005887,GO:0006810,GO:0006811,GO:0006812,GO:0008150,GO:0008324,GO:0008519,GO:0015075,GO:0015291,GO:0015292,GO:0015669,GO:0015670,GO:0015696,GO:0015893,GO:0016020,GO:0016021,GO:0019755,GO:0022804,GO:0022857,GO:0031224,GO:0031226,GO:0034220,GO:0042221,GO:0042493,GO:0042802,GO:0044425,GO:0044459,GO:0044464,GO:0050896,GO:…	4.6e-209	733.8	No	Yes	No
NRG857_02140	tesB	acyl-CoA thioesterase II(NRG857_02140)	0.266514	3.07935e-05	0.572188	0.000817459	0.394683	0.00738021	-1.05332	0.000858857	0.00326691	I	GO:0003674,GO:0003824,GO:0005488,GO:0005515,GO:0005575,GO:0005622,GO:0005623,GO:0005737,GO:0005829,GO:0006082,GO:0006139,GO:0006163,GO:0006629,GO:0006631,GO:0006637,GO:0006725,GO:0006732,GO:0006753,GO:0006790,GO:0006793,GO:0006796,GO:0006807,GO:0008150,GO:0008152,GO:0009056,GO:0009062,GO:0009117,GO:0009150,GO:0009259,GO:0009987,GO:0016042,GO:0016054,GO:0016289,GO:0016787,GO:0016788,GO:0016790,GO:…	3.6e-165	587.4	No	No	Yes
NRG857_02145	ybaY	outer membrane lipoprotein(NRG857_02145)	0.558313	0.0524082	0.565454	0.0100694	0.241056	0.0639867	-4.21414	1.59e-49	2.17e-47	S		3.5e-92	344.4	No	No	Yes
NRG857_02150	ybaZ	putative methylated DNA-protein cysteine alkyltransferase(NRG857_02150)	0.407229	0.11291	0.698728	0.273352	1.24071	0.513699	0.556481	0.181919	0.298792	L	GO:0003674,GO:0003676,GO:0003677,GO:0003684,GO:0005488,GO:0005515,GO:0019899,GO:0097159,GO:1901363	2.3e-53	214.5	No	No	No
NRG857_02155	ybaA	hypothetical protein(NRG857_02155)	0.405395	0.0255426	0.430703	0.0716454	0.504204	0.105809	-0.970434	0.0622417	0.128749	S		9.7e-61	239.2	No	No	No
NRG857_02160	ylaB	hypothetical protein(NRG857_02160)	0.912726	4.20304e-05	0.608153	0.000230314	0.58954	0.00079664	-0.73926	0.0120804	0.0330862	T	GO:0003674,GO:0003824,GO:0005575,GO:0005623,GO:0005886,GO:0008081,GO:0016020,GO:0016787,GO:0016788,GO:0042578,GO:0044464,GO:0071111,GO:0071944	3.4e-299	1033.5	No	No	Yes
NRG857_02165	ylaC	hypothetical protein(NRG857_02165)	0.756812	0.23102	0.740193	0.0420693	0.92592	0.0587602	-2.47694	1.61e-07	1.25e-06	S	GO:0005575,GO:0005623,GO:0005886,GO:0016020,GO:0044464,GO:0071944	3.9e-81	307.4	No	No	Yes
NRG857_02170	maa	maltose O-acetyltransferase(NRG857_02170)	0.780842	0.150934	0.547922	0.0346246	0.442644	0.0339407	-0.849279	7.37e-05	0.000357034	S	GO:0003674,GO:0003824,GO:0005488,GO:0005515,GO:0005575,GO:0005622,GO:0005623,GO:0005737,GO:0005829,GO:0008150,GO:0008374,GO:0008925,GO:0009987,GO:0016043,GO:0016407,GO:0016413,GO:0016740,GO:0016746,GO:0016747,GO:0022607,GO:0042802,GO:0043933,GO:0044085,GO:0044424,GO:0044444,GO:0044464,GO:0051259,GO:0051260,GO:0065003,GO:0070206,GO:0070207,GO:0071840	3.6e-86	324.3	No	No	Yes
NRG857_02175	hha	modulator of gene expression, with H-NS(NRG857_02175)	0.014089	0.0801456	2.76315	0.374689	0.0323423	0.0893106	0.196874	0.530234	0.661189	K	GO:0005575,GO:0005622,GO:0005623,GO:0005737,GO:0005829,GO:0008150,GO:0010468,GO:0019222,GO:0032879,GO:0040012,GO:0040017,GO:0043900,GO:0043901,GO:0044424,GO:0044444,GO:0044464,GO:0048518,GO:0048519,GO:0048522,GO:0048523,GO:0050789,GO:0050794,GO:0051270,GO:0051272,GO:0060255,GO:0065007,GO:1900190,GO:1900191,GO:2000145,GO:2000147	4e-33	146.7	No	No	No
NRG857_02180	tomB	hypothetical protein(NRG857_02180)	0.666804	0.145984	0.917878	0.0684466	1.48775	0.115458	1.37945	5.65e-10	6.32e-09	L	GO:0003674,GO:0003676,GO:0003677,GO:0005488,GO:0008150,GO:0009987,GO:0042710,GO:0044010,GO:0044764,GO:0051704,GO:0097159,GO:1901363	3.9e-68	263.8	No	Yes	No
NRG857_02185	acrB	multidrug efflux system protein AcrB(NRG857_02185)	0.659624	0.000785789	0.437795	0.0011696	0.586951	0.0014301	1.39587	6.9e-19	2.01e-17	V	GO:0003674,GO:0005215,GO:0005488,GO:0005515,GO:0005575,GO:0005623,GO:0005886,GO:0005887,GO:0006810,GO:0006811,GO:0006812,GO:0006855,GO:0008150,GO:0008324,GO:0015075,GO:0015077,GO:0015078,GO:0015238,GO:0015291,GO:0015297,GO:0015298,GO:0015299,GO:0015307,GO:0015318,GO:0015672,GO:0015893,GO:0016020,GO:0016021,GO:0022804,GO:0022857,GO:0022890,GO:0031224,GO:0031226,GO:0032991,GO:0034220,GO:0042221,GO:…	0	1990.3	No	Yes	No
NRG857_02190	acrA	multidrug efflux system(NRG857_02190)	0.289495	0.00406288	1.73576	0.423518	0.298979	0.0144285	0.56554	0.0110188	0.0305164	M	GO:0003674,GO:0005215,GO:0005488,GO:0005515,GO:0005575,GO:0005623,GO:0005886,GO:0006810,GO:0006811,GO:0006820,GO:0006855,GO:0006869,GO:0008150,GO:0010876,GO:0015238,GO:0015711,GO:0015718,GO:0015721,GO:0015849,GO:0015850,GO:0015893,GO:0016020,GO:0016021,GO:0022857,GO:0030288,GO:0030313,GO:0031224,GO:0031226,GO:0031975,GO:0032991,GO:0033036,GO:0042221,GO:0042493,GO:0042597,GO:0042802,GO:0044425,GO:…	1.3e-213	748.8	No	Yes	No
NRG857_02195	acrR	DNA-binding transcriptional repressor AcrR(NRG857_02195)	0.405184	5.84651e-05	1.57177	0.106056	1.04267	0.0225134	0.193443	0.596962	0.71894	K	GO:0003674,GO:0003676,GO:0003677,GO:0003700,GO:0005488,GO:0006139,GO:0006351,GO:0006355,GO:0006725,GO:0006807,GO:0008144,GO:0008150,GO:0008152,GO:0009058,GO:0009059,GO:0009889,GO:0009890,GO:0009892,GO:0009987,GO:0010467,GO:0010468,GO:0010556,GO:0010558,GO:0010605,GO:0010629,GO:0016070,GO:0018130,GO:0019219,GO:0019222,GO:0019438,GO:0031323,GO:0031324,GO:0031326,GO:0031327,GO:0032774,GO:0034641,GO:…	7.9e-117	426.4	No	No	No
NRG857_02200	kefA	potassium efflux protein KefA(NRG857_02200)	0.268299	3.08084e-08	0.653004	0.000353213	0.426142	0.000134129	-0.0380836	0.873318	0.918984	DM	GO:0005575,GO:0005623,GO:0005886,GO:0006884,GO:0008150,GO:0008361,GO:0009987,GO:0009992,GO:0016020,GO:0016043,GO:0019725,GO:0030104,GO:0032535,GO:0042592,GO:0044464,GO:0048878,GO:0055082,GO:0065007,GO:0065008,GO:0071840,GO:0071944,GO:0090066	0	2009.6	No	No	No
NRG857_02205	ybaM	hypothetical protein(NRG857_02205)	0.269502	0.990476	0.732635	0.82684	0.765156	0.998485	-0.299501	0.63945	0.751029	S	GO:0006950,GO:0008150,GO:0009987,GO:0033554,GO:0036460,GO:0050896,GO:0051716	4.2e-19	99.8	No	No	No
NRG857_02210	priC	primosomal replication protein N''(NRG857_02210)	0.141202	0.0395332	0.854159	0.181518	0.999015	0.84797	-0.186017	0.661442	0.769831	L	GO:0003674,GO:0003676,GO:0003677,GO:0005488,GO:0006139,GO:0006259,GO:0006260,GO:0006261,GO:0006270,GO:0006725,GO:0006807,GO:0008150,GO:0008152,GO:0009058,GO:0009059,GO:0009987,GO:0034641,GO:0034645,GO:0043170,GO:0044237,GO:0044238,GO:0044249,GO:0044260,GO:0046483,GO:0071704,GO:0090304,GO:0097159,GO:1901360,GO:1901363,GO:1901576	6.3e-88	330.1	No	No	No
NRG857_02215	ybaN	hypothetical protein(NRG857_02215)	0.828262	0.725446	0.795385	0.475748	0.50421	0.250228	-0.0374527	0.937954	0.962429	S	GO:0005575,GO:0005623,GO:0005886,GO:0016020,GO:0044464,GO:0071944	2.2e-63	248.1	No	No	No
NRG857_02220	apt	adenine phosphoribosyltransferase(NRG857_02220)	0.368349	0.0386651	2.41596	0.896734	0.511708	0.199224	0.012329	0.973619	0.984699	F	GO:0000287,GO:0003674,GO:0003824,GO:0003999,GO:0005488,GO:0005515,GO:0005575,GO:0005622,GO:0005623,GO:0005737,GO:0005829,GO:0006139,GO:0006144,GO:0006166,GO:0006168,GO:0006725,GO:0006807,GO:0008150,GO:0008152,GO:0009058,GO:0009112,GO:0009113,GO:0009116,GO:0009119,GO:0009163,GO:0009987,GO:0016740,GO:0016757,GO:0016763,GO:0018130,GO:0019438,GO:0034404,GO:0034641,GO:0034654,GO:0042278,GO:0042440,GO:…	7e-98	363.2	No	No	No
NRG857_02225	dnaX	DNA polymerase III subunits gamma and tau(NRG857_02225)	14.2629	0.8585	20.3996	0.595714	0.175259	0.743952	-0.911201	0.0214098	0.0534107	F	GO:0003674,GO:0003824,GO:0005488,GO:0005515,GO:0005575,GO:0005622,GO:0005623,GO:0006139,GO:0006259,GO:0006260,GO:0006261,GO:0006725,GO:0006807,GO:0008150,GO:0008152,GO:0009058,GO:0009059,GO:0009360,GO:0009987,GO:0016462,GO:0016787,GO:0016817,GO:0016818,GO:0016887,GO:0017111,GO:0030234,GO:0030337,GO:0032991,GO:0034641,GO:0034645,GO:0040007,GO:0042575,GO:0042802,GO:0043170,GO:0043846,GO:0044237,GO:…	0	1191.8	No	No	No
NRG857_02230	ybaB	hypothetical protein(NRG857_02230)	0	1	0	1	19	1	-0.103479	0.766237	0.845903	S	GO:0003674,GO:0003676,GO:0003677,GO:0005488,GO:0005575,GO:0005622,GO:0005623,GO:0005737,GO:0005829,GO:0044424,GO:0044444,GO:0044464,GO:0097159,GO:1901363	2.5e-42	177.9	No	No	No
NRG857_02235	recR	recombination protein RecR(recR)	0.254713	0.0159527	1.12507	0.0617298	0.364248	0.0395638	-0.0234281	0.93328	0.959854	L	GO:0000731,GO:0006139,GO:0006259,GO:0006281,GO:0006302,GO:0006310,GO:0006725,GO:0006807,GO:0006950,GO:0006974,GO:0008150,GO:0008152,GO:0009058,GO:0009059,GO:0009314,GO:0009411,GO:0009416,GO:0009628,GO:0009987,GO:0018130,GO:0019438,GO:0033554,GO:0034641,GO:0034645,GO:0034654,GO:0043170,GO:0044237,GO:0044238,GO:0044249,GO:0044260,GO:0044271,GO:0046483,GO:0050896,GO:0051716,GO:0071704,GO:0071897,GO:…	1.3e-110	405.6	No	No	No
NRG857_02240	htpG	heat shock protein 90(NRG857_02240)	1.28167	0.137894	1.4952	0.0141713	1.62046	0.533122	1.28202	3.57e-10	4.1e-09	O	GO:0000302,GO:0000303,GO:0000305,GO:0003674,GO:0003824,GO:0005488,GO:0005515,GO:0005575,GO:0005576,GO:0005618,GO:0005622,GO:0005623,GO:0005737,GO:0005829,GO:0005886,GO:0006457,GO:0006950,GO:0006974,GO:0006979,GO:0008150,GO:0009266,GO:0009408,GO:0009628,GO:0009987,GO:0010035,GO:0016020,GO:0016462,GO:0016787,GO:0016817,GO:0016818,GO:0016887,GO:0017111,GO:0030312,GO:0033554,GO:0034599,GO:0034614,GO:…	0	1227.2	No	Yes	No
NRG857_02245	adk	adenylate kinase(adk)	0.00949759	0.0812496	0.0188271	0.082049	0.0229192	0.083649	-0.718294	0.000177988	0.000789274	F	GO:0000166,GO:0000287,GO:0003674,GO:0003824,GO:0004017,GO:0005488,GO:0005524,GO:0005575,GO:0005622,GO:0005623,GO:0005737,GO:0005829,GO:0006139,GO:0006163,GO:0006164,GO:0006172,GO:0006412,GO:0006518,GO:0006629,GO:0006644,GO:0006725,GO:0006753,GO:0006793,GO:0006796,GO:0006807,GO:0008144,GO:0008150,GO:0008152,GO:0008610,GO:0008654,GO:0009058,GO:0009059,GO:0009117,GO:0009123,GO:0009124,GO:0009126,GO:…	5.1e-116	423.7	No	No	Yes
NRG857_02250	hemH	ferrochelatase(hemH)	0.0526931	0.329878	0.112214	0.329878	0.14718	0.33658	-0.964149	0.01493	0.0392378	H	GO:0003674,GO:0003824,GO:0004325,GO:0005575,GO:0005622,GO:0005623,GO:0005737,GO:0006725,GO:0006778,GO:0006779,GO:0006783,GO:0006807,GO:0008150,GO:0008152,GO:0009058,GO:0009314,GO:0009416,GO:0009628,GO:0009987,GO:0016829,GO:0018130,GO:0019438,GO:0033013,GO:0033014,GO:0034641,GO:0042168,GO:0042440,GO:0044237,GO:0044249,GO:0044271,GO:0044424,GO:0044464,GO:0046148,GO:0046483,GO:0046501,GO:0050896,GO:…	4.5e-185	653.7	No	No	Yes
NRG857_02255	aes	acetylesterase(NRG857_02255)	1.21734	0.102491	0.818765	0.00747536	0.691845	0.0552086	0.992916	0.0145537	0.0384184	I	GO:0003674,GO:0003824,GO:0005575,GO:0005622,GO:0005623,GO:0005737,GO:0006355,GO:0008126,GO:0008150,GO:0008152,GO:0009056,GO:0009889,GO:0010468,GO:0010556,GO:0016787,GO:0016788,GO:0019219,GO:0019222,GO:0031323,GO:0031326,GO:0034338,GO:0043086,GO:0043433,GO:0044092,GO:0044424,GO:0044464,GO:0048519,GO:0050789,GO:0050790,GO:0050794,GO:0051090,GO:0051171,GO:0051252,GO:0051336,GO:0051346,GO:0052689,GO:…	2.8e-190	671	No	Yes	No
NRG857_02260	gsk	inosine/guanosine kinase(NRG857_02260)	0.540754	0.00956146	0.91012	0.0584886	0.987138	0.00790325	-0.489258	0.163156	0.274645	F	GO:0003674,GO:0003824,GO:0006793,GO:0006796,GO:0008150,GO:0008152,GO:0008906,GO:0009987,GO:0016301,GO:0016310,GO:0016740,GO:0016772,GO:0016773,GO:0044237	7.9e-257	892.5	No	No	No
NRG857_02265	ybaL	putative cation:proton antiport protein(NRG857_02265)	0.583199	0.000878889	0.458004	0.00162222	0.192783	0.000188159	1.06866	4.62e-07	3.33e-06	P	GO:0005575,GO:0005623,GO:0005886,GO:0016020,GO:0044464,GO:0071944	2.7e-294	1017.3	No	Yes	No
NRG857_02270	fsr	fosmidomycin efflux system(NRG857_02270)	0.556566	0.000633018	0.544212	0.000885878	0.324389	0.00142668	0.248626	0.627962	0.741897	P	GO:0005575,GO:0005623,GO:0005886,GO:0006950,GO:0006974,GO:0008150,GO:0009987,GO:0016020,GO:0033554,GO:0042221,GO:0044464,GO:0046677,GO:0050896,GO:0051716,GO:0071944	9.7e-217	759.2	No	No	No
NRG857_02275	ushA	bifunctional UDP-sugar hydrolase/5'-nucleotidase periplasmic(ushA)	0.544562	1.19509e-05	0.444564	0.000468944	0.35237	7.5601e-05	-0.129413	0.581944	0.705276	F	GO:0003674,GO:0003824,GO:0005488,GO:0005575,GO:0005623,GO:0006139,GO:0006725,GO:0006793,GO:0006796,GO:0006807,GO:0008150,GO:0008152,GO:0008252,GO:0008253,GO:0008768,GO:0009225,GO:0009987,GO:0016311,GO:0016462,GO:0016787,GO:0016788,GO:0016791,GO:0016817,GO:0016818,GO:0030288,GO:0030313,GO:0031975,GO:0034641,GO:0042578,GO:0042597,GO:0043167,GO:0043169,GO:0044237,GO:0044238,GO:0044281,GO:0044464,GO:…	0	1117.8	No	No	No
NRG857_02280		hypothetical protein(NRG857_02280)	0.749125	0.172132	0.159249	0.00556833	0.147763	0.0298888	-1.47536	0.0805614	0.158497			2.7e-96	357.8	No	No	No
NRG857_02285		hypothetical protein(NRG857_02285)	0.246296	0.00646417	0.76071	0.0372048	0.260572	0.0216598	-0.904169	0.164052	0.275441			8.5e-153	546.2	No	No	No
NRG857_02290	ybaK	hypothetical protein(NRG857_02290)	0.883385	0.173151	0.745691	0.235075	0.443681	0.264741	-1.21689	0.0153537	0.0401762	J	GO:0002161,GO:0003674,GO:0003824,GO:0005575,GO:0005622,GO:0005623,GO:0005737,GO:0005829,GO:0006139,GO:0006399,GO:0006450,GO:0006725,GO:0006807,GO:0008150,GO:0008152,GO:0009314,GO:0009628,GO:0009987,GO:0010165,GO:0010212,GO:0016070,GO:0016787,GO:0016788,GO:0034641,GO:0034660,GO:0043170,GO:0043906,GO:0043907,GO:0044237,GO:0044238,GO:0044424,GO:0044444,GO:0044464,GO:0046483,GO:0050896,GO:0052689,GO:…	2.7e-82	311.2	No	No	Yes
NRG857_02295	ybaP	hypothetical protein(NRG857_02295)	0.449804	0.00364145	0.378324	0.000691409	0.26322	0.014541	-0.724854	0.00980118	0.0276316	S		3.5e-151	540.8	No	No	Yes
NRG857_02300	higB	hypothetical protein(NRG857_02300)	0.386574	0.134343	1.30185	0.073625	0.759623	0.0968309	-2.55972	2.92e-08	2.59e-07	L	GO:0008150,GO:0008219,GO:0009987	4.3e-28	129.8	No	No	Yes
NRG857_02305	ybaQ	plasmid maintenance system antidote protein(NRG857_02305)	0.254305	0.00918213	0.387244	0.00367011	0.0590763	0.000930823	-2.06919	1.78e-09	1.87e-08	K	GO:0008150,GO:0009636,GO:0042221,GO:0050896	4.5e-55	220.3	Yes	No	Yes
NRG857_02310	copA	copper exporting ATPase(copA)	4.78682	4.12441e-05	1.07578	0.0896218	1.00651	0.793613	-1.74355	3.31e-11	4.52e-10	P	GO:0000041,GO:0003674,GO:0003824,GO:0005215,GO:0005575,GO:0005623,GO:0005886,GO:0005887,GO:0006810,GO:0006811,GO:0006812,GO:0006825,GO:0006950,GO:0008150,GO:0008324,GO:0009636,GO:0009987,GO:0010035,GO:0010038,GO:0010272,GO:0010273,GO:0015075,GO:0015080,GO:0015318,GO:0015399,GO:0015405,GO:0015662,GO:0016020,GO:0016021,GO:0016462,GO:0016787,GO:0016817,GO:0016818,GO:0016887,GO:0017111,GO:0022804,GO:…	0	1547.3	No	No	Yes
NRG857_02315	glsA	glutaminase(NRG857_02315)	0.362077	0.000844834	0.682084	0.00190177	0.719676	0.0366901	-6.72712	1.02e-14	1.99e-13	E	GO:0003674,GO:0003824,GO:0004359,GO:0006082,GO:0006520,GO:0006536,GO:0006537,GO:0006541,GO:0006543,GO:0006807,GO:0008150,GO:0008152,GO:0008652,GO:0009056,GO:0009058,GO:0009063,GO:0009064,GO:0009065,GO:0009084,GO:0009268,GO:0009628,GO:0009987,GO:0010447,GO:0016043,GO:0016053,GO:0016054,GO:0016787,GO:0016810,GO:0016811,GO:0019752,GO:0022607,GO:0040008,GO:0043436,GO:0043648,GO:0043650,GO:0043933,GO:…	1.7e-173	615.1	No	No	Yes
NRG857_02320	ybaT	putative nitrogen-containing metabolite transporter(NRG857_02320)	0.480323	0.000404616	0.340482	0.000110591	0.203135	1.59263e-05	-4.78609	2.4e-34	1.69e-32	E	GO:0005575,GO:0005623,GO:0005886,GO:0006950,GO:0008150,GO:0009268,GO:0009628,GO:0010035,GO:0010038,GO:0016020,GO:0042221,GO:0044464,GO:0046688,GO:0050896,GO:0071944,GO:0097501,GO:1990169	9.6e-223	779.2	Yes	No	Yes
NRG857_02325	cueR	DNA-binding transcriptional regulator CueR(NRG857_02325)	2.00413	0.376883	3.24887	0.812509	0.0995046	0.0345752	-0.89471	0.000161771	0.000727281	K	GO:0000976,GO:0000984,GO:0000986,GO:0000987,GO:0001017,GO:0001067,GO:0001130,GO:0001131,GO:0001199,GO:0001204,GO:0001216,GO:0003674,GO:0003676,GO:0003677,GO:0003690,GO:0003700,GO:0005488,GO:0005507,GO:0005515,GO:0005575,GO:0006139,GO:0006351,GO:0006355,GO:0006725,GO:0006807,GO:0008150,GO:0008152,GO:0009058,GO:0009059,GO:0009889,GO:0009891,GO:0009893,GO:0009987,GO:0010035,GO:0010038,GO:0010467,GO:…	4.1e-71	273.9	No	No	Yes
NRG857_02330		hypothetical protein(NRG857_02330)	0.231639	0.0134263	0.65214	0.135497	0.7366	0.308028	-0.497172	0.278532	0.409561			6.1e-123	446.8	No	No	No
NRG857_02333		hypothetical protein(NRG857_02333)	0.107286	0.0629371	0.488742	0.42612	0.226389	0.225094	-1.12855	0.185666	0.303403			4.4e-25	120.2	No	No	No
NRG857_02335	ybbJ	hypothetical protein(NRG857_02335)	0.233795	0.373472	0.727992	0.616855	0.210082	0.417644	-0.319974	0.221095	0.345347	OU	GO:0005575,GO:0005623,GO:0005886,GO:0016020,GO:0044464,GO:0071944	2.7e-79	301.2	No	No	No
NRG857_02340	qmcA	putative protease, membrane anchored(NRG857_02340)	0.452685	0.0161162	0.887264	0.300556	0.223629	0.0118309	0.00311803	0.988752	0.993245	O	GO:0005575,GO:0005623,GO:0005886,GO:0016020,GO:0044464,GO:0071944	5.7e-121	440.7	No	No	No
NRG857_02345	ybbL	putative ABC transporter ATP-binding protein YbbL(NRG857_02345)	0.270756	0.00224807	0.326653	0.00387224	0.154054	0.00142403	-0.515449	0.109641	0.201453	P	GO:0005575,GO:0005623,GO:0005886,GO:0006873,GO:0006875,GO:0006879,GO:0008150,GO:0009987,GO:0016020,GO:0019725,GO:0030003,GO:0042592,GO:0044464,GO:0046916,GO:0048878,GO:0050801,GO:0055065,GO:0055072,GO:0055076,GO:0055080,GO:0055082,GO:0065007,GO:0065008,GO:0071944,GO:0098771	2.7e-123	448	Yes	No	No
NRG857_02350	ybbM	inner membrane protein(NRG857_02350)	0.268406	7.95796e-07	0.555671	0.00194809	0.166955	9.77771e-05	-0.646962	0.132311	0.233953	S	GO:0003674,GO:0005215,GO:0005575,GO:0005623,GO:0005886,GO:0005887,GO:0006810,GO:0006811,GO:0006873,GO:0006875,GO:0006879,GO:0008150,GO:0009987,GO:0015075,GO:0016020,GO:0016021,GO:0019725,GO:0022857,GO:0030003,GO:0031224,GO:0031226,GO:0034220,GO:0042592,GO:0044425,GO:0044459,GO:0044464,GO:0046916,GO:0048878,GO:0050801,GO:0051179,GO:0051234,GO:0055065,GO:0055072,GO:0055076,GO:0055080,GO:0055082,GO:…	1.3e-129	469.2	No	No	No
NRG857_02355	ybbN	putative thioredoxin domain-containing protein(NRG857_02355)	0.51418	0.046173	0.825594	0.178273	0.312464	0.0504648	-0.0291634	0.923249	0.95307	O	GO:0003674,GO:0003824,GO:0005575,GO:0005622,GO:0005623,GO:0005737,GO:0005829,GO:0006457,GO:0008150,GO:0008152,GO:0009987,GO:0015035,GO:0015036,GO:0016491,GO:0016667,GO:0044424,GO:0044444,GO:0044464,GO:0055114,GO:0061077	1.1e-150	539.3	No	No	No
NRG857_02360	ybbO	short chain dehydrogenase(NRG857_02360)	0.272995	0.0119259	0.220437	0.00104159	0.589267	0.00219694	-0.137325	0.793866	0.868239	S	GO:0003674,GO:0003824,GO:0004033,GO:0008106,GO:0008150,GO:0008152,GO:0016491,GO:0016614,GO:0016616,GO:0055114	6.8e-150	536.6	No	No	No
NRG857_02365	tesA	multifunctional acyl-CoA thioesterase I/protease I/lysophospholipase L1(NRG857_02365)	0.190241	0.00304342	0.153026	0.00115386	0.0669164	0.000343252	0.834883	0.00495884	0.0154315	E	GO:0003674,GO:0003824,GO:0004620,GO:0004622,GO:0005488,GO:0005515,GO:0005575,GO:0005623,GO:0006508,GO:0006807,GO:0008150,GO:0008152,GO:0008233,GO:0016289,GO:0016290,GO:0016298,GO:0016787,GO:0016788,GO:0016790,GO:0019538,GO:0030288,GO:0030313,GO:0031975,GO:0042597,GO:0042802,GO:0043170,GO:0044238,GO:0044464,GO:0047617,GO:0052689,GO:0071704,GO:0140096,GO:1901564	2.5e-115	421.4	Yes	Yes	No
NRG857_02370	ybbA	ABC transporter ATP-binding protein(NRG857_02370)	0.506758	0.308999	0.546716	0.149563	0.276023	0.0642412	-0.265905	0.654237	0.763758	P	GO:0000166,GO:0003674,GO:0005488,GO:0005524,GO:0008144,GO:0017076,GO:0030554,GO:0032553,GO:0032555,GO:0032559,GO:0035639,GO:0036094,GO:0043167,GO:0043168,GO:0097159,GO:0097367,GO:1901265,GO:1901363	1.1e-121	442.6	No	No	No
NRG857_02375	ybbP	putative ABC transporter permease(NRG857_02375)	0.418348	0.000179645	0.584727	6.23056e-05	0.361397	6.06158e-06	0.666621	0.017787	0.0456117	Q	GO:0005575,GO:0005623,GO:0005886,GO:0016020,GO:0044464,GO:0071944	0	1532.7	No	Yes	No
NRG857_02380	selU	tRNA 2-selenouridine synthase(NRG857_02380)	0.472147	0.000481864	0.447285	0.0010525	0.158989	0.000155421	0.984113	0.00278017	0.00930244	J	GO:0001887,GO:0002097,GO:0002098,GO:0003674,GO:0003824,GO:0006139,GO:0006396,GO:0006399,GO:0006400,GO:0006725,GO:0006807,GO:0008033,GO:0008150,GO:0008152,GO:0009451,GO:0009987,GO:0010467,GO:0016070,GO:0016740,GO:0016785,GO:0034470,GO:0034641,GO:0034660,GO:0043170,GO:0043412,GO:0043828,GO:0044237,GO:0044238,GO:0046483,GO:0070329,GO:0071704,GO:0090304,GO:0140098,GO:0140101,GO:1901360	2.7e-210	737.6	Yes	Yes	No
NRG857_02385	allS	DNA-binding transcriptional activator AllS(NRG857_02385)	0.97615	0.0248945	0.299157	0.00860178	0.351847	0.0796961	2.2836	7.56e-06	4.53e-05	K	GO:0003674,GO:0003676,GO:0003677,GO:0003700,GO:0005488,GO:0006355,GO:0008150,GO:0009889,GO:0009891,GO:0009893,GO:0010468,GO:0010556,GO:0010557,GO:0010604,GO:0010628,GO:0019219,GO:0019222,GO:0031323,GO:0031325,GO:0031326,GO:0031328,GO:0043565,GO:0045893,GO:0045935,GO:0048518,GO:0048522,GO:0050789,GO:0050794,GO:0051171,GO:0051173,GO:0051252,GO:0051254,GO:0060255,GO:0065007,GO:0080090,GO:0097159,GO:…	2e-174	618.2	No	Yes	No
NRG857_02390	allA	ureidoglycolate hydrolase(NRG857_02390)	0.00785673	0.000251233	0.702955	0.130842	0.174	0.00636862	2.32061	0.0242123	0.0590429	F	GO:0003674,GO:0003824,GO:0016829,GO:0016840,GO:0016842,GO:0050385	1e-89	335.9	No	No	No
NRG857_02395	allR	DNA-binding transcriptional repressor AllR(NRG857_02395)	0.34045	0.000991516	0.64579	0.16436	0.114459	0.00601619	-2.42406	1.37e-11	1.95e-10	K	GO:0003674,GO:0003676,GO:0003677,GO:0003700,GO:0005488,GO:0005515,GO:0005575,GO:0005622,GO:0005623,GO:0005737,GO:0005829,GO:0006355,GO:0006950,GO:0006974,GO:0008150,GO:0009889,GO:0009890,GO:0009892,GO:0009987,GO:0010468,GO:0010556,GO:0010558,GO:0010605,GO:0010629,GO:0019219,GO:0019222,GO:0031323,GO:0031324,GO:0031326,GO:0031327,GO:0033554,GO:0042802,GO:0044424,GO:0044444,GO:0044464,GO:0045892,GO:…	3.5e-146	524.2	No	No	Yes
NRG857_02400	gcl	glyoxylate carboligase(NRG857_02400)	0.406248	0.00153661	0.678461	0.0337472	0.367401	0.00913429	4.56912	0.000111838	0.000522241	S	GO:0000166,GO:0003674,GO:0003824,GO:0005488,GO:0005515,GO:0006066,GO:0006081,GO:0006082,GO:0008150,GO:0008152,GO:0009028,GO:0009056,GO:0009436,GO:0009441,GO:0009987,GO:0016054,GO:0016829,GO:0016830,GO:0016831,GO:0017144,GO:0019752,GO:0019842,GO:0030976,GO:0032787,GO:0034308,GO:0034310,GO:0036094,GO:0042737,GO:0042802,GO:0043167,GO:0043168,GO:0043169,GO:0043436,GO:0044237,GO:0044248,GO:0044281,GO:…	0	1176.4	No	Yes	No
NRG857_02405	hyi	hydroxypyruvate isomerase(NRG857_02405)	0.748956	0.0582276	0.398914	0.00376956	0.410273	0.113821	5.3059	0.0156335	0.0407823	G	GO:0003674,GO:0003824,GO:0005488,GO:0005515,GO:0006081,GO:0006082,GO:0008150,GO:0008152,GO:0008903,GO:0009987,GO:0016853,GO:0016860,GO:0016861,GO:0019752,GO:0032787,GO:0042802,GO:0042803,GO:0043436,GO:0044237,GO:0044281,GO:0046487,GO:0046983,GO:0071704	1.1e-152	545.8	No	Yes	No
NRG857_02410	glxR	2-hydroxy-3-oxopropionate reductase(NRG857_02410)	0.239117	0.0136381	0.0829893	0.00104186	0.398057	0.17993	5.31898	8.2e-06	4.86e-05	I	GO:0000255,GO:0000256,GO:0003674,GO:0003824,GO:0006081,GO:0006082,GO:0006807,GO:0006950,GO:0006974,GO:0008150,GO:0008152,GO:0008679,GO:0009056,GO:0009436,GO:0009442,GO:0009987,GO:0016054,GO:0016491,GO:0016614,GO:0016616,GO:0017144,GO:0019752,GO:0032787,GO:0033554,GO:0034641,GO:0042737,GO:0043436,GO:0043603,GO:0043605,GO:0044237,GO:0044248,GO:0044270,GO:0044281,GO:0044282,GO:0046185,GO:0046395,GO:…	4.3e-158	563.9	No	Yes	No
NRG857_02415	ybbW	allantoin permease(NRG857_02415)	0.408449	6.65019e-05	0.681859	7.16094e-05	0.931093	0.00125599	4.22906	4.62e-05	0.000236195	FH	GO:0003674,GO:0005215,GO:0005575,GO:0005623,GO:0005886,GO:0006810,GO:0008150,GO:0015205,GO:0015851,GO:0016020,GO:0022857,GO:0044464,GO:0051179,GO:0051234,GO:0055085,GO:0071702,GO:0071705,GO:0071944	3.7e-271	940.3	No	Yes	No
NRG857_02420	allB	allantoinase(NRG857_02420)	0.471523	0.00853311	0.470462	0.0333365	0.0819382	0.000781672	4.34052	NA	NA	F	GO:0000255,GO:0000256,GO:0003674,GO:0003824,GO:0004038,GO:0005488,GO:0005575,GO:0005622,GO:0005623,GO:0005737,GO:0006139,GO:0006144,GO:0006145,GO:0006725,GO:0006807,GO:0008150,GO:0008152,GO:0008270,GO:0009056,GO:0009112,GO:0009442,GO:0009987,GO:0016787,GO:0016810,GO:0016812,GO:0017144,GO:0019439,GO:0034641,GO:0042737,GO:0043167,GO:0043169,GO:0043603,GO:0043605,GO:0044237,GO:0044238,GO:0044248,GO:…	9.3e-269	932.2	No	No	No
NRG857_02425	ybbY	putative purine permease YbbY(NRG857_02425)	0.76254	3.78253e-05	0.779	0.00195595	0.373287	0.010684	-0.320581	0.770105	0.848179	F	GO:0003674,GO:0005215,GO:0005345,GO:0005575,GO:0005623,GO:0005886,GO:0005887,GO:0006810,GO:0006863,GO:0008150,GO:0015205,GO:0015851,GO:0016020,GO:0016021,GO:0022857,GO:0031224,GO:0031226,GO:0042906,GO:0042907,GO:0044425,GO:0044459,GO:0044464,GO:0051179,GO:0051234,GO:0055085,GO:0071702,GO:0071705,GO:0071944,GO:0072530,GO:1904823	5.6e-239	833.2	No	No	No
NRG857_02430	glxK	glycerate kinase(NRG857_02430)	0.123487	0.00195591	0.907631	0.0474083	0.150362	0.00246006	2.13776	0.000136337	0.000622203	G	GO:0003674,GO:0003824,GO:0006066,GO:0006081,GO:0006082,GO:0006793,GO:0006796,GO:0008150,GO:0008152,GO:0009056,GO:0009436,GO:0009441,GO:0009987,GO:0016054,GO:0016301,GO:0016310,GO:0016491,GO:0016661,GO:0016662,GO:0016740,GO:0016772,GO:0017144,GO:0019752,GO:0032787,GO:0034308,GO:0034310,GO:0042737,GO:0043436,GO:0043798,GO:0044237,GO:0044248,GO:0044281,GO:0044282,GO:0046164,GO:0046185,GO:0046296,GO:…	3.2e-206	724.2	No	Yes	No
NRG857_02435	ylbA	hypothetical protein(NRG857_02435)	0.578449	0.00130985	0.520065	0.00707367	0.140157	0.00118694	3.23034	9.42e-05	0.000446479	S	GO:0003674,GO:0003824,GO:0005488,GO:0016787,GO:0016810,GO:0016813,GO:0030145,GO:0043167,GO:0043169,GO:0046872,GO:0046914,GO:0071522	2.9e-153	547.7	No	Yes	No
NRG857_02440	allC	allantoate amidohydrolase(NRG857_02440)	0.685535	0.00549153	0.792122	0.0172309	0.226588	0.000177339	1.34175	0.00281911	0.00938075	E	GO:0000255,GO:0000256,GO:0003674,GO:0003824,GO:0005488,GO:0006807,GO:0008150,GO:0008152,GO:0008270,GO:0009056,GO:0009442,GO:0009987,GO:0016787,GO:0016810,GO:0016813,GO:0017144,GO:0030145,GO:0034641,GO:0042737,GO:0043167,GO:0043169,GO:0043603,GO:0043605,GO:0044237,GO:0044248,GO:0044270,GO:0046483,GO:0046700,GO:0046872,GO:0046914,GO:0047652,GO:0071704,GO:1901360,GO:1901361,GO:1901564,GO:1901565,GO:…	3.2e-244	850.5	No	Yes	No
NRG857_02445	allD	ureidoglycolate dehydrogenase(NRG857_02445)	1.32039	0.050717	1.12345	0.124115	0.867549	0.0049734	4.37979	1.97e-09	2.06e-08	C	GO:0000255,GO:0000256,GO:0003674,GO:0003824,GO:0006807,GO:0008150,GO:0008152,GO:0009040,GO:0009056,GO:0009442,GO:0009987,GO:0016491,GO:0016614,GO:0016616,GO:0017144,GO:0034641,GO:0042737,GO:0043603,GO:0043605,GO:0044237,GO:0044248,GO:0044270,GO:0046483,GO:0046700,GO:0055114,GO:0071704,GO:1901360,GO:1901361,GO:1901564,GO:1901565,GO:1901575	1.7e-198	698.4	No	Yes	No
NRG857_02450	sucD	acyl-CoA synthetase FdrA(NRG857_02450)	0.385496	0.00430216	0.432132	0.0116714	0.224646	0.000271228	2.59506	0.00598736	0.0182164	C	GO:0001539,GO:0005575,GO:0005622,GO:0005623,GO:0005737,GO:0006928,GO:0008150,GO:0009361,GO:0009987,GO:0032991,GO:0040011,GO:0042709,GO:0044424,GO:0044444,GO:0044464,GO:0045239,GO:0048870,GO:0051179,GO:0051674,GO:0071973,GO:0097588,GO:1902494	1.6e-307	1061.2	No	Yes	No
NRG857_02455	sucD	hypothetical protein(NRG857_02455)	0.203658	0.00173986	0.37258	0.00277352	0.392159	0.0696599	2.45312	0.0258688	0.0622206	C		5.8e-241	839.7	No	No	No
NRG857_02460	ylbF	hypothetical protein(NRG857_02460)	0.372702	0.00218737	0.287828	0.00296631	0.275449	0.0144557	2.0597	0.0370964	0.08433	S		8.9e-158	562.8	No	No	No
NRG857_02465	arcC	carbamate kinase(NRG857_02465)	0.545212	0.0108803	0.660275	0.0637088	0.284751	0.00744094	0.0650752	0.951371	0.970197	F	GO:0003674,GO:0003824,GO:0005575,GO:0005622,GO:0005623,GO:0005737,GO:0005829,GO:0006082,GO:0006520,GO:0006525,GO:0006527,GO:0006793,GO:0006796,GO:0006807,GO:0008150,GO:0008152,GO:0008804,GO:0009056,GO:0009063,GO:0009064,GO:0009065,GO:0009987,GO:0016054,GO:0016301,GO:0016310,GO:0016740,GO:0016772,GO:0016774,GO:0019546,GO:0019752,GO:0043436,GO:0044237,GO:0044238,GO:0044248,GO:0044281,GO:0044282,GO:…	5e-162	577	No	No	No
NRG857_02470	purK	5-(carboxyamino)imidazole ribonucleotide synthase(NRG857_02470)	0.530967	0.0469064	0.404583	0.000912219	0.496788	0.00616136	2.09974	9.84e-12	1.41e-10	F	GO:0000166,GO:0003674,GO:0003824,GO:0004638,GO:0005488,GO:0005524,GO:0005575,GO:0005622,GO:0005623,GO:0005737,GO:0005829,GO:0005886,GO:0006139,GO:0006163,GO:0006164,GO:0006725,GO:0006753,GO:0006793,GO:0006796,GO:0006807,GO:0008144,GO:0008150,GO:0008152,GO:0009058,GO:0009117,GO:0009150,GO:0009152,GO:0009165,GO:0009259,GO:0009260,GO:0009987,GO:0016020,GO:0016829,GO:0016830,GO:0016831,GO:0016874,GO:…	2.3e-206	724.5	No	Yes	No
NRG857_02475	purE	5-(carboxyamino)imidazole ribonucleotide mutase(NRG857_02475)	0.630183	0.76433	0.314033	0.120638	0.088276	0.189202	1.69303	2.08e-05	0.000113055	F	GO:0003674,GO:0003824,GO:0004638,GO:0005488,GO:0005515,GO:0005575,GO:0005622,GO:0005623,GO:0005737,GO:0005829,GO:0006139,GO:0006163,GO:0006164,GO:0006725,GO:0006753,GO:0006793,GO:0006796,GO:0006807,GO:0008150,GO:0008152,GO:0009058,GO:0009117,GO:0009150,GO:0009152,GO:0009165,GO:0009259,GO:0009260,GO:0009987,GO:0016829,GO:0016830,GO:0016831,GO:0016853,GO:0016866,GO:0018130,GO:0019438,GO:0019637,GO:…	2.3e-87	328.2	No	Yes	No
NRG857_02480		hypothetical protein(NRG857_02480)	0.237776	0.00132358	0.73409	0.236616	0.0641649	6.5924e-05	-0.18744	0.882585	0.924849			3.3e-55	220.7	No	No	No
NRG857_02485	lpxH	UDP-2,3-diacylglucosamine hydrolase(NRG857_02485)	0.165484	0.351493	0.231884	0.436651	1.96361	0.908292	-1.31422	0.00946555	0.0268245	S	GO:0003674,GO:0003824,GO:0005488,GO:0005575,GO:0005623,GO:0005886,GO:0005975,GO:0006629,GO:0006643,GO:0006644,GO:0006664,GO:0006793,GO:0006796,GO:0008150,GO:0008152,GO:0008610,GO:0008654,GO:0008758,GO:0009058,GO:0009245,GO:0009247,GO:0009311,GO:0009312,GO:0009987,GO:0016020,GO:0016051,GO:0016462,GO:0016787,GO:0016817,GO:0016818,GO:0019637,GO:0019897,GO:0019898,GO:0030145,GO:0043167,GO:0043169,GO:…	2.9e-136	491.1	No	No	Yes
NRG857_02490	ppiB	peptidyl-prolyl cis-trans isomerase B(NRG857_02490)	1.02072	0.612235	0.0610503	0.342112	0.341355	1	-0.712531	0.0088183	0.025231	O	GO:0000413,GO:0003674,GO:0003755,GO:0003824,GO:0005575,GO:0005622,GO:0005623,GO:0005737,GO:0005829,GO:0006464,GO:0006807,GO:0008150,GO:0008152,GO:0009987,GO:0016853,GO:0016859,GO:0018193,GO:0018208,GO:0019538,GO:0036211,GO:0043170,GO:0043412,GO:0044237,GO:0044238,GO:0044260,GO:0044267,GO:0044424,GO:0044444,GO:0044464,GO:0071704,GO:0140096,GO:1901564	1.3e-90	339	No	No	Yes
NRG857_02495	cysS	cysteinyl-tRNA synthetase(cysS)	0.42555	0.560053	0.0165858	0.159624	0.10164	0.550624	0.113177	0.666076	0.773732	J	GO:0000166,GO:0001871,GO:0003674,GO:0003824,GO:0004812,GO:0004817,GO:0005488,GO:0005524,GO:0005575,GO:0005622,GO:0005623,GO:0005737,GO:0005829,GO:0006082,GO:0006139,GO:0006399,GO:0006412,GO:0006418,GO:0006423,GO:0006518,GO:0006520,GO:0006725,GO:0006807,GO:0008144,GO:0008150,GO:0008152,GO:0008270,GO:0009058,GO:0009059,GO:0009986,GO:0009987,GO:0010467,GO:0016070,GO:0016874,GO:0016875,GO:0017076,GO:…	7.8e-271	939.1	No	No	No
NRG857_02500	ybcI	hypothetical protein(NRG857_02500)	1.28978	0.0845667	0.490408	0.135322	0.172658	0.0408337	-0.737858	0.330491	0.464468	S	GO:0005575,GO:0005623,GO:0005886,GO:0006950,GO:0006974,GO:0007154,GO:0008150,GO:0009432,GO:0009605,GO:0009987,GO:0009991,GO:0016020,GO:0031668,GO:0033554,GO:0044464,GO:0050896,GO:0051716,GO:0071496,GO:0071944	2.8e-96	357.8	No	No	No
NRG857_02505	yaaA	hypothetical protein(NRG857_02505)	0.00853227	0.4	0.016508	0.4	0.0195313	0.4	1.20198	5.8e-05	0.0002877	S	GO:0003674,GO:0003676,GO:0003723,GO:0005488,GO:0005575,GO:0005622,GO:0005623,GO:0005737,GO:0005829,GO:0006412,GO:0006518,GO:0006807,GO:0008150,GO:0008152,GO:0009058,GO:0009059,GO:0009987,GO:0010467,GO:0019538,GO:0034641,GO:0034645,GO:0043043,GO:0043170,GO:0043603,GO:0043604,GO:0044237,GO:0044238,GO:0044249,GO:0044260,GO:0044267,GO:0044271,GO:0044424,GO:0044444,GO:0044464,GO:0071704,GO:0097159,GO:…	2.2e-31	141	No	Yes	No
NRG857_02510	folD	bifunctional 5,10-methylene-tetrahydrofolate dehydrogenase/ 5,10-methylene-tetrahydrofolate cyclohydrolase(NRG857_02510)	2.07674	0.59838	0.0240512	0.164392	0.0309886	0.164391	-0.363135	0.126192	0.224746	F	GO:0003674,GO:0003824,GO:0004477,GO:0004486,GO:0004488,GO:0005575,GO:0005622,GO:0005623,GO:0005737,GO:0005829,GO:0006082,GO:0006575,GO:0006725,GO:0006730,GO:0006732,GO:0006760,GO:0006807,GO:0008150,GO:0008152,GO:0009987,GO:0016491,GO:0016645,GO:0016646,GO:0016787,GO:0016810,GO:0016814,GO:0019238,GO:0019752,GO:0034641,GO:0042558,GO:0043436,GO:0043603,GO:0044237,GO:0044281,GO:0044424,GO:0044444,GO:…	1.6e-160	572	No	No	No
NRG857_02515		hypothetical protein(NRG857_02515)	0.455471	0.275237	0.196443	0.0531674	0.337461	0.219265	0.314542	0.823934	0.888025					No	No	No
NRG857_02520	intD	putative DNA integration/recombination/inversion protein(NRG857_02520)	0.458146	0.297574	0.420154	0.290497	0.169579	0.0991367	2.95043	1.76e-09	1.86e-08	L	GO:0000150,GO:0003674,GO:0003824,GO:0005575,GO:0005622,GO:0005623,GO:0005737,GO:0005829,GO:0006139,GO:0006259,GO:0006310,GO:0006725,GO:0006807,GO:0008150,GO:0008152,GO:0008907,GO:0008979,GO:0009009,GO:0009987,GO:0015074,GO:0016032,GO:0019042,GO:0019043,GO:0034641,GO:0043170,GO:0044237,GO:0044238,GO:0044260,GO:0044403,GO:0044419,GO:0044424,GO:0044444,GO:0044464,GO:0046483,GO:0051704,GO:0071704,GO:…	2.2e-56	224.6	No	Yes	No
NRG857_02525		putative DNA integration/recombination/inversion protein(NRG857_02525)	0.387106	0.194507	0.472671	0.128081	0.141946	0.0541379	0.922137	0.667657	NA	L		2.1e-48	198	No	No	No
NRG857_02530	lppD	Tail fiber assembly protein(NRG857_02530)	3.98204	0.415333	0.754902	0.0158845	15.5722	0.122617	-0.246382	0.888074	NA	S	GO:0005575,GO:0005576,GO:0005623,GO:0005886,GO:0016020,GO:0044464,GO:0071944	9.5e-64	249.2	No	No	No
NRG857_02535		hypothetical protein(NRG857_02535)	0.480036	0.00182809	0.642541	0.09754	0.155336	7.74037e-06	1.14274	0.0054966	0.0168935	Q		5.2e-124	450.3	No	Yes	No
NRG857_02540	ompT	outer membrane protease(NRG857_02540)	0.366586	9.15318e-07	0.408955	7.44198e-05	0.127595	2.97508e-07	3.72843	2.68e-17	6.58e-16	M	GO:0003674,GO:0003824,GO:0004175,GO:0004252,GO:0005575,GO:0005623,GO:0006508,GO:0006807,GO:0008150,GO:0008152,GO:0008233,GO:0008236,GO:0009279,GO:0016020,GO:0016787,GO:0017171,GO:0019538,GO:0019867,GO:0030312,GO:0030313,GO:0031224,GO:0031230,GO:0031975,GO:0043170,GO:0044238,GO:0044425,GO:0044462,GO:0044464,GO:0070011,GO:0071704,GO:0071944,GO:0140096,GO:1901564	1.9e-183	648.3	Yes	Yes	No
NRG857_02545	ybcH	hypothetical protein(NRG857_02545)	0.417202	0.000673045	0.509753	0.00173076	0.277103	0.00576257	1.21206	0.00828972	0.0239619	S		3.1e-164	584.3	No	Yes	No
NRG857_02550	nfrA	outer membrane subunit(NRG857_02550)	0.36944	5.46257e-05	0.381168	4.54995e-07	0.197419	4.13293e-08	0.325523	0.303962	0.436623	M	GO:0005575,GO:0005623,GO:0009279,GO:0016020,GO:0019867,GO:0030312,GO:0030313,GO:0031975,GO:0044462,GO:0044464,GO:0071944	0	1974.1	Yes	No	No
NRG857_02555	nfrB	adsorption protein B(nfrB)	0.256211	1.8818e-09	0.375974	4.1739e-07	0.332705	4.27715e-07	-0.506339	0.200114	0.321186	M	GO:0005575,GO:0005623,GO:0005886,GO:0016020,GO:0044464,GO:0071944	0	1483	Yes	No	No
NRG857_02560	cusS	sensor kinase CusS(NRG857_02560)	0.770049	0.169683	0.61145	0.00690088	0.245451	0.00293604	0.508047	0.224022	0.349212	T	GO:0000155,GO:0000160,GO:0003674,GO:0003824,GO:0004672,GO:0004673,GO:0005575,GO:0005623,GO:0005886,GO:0006464,GO:0006468,GO:0006793,GO:0006796,GO:0006807,GO:0007154,GO:0007165,GO:0008150,GO:0008152,GO:0009987,GO:0010035,GO:0010038,GO:0010272,GO:0016020,GO:0016301,GO:0016310,GO:0016740,GO:0016772,GO:0016773,GO:0016775,GO:0018106,GO:0018193,GO:0018202,GO:0019538,GO:0023014,GO:0023052,GO:0035556,GO:…	8.4e-268	929.1	No	No	No
NRG857_02565		DNA-binding transcriptional activator CusR(NRG857_02565)	0.331262	0.0777137	0.267761	0.0482052	0.531626	0.0835818	1.02889	0.00810468	0.0235236	K		3.5e-123	447.6	No	Yes	No
NRG857_02570	cusC	copper/silver efflux system outer membrane protein CusC(NRG857_02570)	0.857606	0.00126988	1.36651	0.00807261	0.963854	0.181901	1.39614	0.0231939	0.0571198	M	GO:0000041,GO:0003674,GO:0005215,GO:0005375,GO:0005488,GO:0005507,GO:0006464,GO:0006497,GO:0006807,GO:0006810,GO:0006811,GO:0006812,GO:0006825,GO:0006873,GO:0006875,GO:0006878,GO:0006950,GO:0008150,GO:0008152,GO:0008289,GO:0008324,GO:0009058,GO:0009059,GO:0009636,GO:0009987,GO:0010035,GO:0010038,GO:0010272,GO:0010273,GO:0015075,GO:0015318,GO:0016043,GO:0018345,GO:0019538,GO:0019725,GO:0019992,GO:…	7.5e-250	869.4	No	No	No
NRG857_02575	cusF	copper-binding protein(NRG857_02575)	1.13565	0.998688	2.53287	0.986889	0.0236468	0.16286	NA	NA	NA	S	GO:0003674,GO:0005488,GO:0005507,GO:0005575,GO:0005623,GO:0006873,GO:0006875,GO:0006878,GO:0006950,GO:0008150,GO:0009636,GO:0009987,GO:0010035,GO:0010038,GO:0010043,GO:0010272,GO:0010273,GO:0016530,GO:0016531,GO:0019725,GO:0030003,GO:0030288,GO:0030313,GO:0031975,GO:0042221,GO:0042592,GO:0042597,GO:0043167,GO:0043169,GO:0044464,GO:0046688,GO:0046872,GO:0046914,GO:0046916,GO:0048878,GO:0050801,GO:…	5.7e-55	219.9	No	No	No
NRG857_02580	cusB	copper/silver efflux system membrane fusion protein CusB(NRG857_02580)	0.782835	0.0134144	1.05715	0.014733	0.387054	0.0174714	-0.194868	0.881525	0.924628	M	GO:0000041,GO:0003674,GO:0005215,GO:0005375,GO:0005488,GO:0005507,GO:0005575,GO:0005623,GO:0006810,GO:0006811,GO:0006812,GO:0006825,GO:0006873,GO:0006875,GO:0006878,GO:0006950,GO:0008150,GO:0008324,GO:0009636,GO:0009987,GO:0010035,GO:0010038,GO:0010272,GO:0010273,GO:0015075,GO:0015318,GO:0015679,GO:0019725,GO:0022857,GO:0022890,GO:0030001,GO:0030003,GO:0030288,GO:0030313,GO:0031975,GO:0034220,GO:…	7.9e-227	792.7	No	No	No
NRG857_02585	cusA	copper/silver efflux system, membrane component(NRG857_02585)	0.529411	3.19641e-06	0.668025	0.00244663	0.256556	8.11509e-07	0.241499	0.741093	0.827878	P	GO:0000041,GO:0003674,GO:0005215,GO:0005375,GO:0005488,GO:0005507,GO:0005575,GO:0005623,GO:0005886,GO:0006810,GO:0006811,GO:0006812,GO:0006825,GO:0006873,GO:0006875,GO:0006878,GO:0006950,GO:0008150,GO:0008324,GO:0009636,GO:0009987,GO:0010035,GO:0010038,GO:0010272,GO:0010273,GO:0015075,GO:0015080,GO:0015318,GO:0015673,GO:0015679,GO:0016020,GO:0016021,GO:0019725,GO:0022857,GO:0022890,GO:0030001,GO:…	0	2016.5	No	No	No
NRG857_02590	pheP	phenylalanine transporter(NRG857_02590)	0.69153	0.0972729	0.588251	0.00456852	0.361592	0.0033253	0.767352	0.0367809	0.0837929	P	GO:0005575,GO:0005623,GO:0005886,GO:0016020,GO:0044464,GO:0071944	6e-255	886.3	No	No	No
NRG857_02595	ybdG	putative mechanosensitive channel(NRG857_02595)	0.821338	2.83712e-05	1.38363	0.000401728	0.351419	0.000113011	-0.599981	0.0140973	0.0375159	M	GO:0003674,GO:0005215,GO:0005488,GO:0005515,GO:0005575,GO:0005623,GO:0005886,GO:0006810,GO:0006950,GO:0006970,GO:0008150,GO:0008381,GO:0009628,GO:0009987,GO:0015267,GO:0016020,GO:0022803,GO:0022836,GO:0022857,GO:0033554,GO:0042802,GO:0044464,GO:0050896,GO:0051179,GO:0051234,GO:0051716,GO:0055085,GO:0071214,GO:0071470,GO:0071944,GO:0104004	5.6e-228	796.6	No	No	Yes
NRG857_02600	nfnB	dihydropteridine reductase(NRG857_02600)	0.554998	0.0181816	1.20031	0.0930171	0.933092	0.00178372	0.470146	0.0778956	0.154258	C	GO:0000166,GO:0003674,GO:0003824,GO:0004155,GO:0005488,GO:0005515,GO:0005575,GO:0005622,GO:0005623,GO:0005737,GO:0005829,GO:0006725,GO:0006807,GO:0008150,GO:0008152,GO:0009056,GO:0009987,GO:0010181,GO:0016491,GO:0016645,GO:0016646,GO:0016651,GO:0016657,GO:0018545,GO:0018973,GO:0018974,GO:0019326,GO:0019439,GO:0032553,GO:0036094,GO:0042537,GO:0042802,GO:0043167,GO:0043168,GO:0044237,GO:0044248,GO:…	1.5e-118	432.2	No	No	No
NRG857_02605	ybdF	hypothetical protein(NRG857_02605)	0.0683079	0.00289761	0.11274	0.00702121	0.228014	0.0467966	-1.17516	0.00267462	0.00896347	S		6.2e-69	266.5	No	No	Yes
NRG857_02610	ybdJ	inner membrane protein(NRG857_02610)	0.750117	0.057867	0.266288	0.0579131	0.239835	0.211213	-1.49836	0.000455989	0.00185468	S		4.5e-36	156.8	No	No	Yes
NRG857_02615	ybdK	carboxylate-amine ligase(NRG857_02615)	1.25177	0.000331927	3.3219	0.0150294	1.43366	0.000400347	-2.73813	1.26e-13	2.21e-12	F	GO:0003674,GO:0003824,GO:0016874,GO:0016879	3e-220	770.8	No	No	Yes
NRG857_02620		hypothetical protein(NRG857_02620)	0.2224	0.35	0.045746	0.333333	0.0594873	0.34	2.07711	0.100361	0.187967					No	No	No
NRG857_02625	hokE	putative small toxic membrane polypeptide, Putative HokE-like protein(NRG857_02625)	0.167019	0.00369032	0.602091	0.100293	0.217911	0.00964915	2.47872	3e-17	7.33e-16	S	GO:0006950,GO:0006974,GO:0008150,GO:0009987,GO:0033554,GO:0050896,GO:0051716	9.4e-26	122.5	No	Yes	No
NRG857_02627		hypothetical protein(NRG857_02627)	0.869717	0.10327	0.538806	0.0145787	0.197329	0.0017743	1.85472	1.11e-17	2.8e-16					No	Yes	No
NRG857_02630	hokE	regulatory peptide MokC(NRG857_02630)	0.0866745	0.0102366	0.521657	0.315298	0.291357	0.148206	2.31922	2.43e-11	3.36e-10	S	GO:0006950,GO:0006974,GO:0008150,GO:0009987,GO:0033554,GO:0050896,GO:0051716	9.7e-18	95.1	No	Yes	No
NRG857_02635	entD	phosphopantetheinyltransferase component of enterobactin synthase multienzyme complex(NRG857_02635)	0.153393	9.30617e-06	0.40287	0.00417155	0.0807402	1.27594e-05	0.353846	0.406977	0.543036	H	GO:0003674,GO:0003824,GO:0005575,GO:0005622,GO:0005623,GO:0005886,GO:0006518,GO:0006725,GO:0006807,GO:0008150,GO:0008152,GO:0008897,GO:0009058,GO:0009237,GO:0009238,GO:0009239,GO:0009366,GO:0009712,GO:0009713,GO:0009987,GO:0016020,GO:0016740,GO:0016772,GO:0016780,GO:0018130,GO:0018958,GO:0019184,GO:0019290,GO:0019438,GO:0019540,GO:0019748,GO:0031224,GO:0031226,GO:0032991,GO:0034641,GO:0043043,GO:…	3.8e-116	424.1	Yes	No	No
NRG857_02640	fepA	outer membrane receptor FepA(NRG857_02640)	1.61081	4.60271e-05	3.23991	1.94923e-05	5.86773	2.49319e-07	1.37209	0.000689135	0.00267182	P	GO:0000041,GO:0003674,GO:0005215,GO:0005488,GO:0005515,GO:0005575,GO:0005623,GO:0006810,GO:0006811,GO:0006812,GO:0006820,GO:0006826,GO:0006855,GO:0006873,GO:0006875,GO:0006879,GO:0008104,GO:0008150,GO:0008320,GO:0008565,GO:0009279,GO:0009987,GO:0015031,GO:0015238,GO:0015267,GO:0015343,GO:0015399,GO:0015405,GO:0015450,GO:0015620,GO:0015682,GO:0015685,GO:0015688,GO:0015711,GO:0015833,GO:0015850,GO:…	0	1528.8	No	Yes	No
NRG857_02645	fes	enterobactin/ferric enterobactin esterase(NRG857_02645)	0.360651	0.00468347	1.0993	0.324136	0.391148	0.00129699	1.61309	0.114437	0.207916	P	GO:0003674,GO:0003824,GO:0005575,GO:0005622,GO:0005623,GO:0005737,GO:0006725,GO:0008150,GO:0008152,GO:0008849,GO:0009056,GO:0009237,GO:0009238,GO:0009712,GO:0009987,GO:0016787,GO:0016788,GO:0018958,GO:0019336,GO:0019439,GO:0019614,GO:0019748,GO:0044237,GO:0044248,GO:0044424,GO:0044464,GO:0046214,GO:0046215,GO:0046483,GO:0046700,GO:0051186,GO:0051187,GO:0071704,GO:0090487,GO:1901360,GO:1901361,GO:…	8.3e-245	852.4	No	No	No
NRG857_02650	ybdZ	hypothetical protein(NRG857_02650)	0.0135051	0.428571	2.70368	0.821714	0.0315658	0.428571	NA	NA	NA	S	GO:0005575,GO:0005622,GO:0005623,GO:0005737,GO:0005829,GO:0044424,GO:0044444,GO:0044464	1e-36	158.7	No	No	No
NRG857_02655	entF	enterobactin synthase subunit F(entF)	0.403563	4.18593e-06	0.51218	2.14944e-05	0.28377	6.64656e-06	0.689763	0.0773433	0.153452	Q	GO:0003674,GO:0003824,GO:0005488,GO:0005575,GO:0005622,GO:0005623,GO:0005737,GO:0005829,GO:0005886,GO:0006082,GO:0006518,GO:0006520,GO:0006725,GO:0006807,GO:0008150,GO:0008152,GO:0009058,GO:0009237,GO:0009238,GO:0009239,GO:0009366,GO:0009712,GO:0009713,GO:0009987,GO:0016020,GO:0016740,GO:0016772,GO:0016779,GO:0016874,GO:0016879,GO:0016881,GO:0018130,GO:0018958,GO:0019184,GO:0019290,GO:0019438,GO:…	0	2585.1	No	No	No
NRG857_02660	fepE	ferric enterobactin transport protein FepE(NRG857_02660)	0.223303	0.00683268	0.532465	0.0468691	0.190077	0.0793287	-1.19346	0.166565	0.278653	M	GO:0000041,GO:0003674,GO:0005215,GO:0005575,GO:0005623,GO:0005886,GO:0006810,GO:0006811,GO:0006812,GO:0006820,GO:0006826,GO:0008150,GO:0015343,GO:0015620,GO:0015682,GO:0015685,GO:0015688,GO:0015711,GO:0015850,GO:0015891,GO:0016020,GO:0022857,GO:0030001,GO:0042930,GO:0044464,GO:0044718,GO:0051179,GO:0051181,GO:0051184,GO:0051234,GO:0055085,GO:0071702,GO:0071944,GO:0072512,GO:1901678	7.9e-205	719.5	No	No	No
NRG857_02665	fepC	iron-enterobactin transporter ATP-binding protein(NRG857_02665)	0.184861	0.00132506	0.529554	0.0699417	0.0596924	0.00201521	0.619241	0.599604	0.720274	P	GO:0000041,GO:0000166,GO:0003674,GO:0005215,GO:0005488,GO:0005524,GO:0005575,GO:0005623,GO:0005886,GO:0006810,GO:0006811,GO:0006812,GO:0006820,GO:0006826,GO:0008144,GO:0008150,GO:0015343,GO:0015620,GO:0015682,GO:0015685,GO:0015688,GO:0015711,GO:0015850,GO:0015891,GO:0016020,GO:0017076,GO:0022857,GO:0030001,GO:0030554,GO:0032553,GO:0032555,GO:0032559,GO:0035639,GO:0036094,GO:0042930,GO:0043167,GO:…	1.5e-152	545.4	No	No	No
NRG857_02670	fepG	iron-enterobactin transporter permease(NRG857_02670)	0.139587	1.73948e-05	0.305006	0.000963605	0.170823	0.00081436	1.08355	0.116985	0.211274	P	GO:0000041,GO:0003674,GO:0005215,GO:0005575,GO:0005623,GO:0005886,GO:0006810,GO:0006811,GO:0006812,GO:0006820,GO:0006826,GO:0008150,GO:0015343,GO:0015620,GO:0015682,GO:0015685,GO:0015688,GO:0015711,GO:0015850,GO:0015891,GO:0016020,GO:0022857,GO:0030001,GO:0042930,GO:0044464,GO:0044718,GO:0051179,GO:0051181,GO:0051184,GO:0051234,GO:0055085,GO:0071702,GO:0071944,GO:0072512,GO:1901678	5.4e-165	587	Yes	No	No
NRG857_02675	fepD	iron-enterobactin transporter membrane protein(NRG857_02675)	0.00108907	4.21138e-05	0.2615	0.0275447	0.203194	0.0203873	2.25724	0.0035963	0.0116122	P	GO:0000041,GO:0003674,GO:0005215,GO:0005575,GO:0005623,GO:0005886,GO:0006810,GO:0006811,GO:0006812,GO:0006820,GO:0006826,GO:0008150,GO:0015343,GO:0015620,GO:0015682,GO:0015685,GO:0015688,GO:0015711,GO:0015850,GO:0015891,GO:0016020,GO:0022857,GO:0030001,GO:0042930,GO:0044464,GO:0044718,GO:0051179,GO:0051181,GO:0051184,GO:0051234,GO:0055085,GO:0071702,GO:0071944,GO:0072512,GO:1901678	1.2e-167	595.9	No	Yes	No
NRG857_02680	entS	enterobactin exporter EntS(NRG857_02680)	0.358603	0.00316157	0.527208	0.0100377	0.266406	0.00805445	0.811505	0.109606	0.201453	EGP	GO:0005575,GO:0005623,GO:0005886,GO:0006810,GO:0006811,GO:0006820,GO:0006950,GO:0006974,GO:0008150,GO:0009987,GO:0015688,GO:0015711,GO:0015850,GO:0015891,GO:0016020,GO:0033554,GO:0042221,GO:0042930,GO:0044464,GO:0046677,GO:0050896,GO:0051179,GO:0051181,GO:0051234,GO:0051716,GO:0071702,GO:0071944,GO:1901678	6.9e-202	709.9	No	No	No
NRG857_02685	fepB	iron-enterobactin transporter periplasmic binding protein(NRG857_02685)	0.255131	0.00468422	0.41837	0.0103999	0.17386	0.0117764	0.522908	0.471925	0.607295	P	GO:0000041,GO:0005575,GO:0005623,GO:0006810,GO:0006811,GO:0006812,GO:0006820,GO:0006826,GO:0006950,GO:0006974,GO:0008150,GO:0009987,GO:0015682,GO:0015685,GO:0015688,GO:0015711,GO:0015850,GO:0015891,GO:0030001,GO:0030288,GO:0030313,GO:0031975,GO:0033554,GO:0042597,GO:0042930,GO:0044464,GO:0050896,GO:0051179,GO:0051181,GO:0051234,GO:0051716,GO:0071702,GO:0072512,GO:1901678	2.2e-171	608.2	No	No	No
NRG857_02690	entC	isochorismate synthase(NRG857_02690)	0.203855	0.000196107	0.754509	0.0599215	0.287097	0.00418098	1.5871	0.0513694	0.110589	HQ	GO:0000287,GO:0003674,GO:0003824,GO:0005488,GO:0006518,GO:0006725,GO:0006807,GO:0008150,GO:0008152,GO:0008909,GO:0009058,GO:0009237,GO:0009238,GO:0009239,GO:0009712,GO:0009713,GO:0009987,GO:0016853,GO:0016866,GO:0018130,GO:0018958,GO:0019184,GO:0019290,GO:0019438,GO:0019540,GO:0019748,GO:0034641,GO:0043043,GO:0043167,GO:0043169,GO:0043603,GO:0043604,GO:0044237,GO:0044249,GO:0044271,GO:0044550,GO:…	1.1e-220	772.3	No	No	No
NRG857_02695	entE	2,3-dihydroxybenzoate-AMP ligase(entE)	0.286163	0.000509456	0.656475	0.0599813	0.335498	0.00710786	1.4688	0.0761331	0.151526	Q	GO:0003674,GO:0003824,GO:0005575,GO:0005622,GO:0005623,GO:0005737,GO:0005829,GO:0006518,GO:0006725,GO:0006807,GO:0008150,GO:0008152,GO:0008668,GO:0009058,GO:0009237,GO:0009238,GO:0009239,GO:0009712,GO:0009713,GO:0009987,GO:0016740,GO:0016772,GO:0016779,GO:0016874,GO:0016879,GO:0016881,GO:0018130,GO:0018958,GO:0019184,GO:0019290,GO:0019438,GO:0019540,GO:0019748,GO:0034641,GO:0043043,GO:0043603,GO:…	0	1066.2	No	No	No
NRG857_02700	entB	2,3-dihydro-2,3-dihydroxybenzoate synthetase(NRG857_02700)	0.455826	0.0394412	0.805474	0.222602	0.212289	0.0132665	0.769295	0.6174	0.734967	Q	GO:0000287,GO:0003674,GO:0003824,GO:0004463,GO:0005488,GO:0005515,GO:0005575,GO:0005622,GO:0005623,GO:0005737,GO:0005829,GO:0005886,GO:0006518,GO:0006725,GO:0006807,GO:0008150,GO:0008152,GO:0008908,GO:0009058,GO:0009237,GO:0009238,GO:0009239,GO:0009712,GO:0009713,GO:0009987,GO:0016020,GO:0016740,GO:0016765,GO:0016787,GO:0016801,GO:0016803,GO:0016874,GO:0016879,GO:0016881,GO:0018130,GO:0018958,GO:…	1.4e-166	592	No	No	No
NRG857_02705		2,3-dihydro-2,3-dihydroxybenzoate dehydrogenase(NRG857_02705)	0.412774	0.00831698	0.444484	0.00350868	0.231487	0.00259915	1.20799	0.102612	0.191536	IQ		7.9e-129	466.5	Yes	No	No
NRG857_02710	entH	hypothetical protein(NRG857_02710)	0.416666	0.39986	0.243562	0.348	0.605096	0.83163	0.903873	0.242311	0.370212	Q	GO:0003674,GO:0003824,GO:0005488,GO:0005515,GO:0005575,GO:0005622,GO:0005623,GO:0005737,GO:0005829,GO:0006518,GO:0006725,GO:0006807,GO:0008150,GO:0008152,GO:0009058,GO:0009237,GO:0009238,GO:0009239,GO:0009712,GO:0009713,GO:0009987,GO:0016289,GO:0016787,GO:0016788,GO:0016790,GO:0018130,GO:0018958,GO:0019184,GO:0019290,GO:0019438,GO:0019540,GO:0019748,GO:0034641,GO:0042802,GO:0043043,GO:0043603,GO:…	5.6e-76	290	No	No	No
NRG857_02715	cstA	carbon starvation protein CstA(NRG857_02715)	0.498993	0.000255041	1.12994	0.00173057	0.473126	0.000256606	-1.45793	0.000315633	0.00133253	T	GO:0005575,GO:0005623,GO:0005886,GO:0005887,GO:0006950,GO:0007154,GO:0008150,GO:0009267,GO:0009605,GO:0009987,GO:0009991,GO:0016020,GO:0016021,GO:0031224,GO:0031226,GO:0031667,GO:0031668,GO:0031669,GO:0033554,GO:0042594,GO:0044425,GO:0044459,GO:0044464,GO:0050896,GO:0051716,GO:0071496,GO:0071944	0	1304.3	No	No	Yes
NRG857_02720	ybdD	hypothetical protein(NRG857_02720)	0.210005	0.45198	0.295958	0.543255	0.00475906	0.114448	-0.394499	0.333765	0.468134	S		5.3e-32	142.9	No	No	No
NRG857_02725	gldA	hypothetical protein(NRG857_02725)	0.115272	0.000355284	0.124622	0.000163577	0.118887	0.00471099	-0.0409872	0.893974	0.932133	C	GO:0003674,GO:0003824,GO:0005488,GO:0005515,GO:0008150,GO:0008152,GO:0016491,GO:0016614,GO:0016616,GO:0042802,GO:0047545,GO:0055114	5.8e-205	719.9	Yes	No	No
NRG857_02730	ybdL	putative aminotransferase(NRG857_02730)	0.200707	7.98629e-06	0.169486	0.000113199	0.115896	0.000129903	-1.02562	0.0560131	0.118593	E	GO:0003674,GO:0003824,GO:0005488,GO:0005575,GO:0005618,GO:0005623,GO:0008144,GO:0008483,GO:0010326,GO:0016740,GO:0016769,GO:0019842,GO:0030170,GO:0030312,GO:0036094,GO:0043167,GO:0043168,GO:0044464,GO:0048037,GO:0050662,GO:0070279,GO:0071944,GO:0097159,GO:1901363	1.6e-224	785	Yes	No	No
NRG857_02735	ibrB	immunoglobulin-binding regulator(NRG857_02735)	0.167178	0.013254	0.155133	0.0322228	0.0978654	0.00941673	-0.16258	0.843864	0.899639	K		3e-113	414.5	No	No	No
NRG857_02740	ybdN	immunoglobulin-binding regulator(NRG857_02740)	0.0883649	2.75931e-07	0.172937	9.94021e-05	0.0528972	3.151e-07	1.09562	0.0575436	0.121143	S		3.8e-253	880.2	Yes	No	No
NRG857_02745	ybdO	DNA-binding transcriptional regulator(NRG857_02745)	0.305078	0.0120813	0.205323	0.0489028	0.130292	0.0443804	0.722679	0.274339	0.405654	K	GO:0006355,GO:0008150,GO:0009889,GO:0010468,GO:0010556,GO:0019219,GO:0019222,GO:0031323,GO:0031326,GO:0050789,GO:0050794,GO:0051171,GO:0051252,GO:0060255,GO:0065007,GO:0080090,GO:1903506,GO:2000112,GO:2001141	8.6e-162	576.2	No	No	No
NRG857_02750	dsbG	disulfide isomerase/thiol-disulfide oxidase(dsbG)	0.186234	0.00072789	0.264865	0.00496051	0.0633855	0.000692617	-1.21215	0.0208235	0.0522256	O	GO:0003674,GO:0003756,GO:0003824,GO:0005575,GO:0005623,GO:0008150,GO:0008152,GO:0015035,GO:0015036,GO:0016491,GO:0016667,GO:0016853,GO:0016860,GO:0016864,GO:0042597,GO:0044464,GO:0055114,GO:0140096	6.5e-139	500	Yes	No	No
NRG857_02755	ahpC	alkyl hydroperoxide reductase subunit C(NRG857_02755)	0.495999	0.0803954	0.180776	0.0158861	0.584445	0.385654	-1.22075	2.62e-10	3.1e-09	O	GO:0003674,GO:0003824,GO:0004601,GO:0005488,GO:0005515,GO:0005575,GO:0005622,GO:0005623,GO:0005737,GO:0005829,GO:0006873,GO:0006875,GO:0006879,GO:0006950,GO:0006979,GO:0007154,GO:0008150,GO:0008152,GO:0009267,GO:0009321,GO:0009605,GO:0009636,GO:0009970,GO:0009987,GO:0009991,GO:0010033,GO:0016209,GO:0016491,GO:0016667,GO:0016671,GO:0016684,GO:0019725,GO:0030003,GO:0031667,GO:0031668,GO:0031669,GO:…	1.3e-104	385.6	No	No	Yes
NRG857_02760	ahpF	alkyl hydroperoxide reductase(NRG857_02760)	0.226071	4.07272e-05	0.26875	0.000255592	0.137012	0.000111848	0.693084	0.0268943	0.0642122	O	GO:0000166,GO:0003674,GO:0003824,GO:0005488,GO:0005575,GO:0005622,GO:0005623,GO:0005737,GO:0005829,GO:0008150,GO:0008152,GO:0008785,GO:0009321,GO:0016491,GO:0016651,GO:0016667,GO:0016668,GO:0032991,GO:0036094,GO:0043167,GO:0043168,GO:0044424,GO:0044444,GO:0044464,GO:0048037,GO:0050660,GO:0050662,GO:0055114,GO:0071949,GO:0097159,GO:1901265,GO:1901363,GO:1902494,GO:1990204	6.5e-298	1029.2	Yes	No	No
NRG857_02765	uspG	universal stress protein UspG(NRG857_02765)	0.33636	0.0224717	0.135156	0.00964386	0.39242	0.0849134	0.0575508	0.883924	0.924881	T	GO:0003674,GO:0003824,GO:0004017,GO:0005575,GO:0005622,GO:0005623,GO:0005737,GO:0006139,GO:0006464,GO:0006468,GO:0006725,GO:0006753,GO:0006793,GO:0006796,GO:0006807,GO:0008150,GO:0008152,GO:0009058,GO:0009117,GO:0009123,GO:0009165,GO:0009987,GO:0016301,GO:0016310,GO:0016740,GO:0016772,GO:0016776,GO:0018117,GO:0018130,GO:0018175,GO:0019205,GO:0019438,GO:0019538,GO:0019637,GO:0032879,GO:0034641,GO:…	3.9e-72	277.3	No	No	No
NRG857_02770	rnk	nucleoside diphosphate kinase regulator(NRG857_02770)	0.332655	0.327349	0.203884	0.256062	0.113486	0.519984	0.103253	0.716847	0.81217	K		1.6e-70	271.9	No	No	No
NRG857_02775	rna	ribonuclease I(NRG857_02775)	0.284739	0.0272171	0.314115	0.0310164	0.26059	0.00576993	-0.543643	0.0520775	0.111725	J	GO:0005575,GO:0005622,GO:0005623,GO:0005737,GO:0006139,GO:0006401,GO:0006725,GO:0006807,GO:0008150,GO:0008152,GO:0009056,GO:0009057,GO:0009987,GO:0016070,GO:0019439,GO:0030288,GO:0030313,GO:0031975,GO:0034641,GO:0034655,GO:0042597,GO:0043170,GO:0044237,GO:0044238,GO:0044248,GO:0044260,GO:0044265,GO:0044270,GO:0044424,GO:0044464,GO:0046483,GO:0046700,GO:0071704,GO:0090304,GO:1901360,GO:1901361,GO:…	1.6e-154	552	No	No	No
NRG857_02780	citT	citrate:succinate antiporter(NRG857_02780)	0.334941	9.1343e-08	0.140509	2.51577e-07	0.0936315	4.24014e-07	0.357718	0.53057	0.661412	P	GO:0003674,GO:0005215,GO:0005575,GO:0005623,GO:0005886,GO:0016020,GO:0044464,GO:0071944	8.5e-276	955.7	Yes	No	No
NRG857_02785	citG	triphosphoribosyl-dephospho-CoA synthase(citG)	0.302768	0.00666017	0.134751	0.000195692	0.0657928	0.000332171	0.260415	0.817762	0.882949	F	GO:0003674,GO:0003824,GO:0006807,GO:0008150,GO:0008152,GO:0009058,GO:0009059,GO:0009987,GO:0016740,GO:0016772,GO:0016780,GO:0019538,GO:0043170,GO:0044237,GO:0044238,GO:0044249,GO:0044260,GO:0044267,GO:0046917,GO:0051186,GO:0051188,GO:0051189,GO:0051191,GO:0071704,GO:1901564,GO:1901576	3.1e-164	584.3	Yes	No	No
NRG857_02790	citX	2-(5''-triphosphoribosyl)-3'-dephosphocoenzyme-A synthase(citX)	0.0302473	0.123584	0.265964	0.196721	0.0241058	0.138168	4.38117	7.98e-11	1.02e-09	H	GO:0003674,GO:0003824,GO:0006091,GO:0006113,GO:0006464,GO:0006807,GO:0008150,GO:0008152,GO:0009058,GO:0009059,GO:0009987,GO:0015980,GO:0016740,GO:0016772,GO:0016779,GO:0016780,GO:0018065,GO:0018193,GO:0018209,GO:0018246,GO:0018247,GO:0019538,GO:0036211,GO:0043170,GO:0043412,GO:0044237,GO:0044238,GO:0044249,GO:0044260,GO:0044267,GO:0046917,GO:0050519,GO:0051186,GO:0051188,GO:0051189,GO:0051191,GO:…	4.4e-100	370.5	No	Yes	No
NRG857_02795	citF	citrate lyase subunit alpha(NRG857_02795)	0.132107	0.00196283	0.234413	0.013722	0.0643037	0.0187781	1.01495	0.269597	0.399909	C	GO:0005575,GO:0005622,GO:0005623,GO:0005737,GO:0044424,GO:0044464	9.1e-289	998.8	No	No	No
NRG857_02800	citE	citrate lyase subunit beta(NRG857_02800)	0.117068	0.00758273	0.247876	0.0605621	0.203337	0.0843022	0.381118	0.677005	0.781273	G	GO:0000287,GO:0003674,GO:0005488,GO:0005575,GO:0005622,GO:0005623,GO:0005737,GO:0006082,GO:0006107,GO:0008150,GO:0008152,GO:0009987,GO:0019752,GO:0043167,GO:0043169,GO:0043436,GO:0043648,GO:0044237,GO:0044281,GO:0044424,GO:0044464,GO:0046872,GO:0071704	4.6e-163	580.5	No	No	No
NRG857_02805	citD	citrate lyase subunit gamma(NRG857_02805)	0.00721363	0.0818462	0.0134546	0.108923	0.127487	0.163692	1.5313	0.469111	NA	C	GO:0003674,GO:0005488,GO:0005575,GO:0005622,GO:0005623,GO:0005737,GO:0044424,GO:0044464,GO:0048037,GO:0051192	6.1e-48	196.4	No	No	No
NRG857_02810	citC	[citrate (pro-3S)-lyase] ligase(NRG857_02810)	0.312388	0.00608877	0.19288	0.00190296	0.0705885	0.000414062	1.57942	8.98e-06	5.29e-05	H	GO:0003674,GO:0003824,GO:0006464,GO:0006807,GO:0008150,GO:0008152,GO:0008771,GO:0009987,GO:0016874,GO:0016877,GO:0016878,GO:0019538,GO:0036211,GO:0043170,GO:0043412,GO:0044237,GO:0044238,GO:0044260,GO:0044267,GO:0071704,GO:1901564	1.9e-200	704.9	Yes	Yes	No
NRG857_02815	dpiB	sensory histidine kinase in two-component regulatory system with citB(NRG857_02815)	0.227573	2.0782e-05	0.192011	2.75912e-05	0.131391	8.88712e-05	0.88251	0.0715721	0.144305	T	GO:0000155,GO:0000160,GO:0003674,GO:0003824,GO:0004672,GO:0004673,GO:0005575,GO:0005623,GO:0005886,GO:0006464,GO:0006468,GO:0006793,GO:0006796,GO:0006807,GO:0007154,GO:0007165,GO:0008150,GO:0008152,GO:0009987,GO:0010033,GO:0016020,GO:0016301,GO:0016310,GO:0016740,GO:0016772,GO:0016773,GO:0016775,GO:0018106,GO:0018193,GO:0018202,GO:0019538,GO:0023014,GO:0023052,GO:0035556,GO:0036211,GO:0042221,GO:…	1.09999999999999e-310	1071.6	Yes	No	No
NRG857_02820	dpiA	two-component response regulator DpiA(dpiA)	0.17544	0.000265424	0.196748	0.00254176	0.319295	0.00131122	1.08447	0.0280258	0.0666125	K	GO:0000156,GO:0000160,GO:0003674,GO:0003676,GO:0003677,GO:0005488,GO:0006355,GO:0007154,GO:0007165,GO:0008150,GO:0009889,GO:0009987,GO:0010468,GO:0010556,GO:0019219,GO:0019222,GO:0023052,GO:0031323,GO:0031326,GO:0035556,GO:0050789,GO:0050794,GO:0050896,GO:0051171,GO:0051252,GO:0051716,GO:0060089,GO:0060255,GO:0065007,GO:0080090,GO:0097159,GO:1901363,GO:1903506,GO:2000112,GO:2001141	6.3e-125	453.4	Yes	No	No
NRG857_02825	dcuC	C4-dicarboxylate transporter DcuC(dcuC)	0.0666995	1.08879e-08	0.283994	0.00057235	0.0708513	1.75456e-06	2.77755	7.62e-14	1.37e-12	P	GO:0003674,GO:0005215,GO:0005310,GO:0005342,GO:0005469,GO:0005575,GO:0005623,GO:0005886,GO:0005887,GO:0005975,GO:0005996,GO:0006006,GO:0006066,GO:0006067,GO:0006082,GO:0006083,GO:0006089,GO:0006090,GO:0006091,GO:0006103,GO:0006105,GO:0006113,GO:0006139,GO:0006163,GO:0006725,GO:0006732,GO:0006733,GO:0006753,GO:0006793,GO:0006796,GO:0006807,GO:0006810,GO:0006811,GO:0006820,GO:0006835,GO:0006855,GO:…	1.6e-236	825.1	Yes	Yes	No
NRG857_02830	pagP	palmitoyl transferase(pagP)	0.0478291	0.000243306	0.500239	0.0736584	0.228958	0.0178104	-1.33882	0.0171116	0.0440399	M	GO:0003674,GO:0003824,GO:0005575,GO:0005623,GO:0005975,GO:0006629,GO:0006643,GO:0006644,GO:0006664,GO:0006793,GO:0006796,GO:0008150,GO:0008152,GO:0008374,GO:0008610,GO:0008654,GO:0009058,GO:0009245,GO:0009247,GO:0009279,GO:0009311,GO:0009312,GO:0009987,GO:0016020,GO:0016051,GO:0016409,GO:0016416,GO:0016740,GO:0016746,GO:0016747,GO:0019637,GO:0019867,GO:0030312,GO:0030313,GO:0031975,GO:0044237,GO:…	8.6e-112	409.5	No	No	Yes
NRG857_02835	cspE	cold shock protein CspE(cspE)	0.188311	0.136087	0.071208	0.13348	0.115704	0.289758	1.18365	8.69e-14	1.55e-12	K	GO:0001072,GO:0003674,GO:0003676,GO:0003677,GO:0003697,GO:0003723,GO:0003727,GO:0005488,GO:0005575,GO:0005622,GO:0005623,GO:0005737,GO:0005829,GO:0006355,GO:0006950,GO:0008143,GO:0008150,GO:0009266,GO:0009409,GO:0009628,GO:0009889,GO:0009890,GO:0009892,GO:0010468,GO:0010556,GO:0010558,GO:0010605,GO:0010629,GO:0019219,GO:0019222,GO:0031323,GO:0031324,GO:0031326,GO:0031327,GO:0031554,GO:0031564,GO:…	5.6e-32	142.9	No	Yes	No
NRG857_02840	crcB	camphor resistance protein CrcB(NRG857_02840)	0.280239	0.0532636	0.311412	0.0459728	0.109802	0.028105	-0.531243	0.116193	0.210021	D	GO:0003674,GO:0005215,GO:0005575,GO:0005623,GO:0005886,GO:0005887,GO:0006810,GO:0006811,GO:0006820,GO:0008150,GO:0008509,GO:0015075,GO:0015103,GO:0015318,GO:0015698,GO:0016020,GO:0016021,GO:0022857,GO:0031224,GO:0031226,GO:0034220,GO:0044425,GO:0044459,GO:0044464,GO:0051179,GO:0051234,GO:0055085,GO:0071944,GO:0098656,GO:0098660,GO:0098661,GO:1903424,GO:1903425	3.2e-65	254.2	No	No	No
NRG857_02845	ybeM	amidase(NRG857_02845)	0.289657	0.00649289	0.128417	0.0011096	0.0673433	0.000715752	-0.66805	0.200586	0.321258	S		4.3e-141	507.3	Yes	No	No
NRG857_02850	tatE	twin arginine translocase protein E(tatE)	0.765719	0.914462	0.272117	0.425413	0.134679	0.157019	0.154533	0.312815	0.446455	U	GO:0003674,GO:0005215,GO:0005575,GO:0005623,GO:0005886,GO:0005887,GO:0006810,GO:0008104,GO:0008150,GO:0008565,GO:0015031,GO:0015833,GO:0016020,GO:0016021,GO:0031224,GO:0031226,GO:0032991,GO:0033036,GO:0033281,GO:0042886,GO:0044425,GO:0044459,GO:0044464,GO:0045184,GO:0051179,GO:0051234,GO:0071702,GO:0071705,GO:0071944,GO:0098796,GO:0098797	7.6e-26	122.5	No	No	No
NRG857_02855	lipA	lipoyl synthase(NRG857_02855)	0.015072	0.0827098	1.22174	0.381995	0.0342673	0.0929921	-0.956192	7.95e-07	5.5e-06	H	GO:0003674,GO:0003824,GO:0005488,GO:0005575,GO:0005622,GO:0005623,GO:0005737,GO:0005829,GO:0006082,GO:0006464,GO:0006629,GO:0006631,GO:0006633,GO:0006732,GO:0006790,GO:0006807,GO:0008150,GO:0008152,GO:0008610,GO:0009058,GO:0009106,GO:0009107,GO:0009108,GO:0009249,GO:0009987,GO:0010467,GO:0016053,GO:0016740,GO:0016782,GO:0016783,GO:0016992,GO:0018065,GO:0018130,GO:0018193,GO:0018205,GO:0019538,GO:…	3.7e-187	660.6	No	No	Yes
NRG857_02860	ybeF	putative DNA-binding transcriptional regulator(NRG857_02860)	0.141465	0.0459182	0.0832168	0.0162727	0.0993868	0.0423377	-0.727008	0.113412	0.206764	K	GO:0006139,GO:0006351,GO:0006355,GO:0006725,GO:0006807,GO:0008150,GO:0008152,GO:0009058,GO:0009059,GO:0009889,GO:0009987,GO:0010467,GO:0010468,GO:0010556,GO:0016070,GO:0018130,GO:0019219,GO:0019222,GO:0019438,GO:0031323,GO:0031326,GO:0032774,GO:0034641,GO:0034645,GO:0034654,GO:0043170,GO:0044237,GO:0044238,GO:0044249,GO:0044260,GO:0044271,GO:0046483,GO:0050789,GO:0050794,GO:0051171,GO:0051252,GO:…	8.3e-53	213	No	No	No
NRG857_02865	lipB	lipoate-protein ligase B(NRG857_02865)	0.0215573	0.089002	0.0379827	0.103793	0.0482414	0.106265	-0.399776	0.272091	0.403034	H	GO:0003674,GO:0003824,GO:0006082,GO:0006464,GO:0006629,GO:0006631,GO:0006633,GO:0006732,GO:0006790,GO:0006807,GO:0008150,GO:0008152,GO:0008610,GO:0009058,GO:0009106,GO:0009107,GO:0009108,GO:0009249,GO:0009892,GO:0009987,GO:0010467,GO:0010468,GO:0010605,GO:0010629,GO:0016053,GO:0016415,GO:0016740,GO:0016746,GO:0016747,GO:0016772,GO:0016779,GO:0016874,GO:0016879,GO:0016979,GO:0018065,GO:0018130,GO:…	6.8e-121	439.9	No	No	No
NRG857_02870	ybeD	hypothetical protein(NRG857_02870)	0	1	0	1	0	1	-0.137833	0.586807	0.709542	S	GO:0005575,GO:0005622,GO:0005623,GO:0005737,GO:0005829,GO:0044424,GO:0044444,GO:0044464	3.7e-41	173.7	No	No	No
NRG857_02875	dacA	D-alanyl-D-alanine carboxypeptidase(NRG857_02875)	0.0434067	0.000111712	0.211574	0.0120883	0.176675	0.0242227	-0.477512	0.0470617	0.103079	M	GO:0000270,GO:0003674,GO:0003824,GO:0004175,GO:0004180,GO:0004185,GO:0005488,GO:0005575,GO:0005623,GO:0005886,GO:0005887,GO:0006022,GO:0006508,GO:0006807,GO:0008144,GO:0008150,GO:0008152,GO:0008233,GO:0008236,GO:0008238,GO:0008360,GO:0008658,GO:0009002,GO:0009987,GO:0016020,GO:0016021,GO:0016787,GO:0017171,GO:0019538,GO:0022603,GO:0022604,GO:0030203,GO:0031224,GO:0031226,GO:0031406,GO:0033218,GO:…	2.4e-231	807.7	No	No	No
NRG857_02880	rlpA	rare lipoprotein A(NRG857_02880)	0.13469	5.44248e-06	0.14596	6.20549e-05	0.059309	1.91172e-05	-0.516927	0.061646	0.127829	M	GO:0005575,GO:0005623,GO:0009279,GO:0016020,GO:0019867,GO:0030312,GO:0030313,GO:0031975,GO:0044462,GO:0044464,GO:0071944	8.5e-180	636.3	Yes	No	No
NRG857_02885	mrdB	cell wall shape-determining protein(NRG857_02885)	0.684452	0.578687	0.394485	0.978823	0.0274305	0.159198	0.106697	0.742072	0.828532	M	GO:0005575,GO:0005623,GO:0005886,GO:0008150,GO:0008360,GO:0016020,GO:0022603,GO:0022604,GO:0044464,GO:0050789,GO:0050793,GO:0050794,GO:0051128,GO:0065007,GO:0065008,GO:0071944	1.1e-198	699.1	No	No	No
NRG857_02890	mrdA	penicillin-binding protein 2(NRG857_02890)	0.917264	0.573846	0.0323354	0.158373	0.0413064	0.158373	-0.720357	0.0131896	0.0354981	M	GO:0000270,GO:0003674,GO:0003824,GO:0004180,GO:0004185,GO:0005488,GO:0005575,GO:0005623,GO:0005886,GO:0005887,GO:0006022,GO:0006023,GO:0006024,GO:0006508,GO:0006807,GO:0008144,GO:0008150,GO:0008152,GO:0008233,GO:0008236,GO:0008238,GO:0008360,GO:0008658,GO:0009002,GO:0009058,GO:0009059,GO:0009252,GO:0009273,GO:0009987,GO:0016020,GO:0016021,GO:0016043,GO:0016787,GO:0017171,GO:0019538,GO:0022603,GO:…	0	1283.9	No	No	Yes
NRG857_02895	rlmH	23S rRNA (pseudouridine(1915)-N(3))-methyltransferase RlmH(NRG857_02895)	0	1	0	1	0	1	-0.195719	0.62714	0.741548	J	GO:0000154,GO:0001510,GO:0003674,GO:0003824,GO:0005488,GO:0005515,GO:0005575,GO:0005622,GO:0005623,GO:0005737,GO:0006139,GO:0006364,GO:0006396,GO:0006725,GO:0006807,GO:0008150,GO:0008152,GO:0008168,GO:0008173,GO:0008649,GO:0008757,GO:0009451,GO:0009987,GO:0010467,GO:0016070,GO:0016072,GO:0016740,GO:0016741,GO:0022613,GO:0031167,GO:0032259,GO:0034470,GO:0034641,GO:0034660,GO:0042254,GO:0042802,GO:…	5.2e-86	323.6	No	No	No
NRG857_02900	rsfS	hypothetical protein(NRG857_02900)	0	1	0	1	0	1	0.301732	0.471451	0.607054	J	GO:0003674,GO:0005488,GO:0005575,GO:0005622,GO:0005623,GO:0005737,GO:0005829,GO:0006417,GO:0008150,GO:0009889,GO:0009890,GO:0009892,GO:0010468,GO:0010556,GO:0010558,GO:0010605,GO:0010608,GO:0010629,GO:0017148,GO:0019222,GO:0031323,GO:0031324,GO:0031326,GO:0031327,GO:0032268,GO:0032269,GO:0034248,GO:0034249,GO:0043021,GO:0043023,GO:0044087,GO:0044424,GO:0044444,GO:0044464,GO:0044877,GO:0048519,GO:…	5.7e-52	209.9	No	No	No
NRG857_02905	cobC	alpha-ribazole-5'-phosphate phosphatase(NRG857_02905)	0.460863	0.248766	0.543281	0.478983	0.0963952	0.0174218	-0.817442	0.193948	0.313431	G		1.7e-116	425.2	No	No	No
NRG857_02910	nadD	nicotinic acid mononucleotide adenylyltransferase(nadD)	0.104505	1	0.0660638	0.334903	0.0905737	0.334903	-2.20893	0.0104743	0.0292753	H	GO:0000309,GO:0003674,GO:0003824,GO:0004515,GO:0006082,GO:0006139,GO:0006520,GO:0006531,GO:0006725,GO:0006732,GO:0006733,GO:0006753,GO:0006793,GO:0006796,GO:0006807,GO:0008150,GO:0008152,GO:0009058,GO:0009066,GO:0009108,GO:0009117,GO:0009165,GO:0009435,GO:0009987,GO:0016740,GO:0016772,GO:0016779,GO:0018130,GO:0019355,GO:0019359,GO:0019362,GO:0019363,GO:0019365,GO:0019438,GO:0019637,GO:0019674,GO:…	1.3e-124	452.2	No	No	Yes
NRG857_02915	holA	DNA polymerase III subunit delta(holA)	3	0.329878	0	1	0	1	-1.13557	0.00102228	0.00380632	L	GO:0005575,GO:0005622,GO:0005623,GO:0006139,GO:0006259,GO:0006260,GO:0006261,GO:0006725,GO:0006807,GO:0008150,GO:0008152,GO:0009058,GO:0009059,GO:0009360,GO:0009987,GO:0032991,GO:0034641,GO:0034645,GO:0042575,GO:0043170,GO:0044237,GO:0044238,GO:0044249,GO:0044260,GO:0044424,GO:0044464,GO:0046483,GO:0061695,GO:0071704,GO:0090304,GO:1901360,GO:1901576,GO:1902494,GO:1990234	1e-190	672.5	No	No	Yes
NRG857_02920	lptE	LPS-assembly lipoprotein RlpB(NRG857_02920)	0	1	0	1	1	0.336281	-0.139759	0.522741	0.653967	M	GO:0001530,GO:0003674,GO:0005488,GO:0005575,GO:0005623,GO:0006810,GO:0006869,GO:0008150,GO:0008289,GO:0009279,GO:0009987,GO:0010876,GO:0015920,GO:0016020,GO:0016043,GO:0019867,GO:0022607,GO:0030312,GO:0030313,GO:0031975,GO:0033036,GO:0043163,GO:0043165,GO:0044085,GO:0044091,GO:0044462,GO:0044464,GO:0045229,GO:0051179,GO:0051234,GO:0061024,GO:0071702,GO:0071709,GO:0071840,GO:0071944,GO:0097367,GO:…	5.1e-99	367.1	No	No	No
NRG857_02925	leuS	leucyl-tRNA synthetase(leuS)	0.314218	0.407237	0.679591	0.412044	0.0246611	0.39564	-0.371518	0.0163868	0.0425372	J	GO:0003674,GO:0003824,GO:0004812,GO:0004823,GO:0005575,GO:0005622,GO:0005623,GO:0005737,GO:0005829,GO:0006082,GO:0006139,GO:0006399,GO:0006412,GO:0006418,GO:0006429,GO:0006518,GO:0006520,GO:0006725,GO:0006807,GO:0008150,GO:0008152,GO:0009058,GO:0009059,GO:0009987,GO:0010467,GO:0016070,GO:0016874,GO:0016875,GO:0019538,GO:0019752,GO:0034641,GO:0034645,GO:0034660,GO:0043038,GO:0043039,GO:0043043,GO:…	0	1864.4	No	No	No
NRG857_02930	ybeL	hypothetical protein(NRG857_02930)	0.221804	0.027767	0.2408	0.138051	0.0597045	0.025246	-0.943113	0.00349961	0.0113328	J		1.1e-86	325.9	No	No	Yes
NRG857_02935	rihA	ribonucleoside hydrolase 1(rihA)	0.387705	0.000463502	0.278216	0.00486788	0.164708	0.00168032	-0.269184	0.306773	0.439763	F	GO:0003674,GO:0003824,GO:0005488,GO:0005509,GO:0005575,GO:0005622,GO:0005623,GO:0005737,GO:0005829,GO:0006139,GO:0006152,GO:0006213,GO:0006725,GO:0006807,GO:0008150,GO:0008152,GO:0008477,GO:0009056,GO:0009116,GO:0009119,GO:0009164,GO:0009987,GO:0016787,GO:0016798,GO:0016799,GO:0019439,GO:0034641,GO:0034655,GO:0034656,GO:0042278,GO:0042454,GO:0043167,GO:0043169,GO:0044237,GO:0044238,GO:0044248,GO:…	2.3e-178	631.3	Yes	No	No
NRG857_02940	gltL	glutamate and aspartate transporter subunit; ATP-binding component of ABC superfamily protein(NRG857_02940)	0.0739492	0.0853127	0.069458	0.0896202	0.0191403	0.0708498	-1.45469	0.00422724	0.0133815	P	GO:0000166,GO:0003674,GO:0005488,GO:0005524,GO:0008144,GO:0017076,GO:0030554,GO:0032553,GO:0032555,GO:0032559,GO:0035639,GO:0036094,GO:0043167,GO:0043168,GO:0097159,GO:0097367,GO:1901265,GO:1901363	1.8e-130	471.9	No	No	Yes
NRG857_02945	gltK	glutamate/aspartate transport system permease GltK(NRG857_02945)	0.244343	0.00936521	0.288483	0.0563207	0.0533997	0.00118307	-0.703316	0.278148	0.409561	E	GO:0003333,GO:0003674,GO:0005215,GO:0005342,GO:0005575,GO:0005623,GO:0005886,GO:0006810,GO:0006811,GO:0006820,GO:0006865,GO:0008150,GO:0008509,GO:0008514,GO:0015075,GO:0015171,GO:0015318,GO:0015711,GO:0015849,GO:0016020,GO:0022857,GO:0034220,GO:0044464,GO:0046942,GO:0046943,GO:0051179,GO:0051234,GO:0055085,GO:0071702,GO:0071705,GO:0071944,GO:0098656,GO:1901998,GO:1903825,GO:1905039	1.5e-113	415.6	No	No	No
NRG857_02950	gltJ	glutamate and aspartate transporter subunit(NRG857_02950)	0.42067	0.0614831	0.209265	0.0199711	0.0760218	0.00302284	-2.88823	0.000167314	0.000749013	P	GO:0005575,GO:0005623,GO:0005886,GO:0016020,GO:0044464,GO:0071944	5.6e-127	460.3	No	No	Yes
NRG857_02955	gltI	glutamate and aspartate transporter subunit(NRG857_02955)	0.0743125	0.000224978	0.201577	0.00423028	0.102066	0.00648983	-1.23467	0.00392497	0.0125184	ET	GO:0003333,GO:0003674,GO:0005488,GO:0005575,GO:0005623,GO:0006810,GO:0006811,GO:0006820,GO:0006835,GO:0006836,GO:0006855,GO:0006865,GO:0008150,GO:0015711,GO:0015740,GO:0015800,GO:0015807,GO:0015813,GO:0015849,GO:0015893,GO:0016595,GO:0016597,GO:0030288,GO:0030313,GO:0031406,GO:0031975,GO:0034220,GO:0036094,GO:0042221,GO:0042493,GO:0042597,GO:0043167,GO:0043168,GO:0043177,GO:0044464,GO:0046942,GO:…	6.9e-167	593.2	Yes	No	Yes
NRG857_02960	aarA	outer membrane protein(NRG857_02960)	8.58075	0.00012219	7.54885	0.000960215	17.8553	1.84415e-05	0.0275418	0.95403	0.972204	S		0	1184.9	No	No	No
NRG857_02965	lnt	apolipoprotein N-acyltransferase(lnt)	0.0888651	0.324699	0.203342	0.338205	0.20976	0.351711	-0.5095	0.0909919	0.173832	M	GO:0003674,GO:0003824,GO:0005575,GO:0005623,GO:0005886,GO:0005887,GO:0006464,GO:0006807,GO:0008150,GO:0008152,GO:0009058,GO:0009059,GO:0009987,GO:0016020,GO:0016021,GO:0016410,GO:0016740,GO:0016746,GO:0016747,GO:0019538,GO:0031224,GO:0031226,GO:0034645,GO:0036211,GO:0042157,GO:0042158,GO:0043170,GO:0043412,GO:0044237,GO:0044238,GO:0044249,GO:0044260,GO:0044267,GO:0044425,GO:0044459,GO:0044464,GO:…	1.2e-296	1025	No	No	No
NRG857_02970	corC	putative ion transport(NRG857_02970)	0	1	0	1	8	0.161886	-0.553888	0.0125976	0.0342363	P	GO:0001897,GO:0001906,GO:0001907,GO:0005575,GO:0005623,GO:0005886,GO:0008150,GO:0009405,GO:0009987,GO:0016020,GO:0019835,GO:0019836,GO:0031640,GO:0035821,GO:0044003,GO:0044004,GO:0044179,GO:0044364,GO:0044403,GO:0044419,GO:0044464,GO:0044764,GO:0051701,GO:0051704,GO:0051715,GO:0051801,GO:0051817,GO:0051818,GO:0051883,GO:0052331,GO:0071944	1.6e-160	572	No	No	Yes
NRG857_02975	ybeY	putative metalloprotease(NRG857_02975)	0.0412323	0.184996	0.730001	0.701099	0.103496	0.208614	-1.40435	4.26e-08	3.67e-07	J	GO:0000469,GO:0000478,GO:0003674,GO:0003824,GO:0004518,GO:0004519,GO:0004521,GO:0004540,GO:0005488,GO:0006139,GO:0006355,GO:0006364,GO:0006396,GO:0006412,GO:0006518,GO:0006725,GO:0006807,GO:0006950,GO:0008150,GO:0008152,GO:0009058,GO:0009059,GO:0009266,GO:0009408,GO:0009628,GO:0009889,GO:0009987,GO:0010467,GO:0010468,GO:0010556,GO:0016070,GO:0016072,GO:0016151,GO:0016787,GO:0016788,GO:0016892,GO:…	1.4e-83	315.5	No	No	Yes
NRG857_02980	ybeZ	hypothetical protein(NRG857_02980)	0.0592195	0.0914264	7.30488	0.78642	1.61617	0.542028	-1.17525	9.07e-09	8.69e-08	T	GO:0005575,GO:0005622,GO:0005623,GO:0005737,GO:0005829,GO:0044424,GO:0044444,GO:0044464	1.3e-190	672.2	No	No	Yes
NRG857_02985	miaB	(dimethylallyl)adenosine tRNA methylthiotransferase(NRG857_02985)	0.618288	0.000428182	0.343353	0.00612782	0.0685223	0.00077493	0.0764994	0.72275	0.816015	J	GO:0001510,GO:0003674,GO:0003824,GO:0005488,GO:0005575,GO:0005622,GO:0005623,GO:0005737,GO:0005829,GO:0006139,GO:0006396,GO:0006399,GO:0006400,GO:0006725,GO:0006807,GO:0008033,GO:0008150,GO:0008152,GO:0009451,GO:0009987,GO:0010467,GO:0016070,GO:0016740,GO:0016782,GO:0030488,GO:0032259,GO:0034470,GO:0034641,GO:0034660,GO:0035596,GO:0035597,GO:0035600,GO:0043170,GO:0043412,GO:0043414,GO:0044237,GO:…	1.7e-276	958	No	No	No
NRG857_02990	ubiF	2-octaprenyl-3-methyl-6-methoxy-1,4-benzoquinol hydroxylase(ubiF)	0.747262	0.203212	0.188608	0.0724411	0.31369	0.0323585	-1.53207	5.23e-06	3.17e-05	CH	GO:0003674,GO:0003824,GO:0006732,GO:0006733,GO:0006743,GO:0006744,GO:0008150,GO:0008152,GO:0008682,GO:0009058,GO:0009108,GO:0009987,GO:0016491,GO:0016705,GO:0042180,GO:0042181,GO:0044237,GO:0044249,GO:0044281,GO:0044283,GO:0051186,GO:0051188,GO:0055114,GO:0071704,GO:1901576,GO:1901661,GO:1901663	8.4e-226	789.3	No	No	Yes
NRG857_02995	asnB	asparagine synthetase B(asnB)	0.190045	5.3206e-05	0.252529	6.38891e-05	0.14153	1.57863e-05	0.0147749	0.973981	0.984699	E	GO:0000166,GO:0003674,GO:0003824,GO:0004066,GO:0004071,GO:0005488,GO:0005515,GO:0005524,GO:0005575,GO:0005622,GO:0005623,GO:0005737,GO:0005829,GO:0006082,GO:0006520,GO:0006528,GO:0006529,GO:0006541,GO:0006807,GO:0008144,GO:0008150,GO:0008152,GO:0008652,GO:0009056,GO:0009058,GO:0009063,GO:0009064,GO:0009066,GO:0009067,GO:0009987,GO:0016053,GO:0016054,GO:0016211,GO:0016597,GO:0016874,GO:0016879,GO:…	0	1138.3	Yes	No	No
NRG857_03000	nagD	UMP phosphatase(NRG857_03000)	0.352277	0.0102594	0.332089	0.0226002	0.115544	0.0157609	-0.125237	0.550627	0.679798	G	GO:0000287,GO:0003674,GO:0003824,GO:0005488,GO:0005575,GO:0005622,GO:0005623,GO:0005737,GO:0005829,GO:0006139,GO:0006213,GO:0006220,GO:0006244,GO:0006725,GO:0006753,GO:0006793,GO:0006796,GO:0006807,GO:0008150,GO:0008152,GO:0008252,GO:0008253,GO:0009056,GO:0009058,GO:0009116,GO:0009117,GO:0009119,GO:0009123,GO:0009125,GO:0009129,GO:0009131,GO:0009158,GO:0009161,GO:0009164,GO:0009166,GO:0009173,GO:…	5.7e-143	513.5	No	No	No
NRG857_03005	nagC	DNA-binding transcriptional dual regulator NagC(NRG857_03005)	1.85058	0.0139907	0.43609	0.0151532	0.490987	0.00180971	1.00602	0.0314723	0.0736444	K	GO:0003674,GO:0003676,GO:0003677,GO:0005488,GO:0006355,GO:0008150,GO:0009889,GO:0010468,GO:0010556,GO:0019219,GO:0019222,GO:0031323,GO:0031326,GO:0050789,GO:0050794,GO:0051171,GO:0051252,GO:0060255,GO:0065007,GO:0080090,GO:0097159,GO:1901363,GO:1903506,GO:2000112,GO:2001141	2.2e-229	801.2	No	No	No
NRG857_03010	nagA	N-acetylglucosamine-6-phosphate deacetylase(nagA)	0.000813664	1.05901e-07	0.0919936	4.46276e-05	0.118612	0.00825319	1.83045	0.000407399	0.00167968	G	GO:0003674,GO:0003824,GO:0005488,GO:0006040,GO:0006044,GO:0006046,GO:0006054,GO:0006082,GO:0008150,GO:0008152,GO:0008270,GO:0008448,GO:0009056,GO:0009987,GO:0016043,GO:0016054,GO:0016787,GO:0016810,GO:0016811,GO:0016999,GO:0017001,GO:0017144,GO:0019213,GO:0019262,GO:0019752,GO:0022607,GO:0042737,GO:0043167,GO:0043169,GO:0043436,GO:0043933,GO:0044085,GO:0044237,GO:0044248,GO:0044281,GO:0044282,GO:…	3.7e-218	763.8	Yes	Yes	No
NRG857_03015	nagB	glucosamine-6-phosphate deaminase(nagB)	0.000679953	1.10216e-05	0.1073	0.00541654	0.0453203	0.0110611	1.5153	0.0153285	0.0401351	F	GO:0003674,GO:0003824,GO:0004342,GO:0005488,GO:0005515,GO:0005575,GO:0005622,GO:0005623,GO:0005737,GO:0005829,GO:0006040,GO:0006044,GO:0006046,GO:0006047,GO:0006048,GO:0006054,GO:0006082,GO:0006139,GO:0006725,GO:0006793,GO:0006807,GO:0008150,GO:0008152,GO:0009056,GO:0009058,GO:0009225,GO:0009226,GO:0009987,GO:0016054,GO:0016787,GO:0016853,GO:0016860,GO:0016861,GO:0016999,GO:0017001,GO:0017144,GO:…	9.4e-152	542.7	No	Yes	No
NRG857_03020	nagE	N-acetyl glucosamine specific PTS system components IIABC(NRG857_03020)	0.192656	2.00879e-08	0.177348	2.53603e-07	0.0860524	1.11522e-05	2.23651	0.000129251	0.000593714	G	GO:0003674,GO:0003824,GO:0005215,GO:0006810,GO:0006950,GO:0006974,GO:0008150,GO:0008643,GO:0009401,GO:0009987,GO:0015144,GO:0015764,GO:0016740,GO:0016772,GO:0016773,GO:0022804,GO:0022857,GO:0033554,GO:0034219,GO:0050896,GO:0051179,GO:0051234,GO:0051716,GO:0055085,GO:0071702,GO:0090563,GO:0090586,GO:1901264	0	1194.1	Yes	Yes	No
NRG857_03025		hypothetical protein(NRG857_03025)	0.233232	1.3508e-05	0.150311	3.78179e-06	0.107747	7.387e-07	0.896156	0.105039	0.194957	P		5e-224	783.5	Yes	No	No
NRG857_03030	yjgK	hypothetical protein(NRG857_03030)	0.119165	0.00781093	0.198721	0.085414	0.0685438	0.0432993	1.92583	0.387358	NA	G		1.1e-88	332.4	No	No	No
NRG857_03035		hypothetical protein(NRG857_03035)	0.340536	0.0288751	0.243849	0.0293036	0.0703153	0.00108618	1.44052	0.266539	0.396806	G		6.4e-234	816.2	No	No	No
NRG857_03040	terC	integral membrane protenin, TerC family protein(NRG857_03040)	0.323214	0.013484	0.17884	0.00476126	0.0681829	0.0574072	2.35002	0.129169	0.229067	P	GO:0005575,GO:0005623,GO:0005886,GO:0016020,GO:0044464,GO:0071944	8.6e-123	446.4	No	No	No
NRG857_03045	dapA_2	dihydrodipicolinate synthase(NRG857_03045)	1.56595	0.0045389	60.287	0.00292835	0.3393	0.0103026	1.28755	0.0752607	0.150275	EM		2.4e-164	584.7	No	No	No
NRG857_03050	dhaT	putative alcohol dehydrogenase(NRG857_03050)	0.18021	0.000585291	0.172198	0.00179092	0.0374589	8.85272e-05	0.418246	0.598083	0.71947	C		1e-215	755.7	Yes	No	No
NRG857_03055	ygbK	putative inner membrane protein(NRG857_03055)	0.144316	0.00100481	0.153746	0.00277042	0.0721094	0.0177764	-0.928008	0.335285	0.469799	S		1.6e-227	795	No	No	No
NRG857_03060	pdxA	4-hydroxythreonine-4-phosphate dehydrogenase(pdxA)	0.100517	1.55377e-07	0.147101	1.87502e-05	0.0367957	4.4286e-06	1.33966	0.0070142	0.0209041	C		1.1e-183	649	Yes	Yes	No
NRG857_03065		putative transcriptional regulator, DeoR-family protein(NRG857_03065)	0.00460717	0.00607207	0.00833316	0.00696883	0.250904	0.177854	0.277657	0.454505	0.590371	K		1.1e-136	492.7	No	No	No
NRG857_03070	glnS	glutaminyl-tRNA synthetase(NRG857_03070)	1.35528	0.983191	0.616915	0.719251	1.56657	0.683018	0.994868	0.00654556	0.0197019	J	GO:0003674,GO:0003824,GO:0004812,GO:0004819,GO:0005575,GO:0005622,GO:0005623,GO:0005737,GO:0005829,GO:0006082,GO:0006139,GO:0006399,GO:0006412,GO:0006418,GO:0006425,GO:0006518,GO:0006520,GO:0006725,GO:0006807,GO:0008150,GO:0008152,GO:0009058,GO:0009059,GO:0009987,GO:0010467,GO:0016070,GO:0016874,GO:0016875,GO:0019538,GO:0019752,GO:0034641,GO:0034645,GO:0034660,GO:0043038,GO:0043039,GO:0043043,GO:…	0	1155.6	No	Yes	No
NRG857_03075	chiP	putative outer membrane porin(NRG857_03075)	0.392659	0.00018639	0.103676	6.35745e-07	0.0571165	6.72342e-06	1.03883	0.000306406	0.00130138	M	GO:0003674,GO:0005215,GO:0006810,GO:0008150,GO:0008152,GO:0008643,GO:0015267,GO:0015772,GO:0022803,GO:0022838,GO:0022857,GO:0051179,GO:0051234,GO:0052778,GO:0052779,GO:0055085,GO:0071702,GO:0071704,GO:1901135	9e-283	978.8	Yes	Yes	No
NRG857_03080	ybfN	putative lipoprotein(NRG857_03080)	0.0762436	0.0265843	0.494526	0.324925	0.130068	0.120678	-0.758307	0.2487	0.376704	M		2.2e-51	208	No	No	No
NRG857_03085	fur	ferric uptake regulator(fur)	21.2358	0.953787	0.225729	0.478448	0.523754	0.834952	-1.48088	1.91e-13	3.19e-12	K	GO:0000976,GO:0001067,GO:0001130,GO:0001216,GO:0001217,GO:0003674,GO:0003676,GO:0003677,GO:0003690,GO:0003700,GO:0005488,GO:0005575,GO:0005622,GO:0005623,GO:0005737,GO:0005829,GO:0006355,GO:0008150,GO:0008270,GO:0009889,GO:0009890,GO:0009891,GO:0009892,GO:0009893,GO:0010468,GO:0010556,GO:0010557,GO:0010558,GO:0010604,GO:0010605,GO:0010628,GO:0010629,GO:0019219,GO:0019222,GO:0031323,GO:0031324,GO:…	5.7e-82	310.1	No	No	Yes
NRG857_03090	fldA	flavodoxin FldA(NRG857_03090)	0	1	0	1	0	1	-0.640291	0.00329341	0.0107557	C	GO:0005575,GO:0005622,GO:0005623,GO:0005737,GO:0005829,GO:0044424,GO:0044444,GO:0044464	1.9e-100	371.7	No	No	Yes
NRG857_03095	ybfE	LexA regulated protein(NRG857_03095)	0.336169	0.0194157	0.438733	0.0531292	0.105961	0.00720079	0.687606	0.152578	0.26034	S	GO:0006950,GO:0006974,GO:0008150,GO:0009987,GO:0033554,GO:0050896,GO:0051716	9.7e-56	222.6	No	No	No
NRG857_03100	ybfF	hypothetical protein(NRG857_03100)	0.204157	0.00958142	0.0432307	0.00128214	0.038154	0.0111813	0.0877518	0.827708	0.890502	S	GO:0003674,GO:0003824,GO:0005575,GO:0005622,GO:0005623,GO:0005737,GO:0005829,GO:0016787,GO:0016788,GO:0016790,GO:0044424,GO:0044444,GO:0044464,GO:0052689	1.2e-145	522.3	No	No	No
NRG857_03105	seqA	replication initiation regulator SeqA(NRG857_03105)	0.0170836	0.045052	0.856025	0.32525	0.118363	0.274185	-0.209679	0.340896	0.476083	L	GO:0000819,GO:0003674,GO:0003676,GO:0003677,GO:0003688,GO:0003690,GO:0005488,GO:0005515,GO:0005575,GO:0005622,GO:0005623,GO:0005737,GO:0005829,GO:0006275,GO:0006996,GO:0007049,GO:0007059,GO:0007062,GO:0008150,GO:0008156,GO:0009314,GO:0009628,GO:0009889,GO:0009890,GO:0009892,GO:0009987,GO:0010385,GO:0010556,GO:0010558,GO:0010605,GO:0016043,GO:0019219,GO:0019222,GO:0022402,GO:0022607,GO:0030174,GO:…	2.1e-94	351.7	No	No	No
NRG857_03110	pgm	phosphoglucomutase(NRG857_03110)	0.050203	0.00128232	0.07339	0.0120403	0.0553933	0.0468049	0.718895	0.00132313	0.00477095	G	GO:0000271,GO:0003674,GO:0003824,GO:0004614,GO:0005575,GO:0005622,GO:0005623,GO:0005737,GO:0005829,GO:0005975,GO:0005976,GO:0005977,GO:0005978,GO:0005996,GO:0006006,GO:0006012,GO:0006073,GO:0006091,GO:0006112,GO:0008150,GO:0008152,GO:0009056,GO:0009058,GO:0009059,GO:0009250,GO:0009987,GO:0015980,GO:0016051,GO:0016052,GO:0016853,GO:0016866,GO:0016868,GO:0019318,GO:0019320,GO:0019388,GO:0033692,GO:…	0	1093.6	No	Yes	No
NRG857_03115	potE	putrescine transporter(potE)	0.230099	1.27011e-07	0.167374	3.67298e-07	0.204938	2.08195e-06	1.94502	2.59e-08	2.34e-07	E	GO:0000064,GO:0003333,GO:0003674,GO:0005215,GO:0005342,GO:0005575,GO:0005623,GO:0005886,GO:0006810,GO:0006811,GO:0006812,GO:0006820,GO:0006855,GO:0006865,GO:0008150,GO:0008324,GO:0008509,GO:0008514,GO:0008519,GO:0015075,GO:0015101,GO:0015171,GO:0015179,GO:0015203,GO:0015238,GO:0015291,GO:0015293,GO:0015297,GO:0015298,GO:0015318,GO:0015489,GO:0015491,GO:0015496,GO:0015695,GO:0015696,GO:0015711,GO:…	4.4e-239	833.6	Yes	Yes	No
NRG857_03120	speF	ornithine decarboxylase(NRG857_03120)	0.230636	1.39883e-05	0.215352	5.48994e-05	0.104494	2.09492e-06	2.31508	7.26e-08	6.02e-07	E	GO:0003674,GO:0003824,GO:0004586,GO:0005488,GO:0008144,GO:0016829,GO:0016830,GO:0016831,GO:0019842,GO:0030170,GO:0036094,GO:0043167,GO:0043168,GO:0048037,GO:0050662,GO:0070279,GO:0097159,GO:1901363	0	1521.5	Yes	Yes	No
NRG857_03125		DNA-binding transcriptional activator KdpE(NRG857_03125)	0.382338	0.163725	0.116221	0.0769056	0.00828327	0.063002	0.399197	0.450224	0.586513	K		4.1e-124	450.7	No	No	No
NRG857_03130		sensor protein KdpD(NRG857_03130)	0.182196	6.74107e-09	0.293694	2.19089e-05	0.0786454	1.22541e-09	-0.270105	0.413164	0.549066	T		0	1745.3	Yes	No	No
NRG857_03135	kdpC	potassium-transporting ATPase subunit C(NRG857_03135)	0.220691	0.157193	0.296048	0.369004	0.130972	0.145211	-0.0683261	0.927339	0.955838	P	GO:0003674,GO:0003824,GO:0005215,GO:0005575,GO:0005623,GO:0005886,GO:0006810,GO:0006811,GO:0006812,GO:0006813,GO:0008150,GO:0008324,GO:0008556,GO:0009987,GO:0015075,GO:0015077,GO:0015079,GO:0015318,GO:0015399,GO:0015405,GO:0015662,GO:0015672,GO:0016020,GO:0016021,GO:0016462,GO:0016787,GO:0016817,GO:0016818,GO:0016887,GO:0017111,GO:0019829,GO:0022804,GO:0022853,GO:0022857,GO:0022890,GO:0030001,GO:…	3.5e-92	344.4	No	No	No
NRG857_03140	kdpB	potassium-transporting ATPase subunit B(NRG857_03140)	0.238721	8.10113e-08	0.315232	5.09676e-05	0.033813	7.12642e-09	-0.76398	0.407084	0.543036	P	GO:0003674,GO:0003824,GO:0005215,GO:0005575,GO:0005623,GO:0005886,GO:0005887,GO:0006810,GO:0006811,GO:0006812,GO:0006813,GO:0008150,GO:0008324,GO:0008556,GO:0009987,GO:0015075,GO:0015077,GO:0015079,GO:0015318,GO:0015399,GO:0015405,GO:0015662,GO:0015672,GO:0016020,GO:0016021,GO:0016462,GO:0016787,GO:0016817,GO:0016818,GO:0016887,GO:0017111,GO:0019829,GO:0022804,GO:0022853,GO:0022857,GO:0022890,GO:…	0	1271.9	Yes	No	No
NRG857_03145	kdpA	potassium-transporting ATPase subunit A(NRG857_03145)	0.185165	0.000818981	0.398975	0.00549212	0.148651	0.00141873	1.32732	0.0134852	0.0360916	P	GO:0003674,GO:0003824,GO:0005215,GO:0005488,GO:0005575,GO:0005618,GO:0005623,GO:0005886,GO:0005887,GO:0006810,GO:0006811,GO:0006812,GO:0006813,GO:0008150,GO:0008324,GO:0008556,GO:0009987,GO:0015075,GO:0015077,GO:0015079,GO:0015318,GO:0015399,GO:0015405,GO:0015662,GO:0015672,GO:0016020,GO:0016021,GO:0016462,GO:0016787,GO:0016817,GO:0016818,GO:0016887,GO:0017111,GO:0019829,GO:0022804,GO:0022853,GO:…	7.1e-303	1045.8	Yes	Yes	No
NRG857_03150	ybfA	hypothetical protein(NRG857_03150)	1.38263	0.614569	0.524733	0.42614	0.262152	0.101094	1.36054	2.16e-09	2.23e-08	S	GO:0008150,GO:0009314,GO:0009628,GO:0050896	5.9e-34	149.4	No	Yes	No
NRG857_03155	ybgA	hypothetical protein(NRG857_03155)	0.360653	0.0359793	0.194475	0.0230893	0.197933	0.0226746	-0.731108	0.0904045	0.173034	S		9.6e-94	349.4	No	No	No
NRG857_03160	phrB	deoxyribodipyrimidine photolyase(NRG857_03160)	0.436389	0.0026563	0.412324	0.000303607	0.178414	9.93234e-05	-1.77823	3.38e-06	2.09e-05	L	GO:0003674,GO:0003824,GO:0003904,GO:0003913,GO:0006139,GO:0006259,GO:0006281,GO:0006464,GO:0006725,GO:0006807,GO:0006950,GO:0006974,GO:0008150,GO:0008152,GO:0009987,GO:0016829,GO:0016830,GO:0018298,GO:0019538,GO:0033554,GO:0034641,GO:0036211,GO:0043170,GO:0043412,GO:0044237,GO:0044238,GO:0044260,GO:0044267,GO:0046483,GO:0050896,GO:0051716,GO:0071704,GO:0090304,GO:0140097,GO:1901360,GO:1901564	1.4e-278	964.9	Yes	No	Yes
NRG857_03165	dtpD	putative transporter(NRG857_03165)	0.300017	3.14631e-06	0.774306	5.97852e-06	0.196708	6.73575e-06	1.45389	7.12e-05	0.000345679	U	GO:0005575,GO:0005623,GO:0005886,GO:0006810,GO:0006857,GO:0008150,GO:0015833,GO:0016020,GO:0016021,GO:0031224,GO:0042886,GO:0042938,GO:0044425,GO:0044464,GO:0051179,GO:0051234,GO:0071702,GO:0071705,GO:0071944	2.9e-279	967.2	No	Yes	No
NRG857_03170	ybgI	putative hydrolase-oxidase(NRG857_03170)	0.351541	0.00767904	30.3403	0.10687	0.577858	0.192878	-1.26094	0.00011623	0.000540363	S	GO:0003674,GO:0005488,GO:0005515,GO:0005575,GO:0005622,GO:0005623,GO:0005737,GO:0005829,GO:0008150,GO:0009314,GO:0009628,GO:0010212,GO:0042802,GO:0043167,GO:0043169,GO:0044424,GO:0044444,GO:0044464,GO:0046872,GO:0050896	4.8e-142	510.4	No	No	Yes
NRG857_03175	kipI	putative hydrolase subunit(NRG857_03175)	0.329952	0.0271569	0.827166	0.102034	0.947469	0.200173	-0.867352	0.00469315	0.0147131	E		4.4e-123	447.2	No	No	Yes
NRG857_03180	ybgK	putative carboxylase subunit(NRG857_03180)	0.431233	0.0741313	0.559697	0.0149674	0.681525	0.111866	-0.603933	0.0266884	0.0638582	E	GO:0005575,GO:0005622,GO:0005623,GO:0005737,GO:0005829,GO:0044424,GO:0044444,GO:0044464	5.9e-182	643.3	No	No	No
NRG857_03185	ybgL	LamB/YcsF family protein(NRG857_03185)	0.582149	0.0563801	0.375143	0.0114873	0.861096	0.587479	-0.396254	0.203223	0.324857	S		6.8e-133	479.9	No	No	No
NRG857_03190	nei	endonuclease VIII(NRG857_03190)	0.349921	0.0285981	0.54335	0.0294621	0.282164	0.0264518	-0.831774	0.0527098	0.1129	L	GO:0000702,GO:0000703,GO:0003674,GO:0003676,GO:0003677,GO:0003684,GO:0003824,GO:0003906,GO:0005488,GO:0006139,GO:0006259,GO:0006281,GO:0006284,GO:0006725,GO:0006807,GO:0006950,GO:0006974,GO:0008150,GO:0008152,GO:0008270,GO:0009987,GO:0016787,GO:0016798,GO:0016799,GO:0019104,GO:0033554,GO:0034641,GO:0043167,GO:0043169,GO:0043170,GO:0044237,GO:0044238,GO:0044260,GO:0046483,GO:0046872,GO:0046914,GO:…	2.2e-153	548.1	No	No	No
NRG857_03195	abrB	hypothetical protein(NRG857_03195)	0.397428	6.28957e-05	0.807223	0.00732284	1.02968	0.0179434	1.25892	0.00022486	0.000979647	S	GO:0005575,GO:0005623,GO:0005886,GO:0016020,GO:0044464,GO:0071944	6.2e-180	636.7	No	Yes	No
NRG857_03200	etfD	hypothetical protein(NRG857_03200)	0.399821	0.0675098	0.370334	0.0672299	0.707885	0.267497	-2.15934	0.00770958	0.0225316	NU		1.4e-37	161.8	No	No	Yes
NRG857_03205	gltA	type II citrate synthase(gltA)	0.614595	0.00701659	0.447519	0.00169552	0.771517	0.0455656	-2.13937	1.99e-07	1.53e-06	C	GO:0003674,GO:0005488,GO:0005515,GO:0005575,GO:0005622,GO:0005623,GO:0005737,GO:0005829,GO:0042802,GO:0044424,GO:0044444,GO:0044464	4.1e-250	870.2	No	No	Yes
NRG857_03210	sdhC	succinate dehydrogenase cytochrome b556 large membrane subunit(sdhC)	0.00300899	0.00912581	0.300348	0.144827	0.257797	0.133382	-4.06821	1.61e-18	4.41e-17	C	GO:0000104,GO:0003674,GO:0003824,GO:0005488,GO:0005575,GO:0005623,GO:0005886,GO:0006091,GO:0008150,GO:0008152,GO:0008177,GO:0009055,GO:0009060,GO:0009987,GO:0015980,GO:0016020,GO:0016043,GO:0016491,GO:0016627,GO:0016635,GO:0017004,GO:0020037,GO:0022607,GO:0022900,GO:0034622,GO:0043933,GO:0044085,GO:0044237,GO:0044464,GO:0045333,GO:0046906,GO:0048037,GO:0048038,GO:0048039,GO:0055114,GO:0065003,GO:…	4e-66	257.3	No	No	Yes
NRG857_03215	sdhD	succinate dehydrogenase cytochrome b556 small membrane subunit(sdhD)	0.417407	0.181461	1.25011	0.824027	1.50718	0.882873	-4.80932	2.55e-06	1.61e-05	C	GO:0000104,GO:0003674,GO:0003824,GO:0005488,GO:0005575,GO:0005622,GO:0005623,GO:0005886,GO:0006082,GO:0006091,GO:0006099,GO:0006101,GO:0008150,GO:0008152,GO:0009055,GO:0009060,GO:0009987,GO:0015980,GO:0016020,GO:0016043,GO:0016491,GO:0016627,GO:0016999,GO:0017004,GO:0017144,GO:0019752,GO:0020037,GO:0022607,GO:0022900,GO:0032991,GO:0034622,GO:0043436,GO:0043933,GO:0044085,GO:0044237,GO:0044238,GO:…	1.6e-47	195.3	No	No	Yes
NRG857_03220	sdhA	succinate dehydrogenase flavoprotein subunit(sdhA)	0.124426	2.33308e-05	0.152493	6.14886e-06	0.413198	0.00169429	-2.84575	4.76e-11	6.25e-10	C	GO:0000104,GO:0000166,GO:0001539,GO:0003674,GO:0003824,GO:0005488,GO:0005575,GO:0005622,GO:0005623,GO:0005737,GO:0005829,GO:0005886,GO:0006082,GO:0006091,GO:0006099,GO:0006101,GO:0006113,GO:0006928,GO:0006950,GO:0006974,GO:0006996,GO:0008150,GO:0008152,GO:0009055,GO:0009060,GO:0009061,GO:0009987,GO:0015980,GO:0016020,GO:0016043,GO:0016491,GO:0016627,GO:0016999,GO:0017144,GO:0019752,GO:0022607,GO:…	0	1195.6	Yes	No	Yes
NRG857_03225	sdhB	succinate dehydrogenase iron-sulfur subunit(sdhB)	0.0212876	0.0783937	2.40419	0.889606	0.58025	0.462745	-2.6294	2.22e-10	2.65e-09	C	GO:0000104,GO:0003674,GO:0003824,GO:0005488,GO:0005575,GO:0005622,GO:0005623,GO:0005886,GO:0006082,GO:0006091,GO:0006099,GO:0006101,GO:0008150,GO:0008152,GO:0009055,GO:0009060,GO:0009987,GO:0015980,GO:0016020,GO:0016491,GO:0016627,GO:0016999,GO:0017144,GO:0019752,GO:0022900,GO:0022904,GO:0032991,GO:0043436,GO:0044237,GO:0044238,GO:0044281,GO:0044424,GO:0044425,GO:0044459,GO:0044464,GO:0045273,GO:…	2.1e-139	501.5	No	No	Yes
NRG857_03230	sucA	2-oxoglutarate dehydrogenase subunit E1(sucA)	0.0448557	0.158496	7.49548	0.947499	6.1942	0.616729	-3.22862	9.62e-16	2.07e-14	F	GO:0000287,GO:0003674,GO:0003824,GO:0004591,GO:0005488,GO:0005515,GO:0005575,GO:0005618,GO:0005622,GO:0005623,GO:0005737,GO:0005829,GO:0005886,GO:0006082,GO:0006091,GO:0006099,GO:0006101,GO:0006103,GO:0008150,GO:0008152,GO:0008683,GO:0009055,GO:0009060,GO:0009987,GO:0015980,GO:0016020,GO:0016491,GO:0016624,GO:0016740,GO:0016744,GO:0016829,GO:0016830,GO:0016831,GO:0016903,GO:0016999,GO:0017144,GO:…	0	1899.8	No	No	Yes
NRG857_03235	sucB	dihydrolipoamide succinyltransferase(NRG857_03235)	0.16951	0.554135	0.0481098	0.168323	1.24339	0.603318	-1.9637	5.12e-05	0.000258178	C	GO:0003674,GO:0003824,GO:0004149,GO:0005488,GO:0005504,GO:0005575,GO:0005622,GO:0005623,GO:0005737,GO:0005829,GO:0006082,GO:0006091,GO:0006099,GO:0006101,GO:0008150,GO:0008152,GO:0008289,GO:0009060,GO:0009987,GO:0015980,GO:0016417,GO:0016740,GO:0016746,GO:0016747,GO:0016748,GO:0016751,GO:0016999,GO:0017144,GO:0019752,GO:0031405,GO:0031406,GO:0032991,GO:0033293,GO:0036094,GO:0043167,GO:0043168,GO:…	1.8e-191	675.2	No	No	Yes
NRG857_03240	sucC	succinyl-CoA synthetase subunit beta(sucC)	0.257174	0.0248968	0.432538	0.0337554	0.692023	0.0962897	-3.10252	3.47e-11	4.71e-10	F	GO:0003674,GO:0003824,GO:0004774,GO:0004775,GO:0005575,GO:0005622,GO:0005623,GO:0005737,GO:0005829,GO:0006082,GO:0006091,GO:0006099,GO:0006101,GO:0008150,GO:0008152,GO:0009060,GO:0009361,GO:0009987,GO:0015980,GO:0016874,GO:0016877,GO:0016878,GO:0016999,GO:0017144,GO:0019752,GO:0032991,GO:0042709,GO:0043436,GO:0044237,GO:0044238,GO:0044281,GO:0044424,GO:0044444,GO:0044464,GO:0045239,GO:0045333,GO:…	1.2e-216	758.8	No	No	Yes
NRG857_03245	sucD	succinyl-CoA synthetase subunit alpha(NRG857_03245)	4.75853	0.00266184	1.30419	0.0398219	8.07122	0.342088	-2.9925	1.07e-10	1.35e-09	C	GO:0005575,GO:0005622,GO:0005623,GO:0005737,GO:0005829,GO:0006464,GO:0006468,GO:0006793,GO:0006796,GO:0006807,GO:0008150,GO:0008152,GO:0009361,GO:0009987,GO:0016310,GO:0019538,GO:0032991,GO:0036211,GO:0042709,GO:0043170,GO:0043412,GO:0044237,GO:0044238,GO:0044260,GO:0044267,GO:0044424,GO:0044444,GO:0044464,GO:0045239,GO:0046777,GO:0071704,GO:1901564,GO:1902494	1.3e-159	568.9	No	No	Yes
NRG857_03250		hypothetical protein(NRG857_03250)	0.676609	0.00727718	0.462988	0.00335159	0.463938	0.00200867	0.916461	0.13763	0.241638	Q		6e-205	719.9	No	No	No
NRG857_03255		hypothetical protein(NRG857_03255)	3.51856	0.35837	0.0758667	0.111123	0.0952025	0.107166	1.6448	0.319166	NA					No	No	No
NRG857_03260	cydA	cytochrome d terminal oxidase subunit I(NRG857_03260)	0.0849662	0.554071	0.0239749	0.159011	0.870499	0.996756	-0.844731	0.00492585	0.0153402	C	GO:0003674,GO:0003824,GO:0005488,GO:0005575,GO:0005623,GO:0005886,GO:0005887,GO:0006091,GO:0008150,GO:0008152,GO:0009055,GO:0009060,GO:0009987,GO:0015980,GO:0016020,GO:0016021,GO:0016491,GO:0016679,GO:0019646,GO:0020037,GO:0022900,GO:0022904,GO:0031224,GO:0031226,GO:0032991,GO:0044237,GO:0044425,GO:0044459,GO:0044464,GO:0045333,GO:0046906,GO:0048037,GO:0055114,GO:0070069,GO:0071944,GO:0097159,GO:…	1.8e-295	1021.1	No	No	Yes
NRG857_03265	cydB	cytochrome d terminal oxidase subunit II(NRG857_03265)	0.25748	0.348107	0.227605	0.489238	0.208295	0.603488	-0.251175	0.519592	0.652152	C	GO:0003674,GO:0003824,GO:0005488,GO:0005575,GO:0005623,GO:0005886,GO:0005887,GO:0006091,GO:0008150,GO:0008152,GO:0009055,GO:0009060,GO:0009987,GO:0015980,GO:0016020,GO:0016021,GO:0016491,GO:0016679,GO:0016682,GO:0019646,GO:0020037,GO:0022900,GO:0022904,GO:0031224,GO:0031226,GO:0032991,GO:0044237,GO:0044425,GO:0044459,GO:0044464,GO:0045333,GO:0046906,GO:0048037,GO:0055114,GO:0070069,GO:0071944,GO:…	2.2e-215	754.6	No	No	No
NRG857_03270	ybgT	hypothetical protein(NRG857_03270)	0	1	0	1	0	1	-0.496985	0.508508	0.642779	S	GO:0003674,GO:0003824,GO:0005575,GO:0005623,GO:0005886,GO:0005887,GO:0008150,GO:0008152,GO:0016020,GO:0016021,GO:0016491,GO:0016679,GO:0019867,GO:0031224,GO:0031226,GO:0044425,GO:0044459,GO:0044464,GO:0055114,GO:0071944	1.2e-12	77.8	No	No	No
NRG857_03275	ybgE	hypothetical protein(NRG857_03275)	0.190943	0.202	0.941704	0.793231	0.435541	0.599575	-1.7544	0.000479781	0.00194298	S		6e-48	196.4	No	No	Yes
NRG857_03280	ybgC	acyl-CoA thioester hydrolase YbgC(NRG857_03280)	0.0267178	0.00371978	0.767713	0.156609	0.328475	0.0183697	0.405247	0.158143	0.267986	S	GO:0003674,GO:0003824,GO:0016787,GO:0016788,GO:0016790	5.5e-68	263.5	No	No	No
NRG857_03285	tolQ	colicin uptake protein TolQ(NRG857_03285)	0.00464762	0.0219073	0.943791	0.300335	1.04504	0.544327	0.244584	0.436337	0.571416	U	GO:0005575,GO:0005623,GO:0005886,GO:0005887,GO:0006810,GO:0008104,GO:0008150,GO:0015031,GO:0015833,GO:0015893,GO:0016020,GO:0016021,GO:0017038,GO:0030313,GO:0031224,GO:0031226,GO:0031975,GO:0032153,GO:0033036,GO:0042221,GO:0042493,GO:0042886,GO:0042891,GO:0043213,GO:0044425,GO:0044459,GO:0044464,GO:0045184,GO:0050896,GO:0051179,GO:0051234,GO:0071702,GO:0071705,GO:0071944	5.3e-119	433.7	No	No	No
NRG857_03290	tolR	colicin uptake protein TolR(NRG857_03290)	0.0241782	0.0321351	0.476857	0.17108	0.246518	0.126485	-0.656168	0.120754	0.217087	U	GO:0005575,GO:0005623,GO:0005886,GO:0005887,GO:0006810,GO:0008150,GO:0015833,GO:0015893,GO:0016020,GO:0016021,GO:0031224,GO:0031226,GO:0032153,GO:0042221,GO:0042493,GO:0042886,GO:0042891,GO:0043213,GO:0044425,GO:0044459,GO:0044464,GO:0050896,GO:0051179,GO:0051234,GO:0071702,GO:0071705,GO:0071944	4.1e-69	267.3	No	No	No
NRG857_03295	tolA	cell envelope integrity inner membrane protein TolA(tolA)	0.102061	1.24308e-06	0.377584	0.00503329	0.121281	2.88535e-05	0.375057	0.100022	0.187448	U	GO:0003674,GO:0005488,GO:0005515,GO:0005575,GO:0005623,GO:0005886,GO:0005887,GO:0006810,GO:0008104,GO:0008150,GO:0009719,GO:0009987,GO:0010033,GO:0010243,GO:0015031,GO:0015833,GO:0015893,GO:0016020,GO:0016021,GO:0016032,GO:0017038,GO:0019058,GO:0019904,GO:0030260,GO:0031224,GO:0031226,GO:0032153,GO:0033036,GO:0042221,GO:0042493,GO:0042886,GO:0042891,GO:0043213,GO:0044403,GO:0044409,GO:0044419,GO:…	1.1e-48	201.1	Yes	No	No
NRG857_03300	tolB	translocation protein TolB(tolB)	0.0683219	1.10339e-05	0.955522	0.256076	0.593829	0.0551023	0.234297	0.208468	0.3307	U	GO:0003674,GO:0005215,GO:0005488,GO:0005515,GO:0005575,GO:0005623,GO:0006810,GO:0008104,GO:0008150,GO:0009719,GO:0009987,GO:0010033,GO:0010243,GO:0015031,GO:0015833,GO:0015893,GO:0017038,GO:0019534,GO:0019904,GO:0022857,GO:0030288,GO:0030313,GO:0031975,GO:0032153,GO:0032991,GO:0033036,GO:0042221,GO:0042493,GO:0042597,GO:0042886,GO:0042891,GO:0043213,GO:0044464,GO:0044877,GO:0045184,GO:0046677,GO:…	4.9e-158	564.3	No	No	No
NRG857_03305	pal	peptidoglycan-associated outer membrane lipoprotein(NRG857_03305)	0.00142756	0.000929883	0.211994	0.0218351	0.482618	0.0732546	0.495199	0.0960897	0.181608	M	GO:0005575,GO:0005623,GO:0008150,GO:0009279,GO:0009987,GO:0016020,GO:0019867,GO:0030312,GO:0030313,GO:0031224,GO:0031230,GO:0031241,GO:0031246,GO:0031975,GO:0032153,GO:0044425,GO:0044462,GO:0044464,GO:0051301,GO:0071944,GO:0098552	2.5e-89	334.7	No	No	No
NRG857_03310	cpoB	tol-pal system protein YbgF(NRG857_03310)	1.2725	0.241129	0.406309	0.000959616	0.478667	0.00930924	0.249446	0.293453	0.425869	D	GO:0005575,GO:0005623,GO:0008150,GO:0009987,GO:0016043,GO:0022607,GO:0030288,GO:0030313,GO:0031975,GO:0042597,GO:0043933,GO:0044085,GO:0044464,GO:0051259,GO:0051260,GO:0051301,GO:0065003,GO:0071840	4.4e-93	347.8	No	No	No
NRG857_03315	nadA	quinolinate synthetase(NRG857_03315)	0.714189	0.00848232	0.522398	0.000345498	4.92033	0.000453283	0.477504	0.248195	0.37621	F	GO:0003674,GO:0003824,GO:0005488,GO:0005575,GO:0005622,GO:0005623,GO:0005737,GO:0005829,GO:0006082,GO:0006139,GO:0006520,GO:0006531,GO:0006725,GO:0006732,GO:0006733,GO:0006734,GO:0006753,GO:0006793,GO:0006796,GO:0006807,GO:0008150,GO:0008152,GO:0008987,GO:0009058,GO:0009066,GO:0009108,GO:0009117,GO:0009165,GO:0009435,GO:0009987,GO:0016053,GO:0017144,GO:0018130,GO:0019355,GO:0019359,GO:0019362,GO:…	7.8e-199	699.5	No	No	No
NRG857_03320	pnuC	nicotinamide mononucleotide transporter(NRG857_03320)	0.767371	0.0184672	0.45456	0.00297208	1.37894	0.129735	0.526107	0.0863485	0.167083	H	GO:0003674,GO:0005215,GO:0005337,GO:0005575,GO:0005623,GO:0005886,GO:0006810,GO:0008150,GO:0015858,GO:0015931,GO:0015932,GO:0016020,GO:0022857,GO:0034257,GO:0034258,GO:0044464,GO:0051179,GO:0051234,GO:0055085,GO:0071702,GO:0071705,GO:0071944,GO:1901264,GO:1901505,GO:1901642	2.1e-126	458.4	No	No	No
NRG857_03325	zitB	zinc transporter ZitB(NRG857_03325)	0.642801	0.000841759	0.872785	0.0450916	0.835658	0.0514907	-0.917896	0.00400978	0.0127793	P	GO:0000041,GO:0003674,GO:0005215,GO:0005385,GO:0005575,GO:0005623,GO:0005886,GO:0006810,GO:0006811,GO:0006812,GO:0006829,GO:0008150,GO:0008324,GO:0015075,GO:0015318,GO:0016020,GO:0022857,GO:0022890,GO:0030001,GO:0034220,GO:0044464,GO:0046873,GO:0046915,GO:0051179,GO:0051234,GO:0055085,GO:0070838,GO:0071577,GO:0071944,GO:0072509,GO:0072511,GO:0098655,GO:0098660,GO:0098662	6.6e-173	613.2	No	No	Yes
NRG857_03330	ybgS	hypothetical protein(NRG857_03330)	0.232843	0.0251953	0.188723	0.0268157	4.01261	0.735924	-6.50853	9.27e-40	7.83e-38	S		2.7e-48	198	No	No	Yes
NRG857_03335	aroG	3-deoxy-7-phosphoheptulonate synthase(NRG857_03335)	0.46934	0.00283053	0.383789	0.000831098	0.30699	0.00329277	-1.2797	5.51e-11	7.16e-10	E	GO:0003674,GO:0003824,GO:0003849,GO:0005488,GO:0005515,GO:0005575,GO:0005622,GO:0005623,GO:0005737,GO:0005829,GO:0006082,GO:0006520,GO:0006725,GO:0006807,GO:0008150,GO:0008152,GO:0008652,GO:0009058,GO:0009072,GO:0009073,GO:0009987,GO:0016053,GO:0016740,GO:0016765,GO:0019438,GO:0019752,GO:0042802,GO:0043436,GO:0044237,GO:0044238,GO:0044249,GO:0044281,GO:0044283,GO:0044424,GO:0044444,GO:0044464,GO:…	1.3e-201	708.8	Yes	No	Yes
NRG857_03340	gpmA	2,3-bisphosphoglycerate-dependent phosphoglycerate mutase(gpmA)	0.224718	1.81941e-05	0.931163	0.0169699	0.664691	0.0634031	-1.37251	8.78e-09	8.47e-08	F	GO:0001871,GO:0003674,GO:0003824,GO:0004619,GO:0005488,GO:0005575,GO:0005622,GO:0005623,GO:0005737,GO:0005829,GO:0005975,GO:0005996,GO:0006006,GO:0006082,GO:0006090,GO:0006091,GO:0006094,GO:0006096,GO:0006109,GO:0006139,GO:0006140,GO:0006163,GO:0006164,GO:0006165,GO:0006725,GO:0006732,GO:0006733,GO:0006753,GO:0006754,GO:0006757,GO:0006793,GO:0006796,GO:0006807,GO:0008150,GO:0008152,GO:0009056,GO:…	1.3e-142	512.3	No	No	Yes
NRG857_03345	galM	aldose 1-epimerase(galM)	0.128738	1.9879e-05	0.375364	0.00119966	0.471633	0.00679767	0.101185	0.745208	0.830833	G	GO:0003674,GO:0003824,GO:0004034,GO:0005575,GO:0005622,GO:0005623,GO:0005737,GO:0005975,GO:0005996,GO:0006006,GO:0006012,GO:0008150,GO:0008152,GO:0009056,GO:0016052,GO:0016853,GO:0016854,GO:0016857,GO:0019318,GO:0019320,GO:0019388,GO:0033499,GO:0044238,GO:0044281,GO:0044282,GO:0044424,GO:0044464,GO:0046365,GO:0071704,GO:1901575	1.2e-204	718.8	Yes	No	No
NRG857_03350	galK	galactokinase(NRG857_03350)	0.0466943	1.05021e-05	0.655531	0.0117914	0.534297	0.0215622	0.81473	0.112972	0.20614	F	GO:0000287,GO:0003674,GO:0003824,GO:0004335,GO:0005488,GO:0005575,GO:0005622,GO:0005623,GO:0005737,GO:0005829,GO:0005975,GO:0005996,GO:0006012,GO:0006793,GO:0006796,GO:0008150,GO:0008152,GO:0009056,GO:0009987,GO:0016052,GO:0016301,GO:0016310,GO:0016740,GO:0016772,GO:0016773,GO:0019200,GO:0019318,GO:0019320,GO:0019388,GO:0033499,GO:0043167,GO:0043169,GO:0044237,GO:0044238,GO:0044262,GO:0044281,GO:…	6.3e-218	763.1	No	No	No
NRG857_03355	galT	galactose-1-phosphate uridylyltransferase(NRG857_03355)	0.00808448	0.000728264	0.39581	0.0203291	0.274912	0.0327857	0.756373	0.224671	0.349581	C	GO:0003674,GO:0003824,GO:0004335,GO:0005488,GO:0005506,GO:0005575,GO:0005622,GO:0005623,GO:0005737,GO:0005829,GO:0005975,GO:0005996,GO:0006012,GO:0006793,GO:0006796,GO:0008108,GO:0008150,GO:0008152,GO:0008198,GO:0008270,GO:0009056,GO:0009987,GO:0016052,GO:0016301,GO:0016310,GO:0016740,GO:0016772,GO:0016773,GO:0016779,GO:0019200,GO:0019318,GO:0019320,GO:0019388,GO:0033499,GO:0043167,GO:0043169,GO:…	2.4e-208	731.1	No	No	No
NRG857_03360	galE	UDP-galactose-4-epimerase(NRG857_03360)	0.180144	0.00252765	0.915229	0.12487	0.403756	0.068062	0.970483	0.0211495	0.0529509	M	GO:0000166,GO:0000271,GO:0003674,GO:0003824,GO:0003978,GO:0005488,GO:0005515,GO:0005575,GO:0005622,GO:0005623,GO:0005737,GO:0005829,GO:0005975,GO:0005976,GO:0005996,GO:0006012,GO:0008150,GO:0008152,GO:0009056,GO:0009058,GO:0009059,GO:0009242,GO:0009987,GO:0016051,GO:0016052,GO:0016853,GO:0016854,GO:0016857,GO:0019318,GO:0019320,GO:0019388,GO:0033499,GO:0033692,GO:0034637,GO:0034645,GO:0036094,GO:…	3.6e-201	707.2	No	No	No
NRG857_03365	modF	putative molybdenum transport ATP-binding protein ModF(NRG857_03365)	1.09979	0.000620742	0.535497	0.00926846	0.801281	0.0440992	-0.298948	0.363799	0.499176	P	GO:0000166,GO:0003674,GO:0005488,GO:0005524,GO:0008144,GO:0017076,GO:0030554,GO:0032553,GO:0032555,GO:0032559,GO:0035639,GO:0036094,GO:0043167,GO:0043168,GO:0097159,GO:0097367,GO:1901265,GO:1901363	9.1e-278	962.2	No	No	No
NRG857_03370	modE	DNA-binding transcriptional regulator ModE(NRG857_03370)	0.476666	0.0272192	0.562244	0.0184174	0.629065	0.0110479	-0.910157	0.00827296	0.0239299	K	GO:0005575,GO:0005622,GO:0005623,GO:0005737,GO:0005829,GO:0044424,GO:0044444,GO:0044464	2.5e-141	508.1	No	No	Yes
NRG857_03375	acrZ	hypothetical protein(NRG857_03375)	0.0284405	0.466667	5.83356	0.706872	1.57096	0.997333	0.300561	0.315984	0.449461	U		1.8e-16	90.9	No	No	No
NRG857_03380	modA	molybdate transporter periplasmic protein(modA)	1.38309	0.301347	0.388236	0.021816	0.625638	0.151084	-0.151768	0.6287	0.742355	P	GO:0003674,GO:0003824,GO:0005215,GO:0005488,GO:0005575,GO:0005623,GO:0006810,GO:0006811,GO:0006820,GO:0008150,GO:0008509,GO:0015075,GO:0015098,GO:0015103,GO:0015318,GO:0015399,GO:0015405,GO:0015412,GO:0015689,GO:0015698,GO:0016462,GO:0016787,GO:0016817,GO:0016818,GO:0016887,GO:0017111,GO:0022804,GO:0022857,GO:0030151,GO:0030288,GO:0030313,GO:0030973,GO:0031975,GO:0034220,GO:0042597,GO:0042623,GO:…	1.8e-139	501.9	No	No	No
NRG857_03385	modB	molybdate ABC transporter permease(modB)	1.31362	0.599369	0.749607	0.322863	1.19913	0.481215	-1.35601	0.0138632	0.0369394	P	GO:0005575,GO:0005623,GO:0005886,GO:0005887,GO:0016020,GO:0016021,GO:0031224,GO:0031226,GO:0044425,GO:0044459,GO:0044464,GO:0071944	1.4e-119	435.6	No	No	Yes
NRG857_03390	modC	molybdate transporter ATP-binding protein(modC)	0.549333	0.0175555	0.605522	0.0222636	0.691618	0.201808	-0.121757	0.742642	0.82895	P	GO:0000166,GO:0003674,GO:0003824,GO:0005215,GO:0005488,GO:0005524,GO:0005575,GO:0005623,GO:0005886,GO:0006810,GO:0006811,GO:0006820,GO:0008144,GO:0008150,GO:0008509,GO:0015075,GO:0015098,GO:0015103,GO:0015318,GO:0015399,GO:0015405,GO:0015412,GO:0015689,GO:0015698,GO:0016020,GO:0016462,GO:0016787,GO:0016817,GO:0016818,GO:0016887,GO:0017076,GO:0017111,GO:0022804,GO:0022857,GO:0030554,GO:0032553,GO:…	3e-198	697.6	No	No	No
NRG857_03395	ybhA	phosphotransferase(NRG857_03395)	0.46941	0.0332245	0.534311	0.055808	0.539109	0.0087323	-0.171426	0.74996	0.832938	S	GO:0000287,GO:0003674,GO:0003824,GO:0005488,GO:0005575,GO:0005622,GO:0005623,GO:0005737,GO:0005829,GO:0006793,GO:0006796,GO:0008150,GO:0008152,GO:0009987,GO:0016311,GO:0016740,GO:0016772,GO:0016773,GO:0016787,GO:0016788,GO:0016791,GO:0019203,GO:0033883,GO:0042578,GO:0043167,GO:0043169,GO:0044237,GO:0044424,GO:0044444,GO:0044464,GO:0046872,GO:0050308	4.9e-156	557	No	No	No
NRG857_03400	pgl	6-phosphogluconolactonase(NRG857_03400)	0.301671	7.88158e-05	0.374278	2.93264e-05	0.422575	0.000267696	-1.42486	0.000698459	0.00270301	F	GO:0003674,GO:0003824,GO:0005575,GO:0005622,GO:0005623,GO:0005737,GO:0005829,GO:0016787,GO:0016788,GO:0017057,GO:0044424,GO:0044444,GO:0044464,GO:0052689	3.1e-197	694.1	Yes	No	Yes
NRG857_03405	ybhD	DNA-binding transcriptional regulator(NRG857_03405)	0.558582	0.00138824	1.07436	0.272009	0.705667	0.00806282	1.70806	0.0603758	0.125751	K	GO:0000976,GO:0000984,GO:0000986,GO:0000987,GO:0001017,GO:0001067,GO:0003674,GO:0003676,GO:0003677,GO:0003690,GO:0005488,GO:0005575,GO:0005622,GO:0005623,GO:0005737,GO:0005829,GO:0043565,GO:0044212,GO:0044424,GO:0044444,GO:0044464,GO:0097159,GO:1901363,GO:1990837	3.7e-179	634	No	No	No
NRG857_03415	ybhH	hypothetical protein(NRG857_03415)	0.57703	0.0867277	0.764892	0.129742	0.941987	0.526924	3.6909	0.06476	NA	S		2.8e-196	691	No	No	No
NRG857_03420	ybhI	putative anion transporter(NRG857_03420)	0.207054	0.000211752	0.94577	0.0828577	0.894475	0.128713	1.21844	0.177152	0.292439	P	GO:0005575,GO:0005623,GO:0005886,GO:0016020,GO:0044464,GO:0071944	8.9e-262	909.1	No	No	No
NRG857_03425	ybhJ	hypothetical protein(NRG857_03425)	0.55044	0.000767253	0.487897	0.000135966	0.459274	0.00551102	1.51557	0.0014778	0.00528357	C	GO:0006950,GO:0006979,GO:0008150,GO:0050896	0	1505.7	No	Yes	No
NRG857_03430	ybhC	putative pectinesterase(NRG857_03430)	0.261755	8.62293e-05	0.576023	0.032077	0.4091	0.000685044	0.466269	0.139366	0.243574	M	GO:0005575,GO:0005623,GO:0009279,GO:0016020,GO:0019867,GO:0030312,GO:0030313,GO:0031975,GO:0044462,GO:0044464,GO:0071944	2.3e-245	854.4	No	No	No
NRG857_03435	ybhB	putative kinase inhibitor protein(NRG857_03435)	0.332178	0.0714891	0.974814	0.200346	1.11776	0.0698821	-0.43309	0.414358	0.549961	S	GO:0003674,GO:0005488,GO:0005515,GO:0005575,GO:0005576,GO:0005622,GO:0005623,GO:0005737,GO:0005886,GO:0016020,GO:0042802,GO:0044424,GO:0044464,GO:0071944	5.5e-91	340.1	No	No	No
NRG857_03440	gipA	Peyer's patch-specific virulence factor GipA, transposase-like protein(NRG857_03440)	0.375995	0.000358968	0.701517	0.0670259	0.517037	0.0524735	-0.0849795	0.776094	0.852332	L		3.1e-217	760.8	No	No	No
NRG857_03445	bioA	adenosylmethionine--8-amino-7-oxononanoate aminotransferase BioA(NRG857_03445)	0.861762	0.147975	0.194621	0.0113287	0.274302	0.00594426	0.261029	0.699122	0.799158	H	GO:0003674,GO:0003824,GO:0004015,GO:0005488,GO:0006082,GO:0006732,GO:0006766,GO:0006767,GO:0006768,GO:0006790,GO:0006807,GO:0008144,GO:0008150,GO:0008152,GO:0008483,GO:0009058,GO:0009102,GO:0009108,GO:0009110,GO:0009987,GO:0016053,GO:0016740,GO:0016769,GO:0017144,GO:0018130,GO:0019752,GO:0019842,GO:0030170,GO:0032787,GO:0034641,GO:0036094,GO:0042364,GO:0043167,GO:0043168,GO:0043436,GO:0043603,GO:…	8e-254	882.5	No	No	No
NRG857_03450	bioB	biotin synthase(NRG857_03450)	0.467354	0.00602601	0.70192	0.158883	0.465416	0.0284718	1.1227	0.16295	0.274462	H	GO:0003674,GO:0003824,GO:0004076,GO:0005488,GO:0005575,GO:0005618,GO:0005623,GO:0005886,GO:0006082,GO:0006732,GO:0006766,GO:0006767,GO:0006768,GO:0006790,GO:0006807,GO:0008150,GO:0008152,GO:0009058,GO:0009102,GO:0009108,GO:0009110,GO:0009987,GO:0016020,GO:0016053,GO:0016740,GO:0016782,GO:0016783,GO:0017144,GO:0018130,GO:0019752,GO:0030312,GO:0032787,GO:0034641,GO:0042364,GO:0043436,GO:0043603,GO:…	8.6e-198	696	No	No	No
NRG857_03455	bioF	8-amino-7-oxononanoate synthase(NRG857_03455)	0.612523	0.0114645	0.463336	0.0139945	1.02236	0.118139	2.05061	0.0349614	0.0803846	H	GO:0003674,GO:0003824,GO:0005488,GO:0006082,GO:0006732,GO:0006766,GO:0006767,GO:0006768,GO:0006790,GO:0006807,GO:0008144,GO:0008150,GO:0008152,GO:0008710,GO:0009058,GO:0009102,GO:0009108,GO:0009110,GO:0009987,GO:0016053,GO:0016740,GO:0016746,GO:0016747,GO:0017144,GO:0018130,GO:0019752,GO:0019842,GO:0030170,GO:0032787,GO:0034641,GO:0036094,GO:0042364,GO:0043167,GO:0043168,GO:0043436,GO:0043603,GO:…	3.5e-216	757.3	No	No	No
NRG857_03460	bioC	biotin biosynthesis protein BioC(NRG857_03460)	0.809706	0.054325	0.367259	0.134189	0.705041	0.412942	2.23125	0.00497809	0.0154801	H	GO:0003674,GO:0003824,GO:0004141,GO:0005575,GO:0005622,GO:0005623,GO:0005737,GO:0006082,GO:0006732,GO:0006766,GO:0006767,GO:0006768,GO:0006790,GO:0006807,GO:0008150,GO:0008152,GO:0008168,GO:0008171,GO:0008757,GO:0009058,GO:0009102,GO:0009108,GO:0009110,GO:0009987,GO:0010340,GO:0016053,GO:0016740,GO:0016741,GO:0016787,GO:0016788,GO:0016874,GO:0016879,GO:0016882,GO:0017144,GO:0018130,GO:0019752,GO:…	2.2e-142	511.5	No	Yes	No
NRG857_03465	bioD	dithiobiotin synthetase(bioD)	0.320304	3.54771e-05	0.448769	0.0153923	0.526921	0.00840319	0.407667	0.54886	0.678409	H	GO:0000166,GO:0000287,GO:0003674,GO:0003824,GO:0004141,GO:0005488,GO:0005524,GO:0005575,GO:0005622,GO:0005623,GO:0005737,GO:0005829,GO:0006082,GO:0006732,GO:0006766,GO:0006767,GO:0006768,GO:0006790,GO:0006807,GO:0008144,GO:0008150,GO:0008152,GO:0009058,GO:0009102,GO:0009108,GO:0009110,GO:0009987,GO:0016053,GO:0016874,GO:0016879,GO:0016882,GO:0017076,GO:0017144,GO:0018130,GO:0019752,GO:0030554,GO:…	8.5e-122	443	No	No	No
NRG857_03470	uvrB	excinuclease ABC subunit B(NRG857_03470)	0.363769	7.40407e-08	0.401054	7.09667e-07	0.287246	1.15097e-06	0.246988	0.522643	0.653967	L	GO:0003674,GO:0005488,GO:0005515,GO:0005575,GO:0005622,GO:0005623,GO:0005737,GO:0008150,GO:0009314,GO:0009380,GO:0009628,GO:0032991,GO:0042802,GO:0044424,GO:0044464,GO:0050896,GO:1902494,GO:1905347,GO:1905348,GO:1990391	0	1298.1	Yes	No	No
NRG857_03475	ybhK	putative transferase(NRG857_03475)	0.407779	0.00916608	0.408651	0.00227023	0.400477	0.0180729	-0.258992	0.414639	0.550062	S		5.1e-162	577	No	No	No
NRG857_03480	moaA	molybdenum cofactor biosynthesis protein A(moaA)	2.21211	0.71422	0.793228	0.0894339	1.18901	0.362574	1.04536	1.31e-07	1.03e-06	H	GO:0003674,GO:0003824,GO:0006732,GO:0006777,GO:0006793,GO:0006796,GO:0006807,GO:0006950,GO:0008150,GO:0008152,GO:0009058,GO:0009108,GO:0009266,GO:0009408,GO:0009628,GO:0009987,GO:0016829,GO:0016830,GO:0018130,GO:0019538,GO:0019637,GO:0019720,GO:0043170,GO:0043545,GO:0044237,GO:0044238,GO:0044249,GO:0044260,GO:0044267,GO:0046483,GO:0050896,GO:0051186,GO:0051188,GO:0051189,GO:0061798,GO:0071704,GO:…	6.7e-192	676.4	No	Yes	No
NRG857_03485	moaB	molybdopterin biosynthesis protein B(NRG857_03485)	1.38438	0.600369	0.152871	0.0278755	1.42385	0.186869	1.11142	0.000933643	0.0035103	H	GO:0003674,GO:0005488,GO:0005515,GO:0005575,GO:0005622,GO:0005623,GO:0005737,GO:0005829,GO:0042802,GO:0044424,GO:0044444,GO:0044464	7.7e-91	339.7	No	Yes	No
NRG857_03490	moaC	molybdenum cofactor biosynthesis protein MoaC(moaC)	1.10257	0.747258	1.7339	0.962521	3.15679	0.319324	0.862201	0.0481882	0.105188	H	GO:0002682,GO:0002683,GO:0003674,GO:0003824,GO:0005488,GO:0005515,GO:0005575,GO:0005576,GO:0006732,GO:0006777,GO:0006793,GO:0006796,GO:0006807,GO:0008150,GO:0008152,GO:0009058,GO:0009108,GO:0009605,GO:0009607,GO:0009987,GO:0016043,GO:0016829,GO:0016849,GO:0018130,GO:0019538,GO:0019637,GO:0019720,GO:0022607,GO:0031347,GO:0031348,GO:0034214,GO:0035821,GO:0040007,GO:0042802,GO:0043170,GO:0043207,GO:…	1.2e-82	312.4	No	No	No
NRG857_03495	moaD	molybdopterin synthase small subunit(moaD)	4.97869	1	0.132194	1	1.45054	1	2.03093	0.0107219	0.0298882	H	GO:0005575,GO:0005622,GO:0005623,GO:0005737,GO:0005829,GO:0006732,GO:0006777,GO:0006793,GO:0006796,GO:0006807,GO:0008150,GO:0008152,GO:0009058,GO:0009108,GO:0009987,GO:0018130,GO:0019538,GO:0019637,GO:0019720,GO:0043170,GO:0043545,GO:0044237,GO:0044238,GO:0044249,GO:0044260,GO:0044267,GO:0044424,GO:0044444,GO:0044464,GO:0046483,GO:0051186,GO:0051188,GO:0051189,GO:0071704,GO:0090407,GO:1901360,GO:…	3e-37	160.6	No	Yes	No
NRG857_03500	moaE	molybdopterin guanine dinucleotide biosynthesis protein MoaE(moaE)	1.92931	0.782426	0.277286	0.0408745	1.52307	0.595436	0.744778	0.0667372	0.136274	H	GO:0003674,GO:0003824,GO:0005575,GO:0005622,GO:0005623,GO:0005737,GO:0005829,GO:0006139,GO:0006163,GO:0006725,GO:0006732,GO:0006753,GO:0006777,GO:0006793,GO:0006796,GO:0006807,GO:0008150,GO:0008152,GO:0009058,GO:0009108,GO:0009116,GO:0009117,GO:0009119,GO:0009141,GO:0009144,GO:0009150,GO:0009199,GO:0009205,GO:0009259,GO:0009987,GO:0016740,GO:0016782,GO:0016783,GO:0018130,GO:0019538,GO:0019637,GO:…	1.8e-83	315.1	No	No	No
NRG857_03505	ybhL	putative inner membrane protein(NRG857_03505)	1.53905	0.209746	1.80176	0.910933	0.627983	0.0717939	-1.10146	4.21e-05	0.000217582	S	GO:0005575,GO:0005623,GO:0005886,GO:0016020,GO:0044464,GO:0071944	1.5e-116	425.6	No	No	Yes
NRG857_03510	ybhM	hypothetical protein(NRG857_03510)	0.377473	0.00106625	0.896921	0.00605884	0.6208	0.00550662	-0.92814	0.0239242	0.0585429	S	GO:0005575,GO:0005623,GO:0005886,GO:0016020,GO:0044464,GO:0071944	1.3e-120	439.1	No	No	No
NRG857_03515	mprF	hypothetical protein(NRG857_03515)	0.416031	2.36816e-05	0.846367	0.0486477	0.811754	0.000754489	-1.33345	0.0229784	0.0566882	S	GO:0005575,GO:0005623,GO:0005886,GO:0016020,GO:0044464,GO:0071944	2.7e-169	601.3	No	No	No
NRG857_03520	clsB	cardiolipin synthase 2(NRG857_03520)	0.593448	0.0660921	0.501109	0.011589	0.582368	0.110989	-1.61745	0.00192807	0.00666233	I	GO:0003674,GO:0003824,GO:0004620,GO:0004630,GO:0005575,GO:0006629,GO:0006644,GO:0006650,GO:0006655,GO:0006793,GO:0006796,GO:0008081,GO:0008150,GO:0008152,GO:0008610,GO:0008654,GO:0008808,GO:0009058,GO:0009987,GO:0016020,GO:0016298,GO:0016740,GO:0016772,GO:0016780,GO:0016787,GO:0016788,GO:0019637,GO:0030572,GO:0032048,GO:0032049,GO:0042578,GO:0044237,GO:0044238,GO:0044249,GO:0044255,GO:0045017,GO:…	4e-234	817	No	No	Yes
NRG857_03525	ybhP	putative DNase(NRG857_03525)	0.517297	0.110423	0.900374	0.315472	1.46449	0.753412	-2.52219	6.07e-05	0.000299282	L		2.4e-149	534.6	No	No	Yes
NRG857_03530	ybhQ	putative inner membrane protein(NRG857_03530)	0.385613	0.0305862	0.222026	0.0324328	0.19268	0.124911	-0.316226	0.134525	0.237271	S	GO:0005575,GO:0005623,GO:0005886,GO:0016020,GO:0044464,GO:0071944	5.6e-68	263.5	No	No	No
NRG857_03535	ybhR	putative transporter subunit(NRG857_03535)	0.533296	0.00609673	1.43599	0.00478847	1.48865	0.456316	-1.25061	0.000590038	0.00233037	V	GO:0003674,GO:0005215,GO:0005575,GO:0005623,GO:0005886,GO:0005887,GO:0006810,GO:0006855,GO:0006950,GO:0006974,GO:0008150,GO:0009987,GO:0015562,GO:0015893,GO:0016020,GO:0016021,GO:0022857,GO:0031224,GO:0031226,GO:0033554,GO:0042221,GO:0042493,GO:0044425,GO:0044459,GO:0044464,GO:0050896,GO:0051179,GO:0051234,GO:0051716,GO:0055085,GO:0071944	5.2e-201	706.8	No	No	Yes
NRG857_03540	ybhS	putative transporter subunit: permease component of ABC superfamily protein(NRG857_03540)	0.267193	2.42701e-05	0.753226	0.0484872	0.82305	0.0628195	-1.80541	2.98e-06	1.86e-05	V	GO:0003674,GO:0005215,GO:0005575,GO:0005623,GO:0005886,GO:0005887,GO:0006810,GO:0006855,GO:0008150,GO:0015562,GO:0015893,GO:0016020,GO:0016021,GO:0022857,GO:0031224,GO:0031226,GO:0042221,GO:0042493,GO:0044425,GO:0044459,GO:0044464,GO:0050896,GO:0051179,GO:0051234,GO:0055085,GO:0071944	8.2e-202	709.5	No	No	Yes
NRG857_03545	ybhF	putative ABC-type transport protein YbhF(NRG857_03545)	0.527189	8.16759e-05	0.442079	0.000352067	0.499808	0.000151764	-2.7315	1.47e-22	5.65e-21	P	GO:0003674,GO:0005215,GO:0005575,GO:0005623,GO:0005886,GO:0006810,GO:0006855,GO:0008150,GO:0015562,GO:0015893,GO:0016020,GO:0022857,GO:0042221,GO:0042493,GO:0044464,GO:0050896,GO:0051179,GO:0051234,GO:0055085,GO:0071944	0	1157.1	No	No	Yes
NRG857_03550	ybhG	hypothetical protein(NRG857_03550)	0.305924	0.000811164	1.03741	0.0417964	0.567328	0.0431301	-2.56341	1.49e-18	4.12e-17	M	GO:0005575,GO:0005623,GO:0005886,GO:0008150,GO:0016020,GO:0042221,GO:0044464,GO:0046677,GO:0050896,GO:0071944	7.2e-109	400.6	No	No	Yes
NRG857_03555	ybiH	putative DNA-binding transcriptional regulator(NRG857_03555)	0.19468	0.000804338	0.678191	0.0613402	0.994275	0.123321	-2.87786	1.43e-13	2.48e-12	K	GO:0003674,GO:0003700,GO:0005488,GO:0005515,GO:0006139,GO:0006351,GO:0006355,GO:0006725,GO:0006807,GO:0008150,GO:0008152,GO:0009058,GO:0009059,GO:0009889,GO:0009890,GO:0009891,GO:0009892,GO:0009893,GO:0009987,GO:0010467,GO:0010468,GO:0010556,GO:0010557,GO:0010558,GO:0010604,GO:0010605,GO:0010628,GO:0010629,GO:0016070,GO:0018130,GO:0019219,GO:0019222,GO:0019438,GO:0031323,GO:0031324,GO:0031325,GO:…	1.7e-122	445.3	No	No	Yes
NRG857_03560	rhlE	ATP-dependent RNA helicase RhlE(NRG857_03560)	0.254792	0.00119378	0.329606	0.00157032	0.554201	0.0123029	-0.9627	0.0337708	0.0781147	F	GO:0003674,GO:0003724,GO:0003824,GO:0004004,GO:0004386,GO:0005575,GO:0005622,GO:0005623,GO:0005737,GO:0005829,GO:0006139,GO:0006725,GO:0006807,GO:0006950,GO:0006996,GO:0008026,GO:0008150,GO:0008152,GO:0008186,GO:0009266,GO:0009408,GO:0009628,GO:0009987,GO:0010501,GO:0016043,GO:0016070,GO:0016462,GO:0016787,GO:0016817,GO:0016818,GO:0016887,GO:0017111,GO:0022607,GO:0022613,GO:0022618,GO:0034622,GO:…	1.8e-219	768.5	No	No	No
NRG857_03570	dinG	ATP-dependent DNA helicase DinG(dinG)	0.336772	0.00141055	0.491945	0.000226044	0.563234	0.00662137	-1.0259	0.000547148	0.00218756	L	GO:0003674,GO:0003678,GO:0003824,GO:0004003,GO:0004386,GO:0005488,GO:0006950,GO:0006974,GO:0006996,GO:0007154,GO:0008026,GO:0008094,GO:0008150,GO:0009432,GO:0009605,GO:0009987,GO:0009991,GO:0016043,GO:0016462,GO:0016787,GO:0016817,GO:0016818,GO:0016887,GO:0017111,GO:0031668,GO:0032392,GO:0032508,GO:0033554,GO:0033677,GO:0033680,GO:0042623,GO:0048037,GO:0050896,GO:0051276,GO:0051536,GO:0051539,GO:…	0	1421.8	No	No	Yes
NRG857_03575	ybiB	glycosyl transferase family protein(NRG857_03575)	0.282394	0.000295108	0.281461	0.00011779	0.762018	0.128822	-1.15346	5.49e-06	3.33e-05	E	GO:0003674,GO:0003676,GO:0003677,GO:0003723,GO:0005488,GO:0005575,GO:0005622,GO:0005623,GO:0005737,GO:0005829,GO:0044424,GO:0044444,GO:0044464,GO:0097159,GO:1901363	1.3e-184	652.1	No	No	Yes
NRG857_03580	ybiC	hypothetical protein(NRG857_03580)	0.294267	0.00340217	0.666658	0.0147943	0.191677	0.000163187	-0.893793	6.33e-05	0.000309944	C	GO:0005575,GO:0005622,GO:0005623,GO:0005737,GO:0005829,GO:0044424,GO:0044444,GO:0044464	7.8e-210	736.1	No	No	Yes
NRG857_03585	ybiJ	hypothetical protein(NRG857_03585)	0.492576	0.349753	0.0679176	0.0145519	1.136	0.477932	0.0131385	0.97044	0.982668	S	GO:0006950,GO:0006974,GO:0008150,GO:0009987,GO:0033554,GO:0050896,GO:0051716	7.5e-18	96.3	No	No	No
NRG857_03590	ybiI	hypothetical protein(NRG857_03590)	1.06699	0.653128	0.693943	0.521395	1.05669	0.492555	-2.17422	1.83e-06	1.18e-05	T		1.6e-44	184.9	No	No	Yes
NRG857_03595	ybiX	putative hydroxylase(NRG857_03595)	0.431893	0.0706648	0.656947	0.363868	0.305622	0.0625249	0.658755	0.203417	0.324883	S	GO:0006873,GO:0006875,GO:0006879,GO:0006950,GO:0006974,GO:0008150,GO:0009987,GO:0019725,GO:0030003,GO:0033554,GO:0042592,GO:0046916,GO:0048878,GO:0050801,GO:0050896,GO:0051716,GO:0055065,GO:0055072,GO:0055076,GO:0055080,GO:0055082,GO:0065007,GO:0065008,GO:0098771	1.7e-125	455.3	No	No	No
NRG857_03600	fiu	catecholate siderophore receptor Fiu(NRG857_03600)	0.358448	8.38751e-07	0.762562	0.000482724	0.639338	0.000228998	1.15777	0.0256712	0.0618862	P	GO:0005575,GO:0005623,GO:0006810,GO:0008150,GO:0009279,GO:0015688,GO:0015833,GO:0015891,GO:0015893,GO:0016020,GO:0019867,GO:0030312,GO:0030313,GO:0031975,GO:0042221,GO:0042493,GO:0042884,GO:0042886,GO:0042891,GO:0044462,GO:0044464,GO:0050896,GO:0051179,GO:0051181,GO:0051234,GO:0071702,GO:0071705,GO:0071944,GO:1901678	0	1523.8	No	No	No
NRG857_03605	mcbA	hypothetical protein(NRG857_03605)	2.18151	0.301847	0.873665	0.521524	2.20519	0.307298	-3.09777	1.21e-08	1.14e-07	S	GO:0000271,GO:0005975,GO:0005976,GO:0008150,GO:0008152,GO:0009058,GO:0009059,GO:0009242,GO:0009987,GO:0016051,GO:0033692,GO:0034637,GO:0034645,GO:0043170,GO:0044237,GO:0044238,GO:0044249,GO:0044260,GO:0044262,GO:0044264,GO:0046377,GO:0071704,GO:1901135,GO:1901137,GO:1901576	4.2e-37	160.2	No	No	Yes
NRG857_03610	rlmF	putative SAM-dependent methyltransferase(NRG857_03610)	2.02214	0.156709	4.04537	0.0935708	6.10938	0.0846646	-1.07751	0.175059	0.289777	J	GO:0000154,GO:0001510,GO:0003674,GO:0003824,GO:0006139,GO:0006364,GO:0006396,GO:0006725,GO:0006807,GO:0008150,GO:0008152,GO:0008168,GO:0008170,GO:0008173,GO:0008649,GO:0008757,GO:0008988,GO:0009451,GO:0009987,GO:0010467,GO:0016070,GO:0016072,GO:0016433,GO:0016740,GO:0016741,GO:0022613,GO:0031167,GO:0032259,GO:0034470,GO:0034641,GO:0034660,GO:0042254,GO:0043170,GO:0043412,GO:0043414,GO:0044085,GO:…	2.6e-177	627.9	No	No	No
NRG857_03615	ybiO	hypothetical protein(NRG857_03615)	1.36805	0.0001058	1.98818	0.00031441	1.74925	0.000117476	-1.28698	0.000575748	0.00228343	M	GO:0005575,GO:0005623,GO:0005886,GO:0016020,GO:0044464,GO:0071944	0	1393.6	No	No	Yes
NRG857_03620		hypothetical protein(NRG857_03620)	1.32882	0.970286	0.0668067	0.3	0.578412	0.707714	NA	NA	NA					No	No	No
NRG857_03625	glnQ	glutamine ABC transporter ATP-binding protein(glnQ)	0.00652054	0.164906	1.59015	0.637965	0.895661	0.993077	-0.537103	0.158749	0.268725	E	GO:0000166,GO:0003674,GO:0005488,GO:0005524,GO:0005575,GO:0005623,GO:0005886,GO:0008144,GO:0016020,GO:0017076,GO:0030554,GO:0032553,GO:0032555,GO:0032559,GO:0035639,GO:0036094,GO:0043167,GO:0043168,GO:0044464,GO:0071944,GO:0097159,GO:0097367,GO:1901265,GO:1901363	9.1e-130	469.5	No	No	No
NRG857_03630	glnP	glutamine ABC transporter permease(glnP)	0.53053	0.00835146	0.470904	0.0125336	0.261527	0.0058841	-0.0838719	0.834927	0.893896	P	GO:0003333,GO:0003674,GO:0005215,GO:0005342,GO:0005575,GO:0005623,GO:0005886,GO:0006810,GO:0006811,GO:0006820,GO:0006865,GO:0008150,GO:0008509,GO:0008514,GO:0015075,GO:0015171,GO:0015318,GO:0015711,GO:0015849,GO:0016020,GO:0022857,GO:0034220,GO:0044464,GO:0046942,GO:0046943,GO:0051179,GO:0051234,GO:0055085,GO:0071702,GO:0071705,GO:0071944,GO:0098656,GO:1903825,GO:1905039	1.1e-113	416	No	No	No
NRG857_03635	glnH	glutamine ABC transporter periplasmic protein(glnH)	0.364269	0.00130679	1.24263	0.27245	0.38834	0.010982	-1.15671	0.000103974	0.000488214	ET	GO:0005575,GO:0005623,GO:0030288,GO:0030313,GO:0031975,GO:0042597,GO:0044464	5.1e-136	490.3	No	No	Yes
NRG857_03637		hypothetical protein(NRG857_03637)	1.49171	0.0149413	0.0991468	0.0109941	0.384915	0.202878	-3.89811	0.000168449	0.000753299					No	No	Yes
NRG857_03640	dps	DNA starvation/stationary phase protection protein Dps(NRG857_03640)	0.00153448	0.000116037	0.896253	0.15308	0.331146	0.0156353	-3.28668	4.63e-78	1.63e-75	P	GO:0003674,GO:0003676,GO:0003677,GO:0005488,GO:0005506,GO:0005515,GO:0005575,GO:0006950,GO:0008150,GO:0008199,GO:0009295,GO:0009605,GO:0009991,GO:0031667,GO:0042594,GO:0042802,GO:0043167,GO:0043169,GO:0046872,GO:0046914,GO:0050896,GO:0097159,GO:1901363	8.6e-87	326.2	No	No	Yes
NRG857_03645	rhtA	threonine and homoserine efflux system(NRG857_03645)	0.68625	0.0184826	1.21057	0.334258	0.532582	0.0342914	0.24475	0.590619	0.71301	S	GO:0003333,GO:0003674,GO:0005215,GO:0005342,GO:0005575,GO:0005623,GO:0005886,GO:0006810,GO:0006811,GO:0006812,GO:0006820,GO:0006855,GO:0006865,GO:0008150,GO:0008324,GO:0008509,GO:0008514,GO:0015075,GO:0015171,GO:0015175,GO:0015179,GO:0015195,GO:0015238,GO:0015318,GO:0015562,GO:0015565,GO:0015711,GO:0015804,GO:0015807,GO:0015826,GO:0015849,GO:0015893,GO:0016020,GO:0022857,GO:0034220,GO:0034639,GO:…	7.7e-155	553.1	No	No	No
NRG857_03650	ompX	outer membrane protein X(ompX)	0.208418	0.000264719	0.207417	0.00200435	0.315932	0.0138035	-1.73046	5.48e-34	3.68e-32	M	GO:0005575,GO:0005623,GO:0009279,GO:0016020,GO:0019867,GO:0030312,GO:0030313,GO:0031975,GO:0044462,GO:0044464,GO:0071944	5.4e-92	343.6	No	No	Yes
NRG857_03655	ybiP	hypothetical protein(NRG857_03655)	0.506783	9.61375e-06	0.589041	0.000108267	0.945171	0.0362514	0.637777	0.0772997	0.153437	S	GO:0000271,GO:0003674,GO:0003824,GO:0005575,GO:0005623,GO:0005886,GO:0005975,GO:0005976,GO:0006629,GO:0008150,GO:0008152,GO:0008610,GO:0008653,GO:0009058,GO:0009059,GO:0009103,GO:0009244,GO:0009311,GO:0009312,GO:0009987,GO:0016020,GO:0016051,GO:0016740,GO:0016772,GO:0016776,GO:0033692,GO:0034637,GO:0034645,GO:0043170,GO:0044237,GO:0044238,GO:0044249,GO:0044255,GO:0044260,GO:0044262,GO:0044264,GO:…	3.8e-306	1056.6	No	No	No
NRG857_03660		hypothetical protein(NRG857_03660)	0.0317851	0.0066807	0.562291	0.358843	0.319197	0.15542	-1.35446	5.8e-08	4.87e-07		GO:0006873,GO:0006875,GO:0008150,GO:0009987,GO:0010035,GO:0010038,GO:0010042,GO:0019725,GO:0030003,GO:0030026,GO:0042221,GO:0042592,GO:0046916,GO:0048878,GO:0050801,GO:0050896,GO:0051716,GO:0055065,GO:0055071,GO:0055076,GO:0055080,GO:0055082,GO:0065007,GO:0065008,GO:0070887,GO:0071241,GO:0071248,GO:0071287,GO:0098771	2.6e-16	90.1	No	No	Yes
NRG857_03665	mntR	manganese transport regulator MntR(NRG857_03665)	0.39746	0.709144	0.904452	0.935134	0.682637	0.791338	-1.15372	0.00280207	0.00934612	K	GO:0000976,GO:0001067,GO:0001130,GO:0001217,GO:0003674,GO:0003676,GO:0003677,GO:0003690,GO:0003700,GO:0005488,GO:0005575,GO:0006355,GO:0008150,GO:0009889,GO:0009890,GO:0009891,GO:0009892,GO:0009893,GO:0010468,GO:0010556,GO:0010557,GO:0010558,GO:0010604,GO:0010605,GO:0010628,GO:0010629,GO:0019219,GO:0019222,GO:0031323,GO:0031324,GO:0031325,GO:0031326,GO:0031327,GO:0031328,GO:0031334,GO:0032991,GO:…	1.6e-79	302	No	No	Yes
NRG857_03670	ybiR	hypothetical protein(NRG857_03670)	0.310833	0.000567937	0.958549	0.036435	0.711005	0.0128017	-1.66509	0.00646372	0.0194834	P	GO:0005575,GO:0005623,GO:0005886,GO:0016020,GO:0044464,GO:0071944	1e-204	719.2	No	No	Yes
NRG857_03675	ybiS	hypothetical protein(NRG857_03675)	0.671751	0.0117477	2.50307	0.517203	1.04162	0.239112	-0.472071	0.0837571	0.163189	M	GO:0000270,GO:0003674,GO:0003824,GO:0004180,GO:0004185,GO:0005575,GO:0005623,GO:0006022,GO:0006023,GO:0006024,GO:0006508,GO:0006807,GO:0008150,GO:0008152,GO:0008233,GO:0008234,GO:0008236,GO:0008238,GO:0009058,GO:0009059,GO:0009252,GO:0009273,GO:0009987,GO:0016740,GO:0016746,GO:0016755,GO:0016787,GO:0016807,GO:0017171,GO:0018104,GO:0019538,GO:0030203,GO:0034645,GO:0042546,GO:0042597,GO:0043164,GO:…	2e-174	618.2	No	No	No
NRG857_03680	ybiT	ABC-F family ATPase(NRG857_03680)	0.521771	0.00148342	0.656245	0.000850226	1.01013	0.031685	-0.42255	0.112666	0.20567	S	GO:0006950,GO:0008150,GO:0009266,GO:0009409,GO:0009628,GO:0050896	1.4e-303	1048.1	No	No	No
NRG857_03685	supH	type II HAD phosphatase(NRG857_03685)	0.288403	0.00453789	0.634778	0.0668846	0.492329	0.0556162	-2.12516	2.75e-08	2.46e-07	S	GO:0000287,GO:0003674,GO:0003824,GO:0005488,GO:0006793,GO:0006796,GO:0008150,GO:0008152,GO:0009987,GO:0016311,GO:0016787,GO:0016788,GO:0016791,GO:0019203,GO:0042578,GO:0043167,GO:0043169,GO:0044237,GO:0046872,GO:0050308	3.6e-151	540.8	No	No	Yes
NRG857_03690	ybiW	putative glycyl radical cofactor protein(NRG857_03690)	0.27601	1.90785e-06	1.01774	0.0365701	1.25967	0.00386456	1.63287	2.98e-06	1.86e-05	C	GO:0005575,GO:0005622,GO:0005623,GO:0005737,GO:0005829,GO:0044424,GO:0044444,GO:0044464	0	1636.7	No	Yes	No
NRG857_03695	ybiY	putative AdoMet-dependent glycyl radical activating enzyme(NRG857_03695)	0.884355	0.00110931	0.812698	0.00928043	0.217949	0.000455392	2.19869	0.0170693	0.0439577	O		5.2e-175	620.2	No	Yes	No
NRG857_03700	tal	fructose-6-phosphate aldolase(NRG857_03700)	0.15234	0.00492428	0.51842	0.0475722	0.177001	0.00772554	1.1315	0.00711365	0.0210963	G	GO:0003674,GO:0003824,GO:0004801,GO:0005575,GO:0005622,GO:0005623,GO:0005737,GO:0016740,GO:0016744,GO:0016829,GO:0016830,GO:0016832,GO:0044424,GO:0044464,GO:0097023	2.9e-114	417.9	No	Yes	No
NRG857_03705	moeB	molybdopterin biosynthesis protein MoeB(NRG857_03705)	1.48487	0.417457	2.44985	0.540936	1.69886	0.26843	-0.0616722	0.864987	0.913832	H	GO:0003674,GO:0003824,GO:0005575,GO:0005622,GO:0005623,GO:0005737,GO:0005829,GO:0006732,GO:0006777,GO:0006793,GO:0006796,GO:0006807,GO:0008150,GO:0008152,GO:0009058,GO:0009108,GO:0009987,GO:0016740,GO:0016772,GO:0016779,GO:0018130,GO:0019538,GO:0019637,GO:0019720,GO:0043170,GO:0043545,GO:0044237,GO:0044238,GO:0044249,GO:0044260,GO:0044267,GO:0044424,GO:0044444,GO:0044464,GO:0046483,GO:0051186,GO:…	1.4e-136	492.3	No	No	No
NRG857_03710	moeA	molybdopterin biosynthesis protein MoeA(NRG857_03710)	1.47691	0.819986	0.973372	0.233047	2.20675	0.703414	-0.0360037	0.897644	0.934116	H	GO:0003674,GO:0003824,GO:0005488,GO:0005515,GO:0005575,GO:0005622,GO:0005623,GO:0005737,GO:0005829,GO:0006139,GO:0006163,GO:0006464,GO:0006725,GO:0006732,GO:0006753,GO:0006777,GO:0006793,GO:0006796,GO:0006807,GO:0008150,GO:0008152,GO:0009058,GO:0009108,GO:0009116,GO:0009117,GO:0009119,GO:0009141,GO:0009144,GO:0009150,GO:0009199,GO:0009205,GO:0009259,GO:0009987,GO:0016740,GO:0016772,GO:0016779,GO:…	3e-234	817.4	No	No	No
NRG857_03715	iaaA	L-asparaginase(NRG857_03715)	2.30511	0.118155	1.54349	0.214665	2.43828	0.397128	-0.413732	0.150957	0.258382	E	GO:0003674,GO:0003824,GO:0004067,GO:0006508,GO:0006807,GO:0008150,GO:0008152,GO:0008233,GO:0008238,GO:0008242,GO:0008798,GO:0010467,GO:0016485,GO:0016540,GO:0016787,GO:0016810,GO:0016811,GO:0019538,GO:0043170,GO:0044238,GO:0051604,GO:0070011,GO:0071704,GO:0140096,GO:1901564	2e-177	628.2	No	No	No
NRG857_03720	gsiA	glutathione transporter ATP-binding protein(NRG857_03720)	0.29141	0.00109718	0.814062	0.00483752	0.309965	6.16338e-05	-0.385471	0.249499	0.37751	P	GO:0000166,GO:0003674,GO:0005488,GO:0005524,GO:0005575,GO:0005623,GO:0005886,GO:0005887,GO:0008144,GO:0016020,GO:0016021,GO:0017076,GO:0030554,GO:0031224,GO:0031226,GO:0032553,GO:0032555,GO:0032559,GO:0035639,GO:0036094,GO:0043167,GO:0043168,GO:0044425,GO:0044459,GO:0044464,GO:0071944,GO:0097159,GO:0097367,GO:1901265,GO:1901363	0	1193.7	No	No	No
NRG857_03725	gsiB	putative peptide transporter subunit: periplasmic-binding component of ABC superfamily protein(NRG857_03725)	0.947317	8.96534e-06	0.898033	0.00276604	0.390088	1.23657e-05	-0.126848	0.763989	0.844396	E	GO:0005575,GO:0005623,GO:0006810,GO:0006857,GO:0006950,GO:0006974,GO:0008150,GO:0009987,GO:0015833,GO:0030288,GO:0030313,GO:0031975,GO:0033554,GO:0042597,GO:0042886,GO:0042938,GO:0044464,GO:0050896,GO:0051179,GO:0051234,GO:0051716,GO:0071702,GO:0071705	9.2e-297	1025.4	No	No	No
NRG857_03730	gsiC	putative peptide transporter subunit(NRG857_03730)	0.183378	0.000142948	0.785286	0.0907374	0.23953	0.00468302	0.189708	0.72646	0.818453	EP	GO:0005575,GO:0005623,GO:0005886,GO:0005887,GO:0016020,GO:0016021,GO:0031224,GO:0031226,GO:0044425,GO:0044459,GO:0044464,GO:0071944	4.1e-167	594	No	No	No
NRG857_03735	gsiD	putative peptide transporter subunit(NRG857_03735)	0.370806	0.0211387	0.834455	0.137888	0.352944	0.0383481	0.0119237	0.986563	0.99248	EP	GO:0005575,GO:0005623,GO:0005886,GO:0005887,GO:0016020,GO:0016021,GO:0031224,GO:0031226,GO:0044425,GO:0044459,GO:0044464,GO:0071944	3.4e-150	537.7	No	No	No
NRG857_03750	yliF	putative diguanylate cyclase(NRG857_03750)	0.241533	2.81e-05	1.11045	0.150953	0.357774	0.00513336	-0.157729	0.75863	0.840139	T	GO:0005575,GO:0005623,GO:0005886,GO:0016020,GO:0044464,GO:0071944	1.3e-246	858.6	No	No	No
NRG857_03755	rimO	putative AdoMet-dependent methyltransferase(NRG857_03755)	2.10358	0.691229	1.12091	0.359505	1.88223	0.908581	-0.211613	0.475101	0.60971	J	GO:0003674,GO:0003824,GO:0005488,GO:0005575,GO:0005622,GO:0005623,GO:0005737,GO:0005829,GO:0006464,GO:0006807,GO:0008150,GO:0008152,GO:0009987,GO:0016740,GO:0016782,GO:0018193,GO:0018197,GO:0018198,GO:0018339,GO:0019538,GO:0035596,GO:0035599,GO:0036211,GO:0043170,GO:0043412,GO:0044237,GO:0044238,GO:0044260,GO:0044267,GO:0044424,GO:0044444,GO:0044464,GO:0048037,GO:0050497,GO:0051536,GO:0051539,GO:…	6.5e-259	899.4	No	No	No
NRG857_03760	bssR	biofilm formation regulatory protein BssR(bssR)	0.704098	0.441575	0.495508	0.419552	0.543687	0.689386	0.404418	0.0950509	0.179886	S	GO:0008150,GO:0010468,GO:0019222,GO:0043900,GO:0050789,GO:0050794,GO:0060255,GO:0065007,GO:1900190	4.6e-64	250.4	No	No	No
NRG857_03765	yliI	PQQ-dependent aldose sugar dehydrogenase precursor (asd)(NRG857_03765)	0.208054	6.0514e-07	0.326781	1.56091e-05	0.409982	0.000517032	-0.544739	0.0424708	0.0945636	G	GO:0003674,GO:0003824,GO:0005488,GO:0005509,GO:0005575,GO:0005623,GO:0008150,GO:0008152,GO:0016491,GO:0016614,GO:0016901,GO:0019842,GO:0030288,GO:0030313,GO:0031406,GO:0031975,GO:0036094,GO:0042597,GO:0043167,GO:0043168,GO:0043169,GO:0043177,GO:0044464,GO:0046872,GO:0048037,GO:0048038,GO:0055114,GO:0070968,GO:0097159,GO:1901363	2e-224	784.6	Yes	No	No
NRG857_03770	yliJ	glutathione S-transferase(NRG857_03770)	0.373556	0.028618	0.920873	0.557008	0.447819	0.077557	-0.871328	0.00516188	0.0159928	O	GO:0003674,GO:0003824,GO:0004364,GO:0005488,GO:0005515,GO:0005575,GO:0005622,GO:0005623,GO:0005737,GO:0005829,GO:0008150,GO:0008152,GO:0016491,GO:0016740,GO:0016765,GO:0030611,GO:0042802,GO:0044424,GO:0044444,GO:0044464,GO:0055114	4.1e-118	430.6	No	No	Yes
NRG857_03775	dacC	D-alanyl-D-alanine carboxypeptidase(NRG857_03775)	0.270936	0.00243757	0.211549	0.000354328	0.317173	0.0012124	-0.871013	7.49e-05	0.000361973	M	GO:0000270,GO:0003674,GO:0003824,GO:0004175,GO:0004180,GO:0005488,GO:0005575,GO:0005623,GO:0005886,GO:0005887,GO:0006022,GO:0006023,GO:0006024,GO:0006508,GO:0006807,GO:0008144,GO:0008150,GO:0008152,GO:0008233,GO:0008238,GO:0008360,GO:0008658,GO:0009058,GO:0009059,GO:0009252,GO:0009273,GO:0009987,GO:0016020,GO:0016021,GO:0016787,GO:0019538,GO:0022603,GO:0022604,GO:0030203,GO:0031224,GO:0031226,GO:…	1.6e-227	795	Yes	No	Yes
NRG857_03780	deoR	DNA-binding transcriptional repressor DeoR(NRG857_03780)	0.353151	0.000584594	1.85259	0.249734	1.74373	0.294422	-0.000780197	0.997912	0.998839	K	GO:0000976,GO:0000984,GO:0000986,GO:0000987,GO:0001017,GO:0001067,GO:0003674,GO:0003676,GO:0003677,GO:0003690,GO:0005488,GO:0006355,GO:0008150,GO:0009889,GO:0009890,GO:0009892,GO:0010468,GO:0010556,GO:0010558,GO:0010605,GO:0010629,GO:0019219,GO:0019222,GO:0031323,GO:0031324,GO:0031326,GO:0031327,GO:0031333,GO:0043254,GO:0043565,GO:0044087,GO:0044212,GO:0045892,GO:0045934,GO:0048519,GO:0048523,GO:…	5.2e-144	516.9	No	No	No
NRG857_03785	ybjG	undecaprenyl pyrophosphate phosphatase(NRG857_03785)	0.767235	0.0240214	1.67396	0.484663	1.02216	0.218214	-0.543114	0.193526	0.312989	I	GO:0003674,GO:0003824,GO:0005575,GO:0005623,GO:0005886,GO:0008150,GO:0016020,GO:0016462,GO:0016787,GO:0016817,GO:0016818,GO:0042221,GO:0044464,GO:0046677,GO:0050380,GO:0050896,GO:0071944	3e-110	404.4	No	No	No
NRG857_03790	cmr	multidrug efflux system protein(NRG857_03790)	0.396367	5.80895e-06	0.870324	0.0330289	0.722339	0.0185498	0.0760552	0.832444	0.892957	EGP	GO:0003674,GO:0005215,GO:0005451,GO:0005575,GO:0005623,GO:0005886,GO:0005887,GO:0006810,GO:0006811,GO:0006812,GO:0006813,GO:0006814,GO:0006855,GO:0006873,GO:0006885,GO:0008150,GO:0008324,GO:0009987,GO:0015075,GO:0015077,GO:0015078,GO:0015079,GO:0015081,GO:0015238,GO:0015291,GO:0015297,GO:0015298,GO:0015299,GO:0015318,GO:0015385,GO:0015386,GO:0015491,GO:0015672,GO:0015893,GO:0016020,GO:0016021,GO:…	2.6e-225	787.7	No	No	No
NRG857_03795	ybjH	hypothetical protein(NRG857_03795)	0.0200093	0.0171967	0.320412	0.0943383	0.257256	0.0679207	1.55655	0.0012223	0.00445681			3.4e-24	117.5	No	Yes	No
NRG857_03800	ybjI	HAD family hydrolase(NRG857_03800)	0.437649	0.000344326	0.57455	0.00229046	1.32024	0.0159195	-0.255119	0.652599	0.762057	S	GO:0000287,GO:0003674,GO:0003824,GO:0005488,GO:0006766,GO:0006767,GO:0006771,GO:0006793,GO:0006796,GO:0006807,GO:0008150,GO:0008152,GO:0009058,GO:0009110,GO:0009231,GO:0009987,GO:0016311,GO:0016787,GO:0016788,GO:0016791,GO:0017144,GO:0018130,GO:0034641,GO:0042364,GO:0042578,GO:0042726,GO:0042727,GO:0043167,GO:0043169,GO:0043726,GO:0044237,GO:0044249,GO:0044271,GO:0044281,GO:0044283,GO:0046483,GO:…	1.6e-151	542	No	No	No
NRG857_03805	ybjJ	putative transporter(NRG857_03805)	0.507252	0.00206885	0.307462	0.00102524	0.284556	0.0165146	0.358404	0.42882	0.564019	G	GO:0003674,GO:0005215,GO:0005351,GO:0005354,GO:0005402,GO:0005575,GO:0005623,GO:0005886,GO:0005887,GO:0006810,GO:0006811,GO:0006812,GO:0008150,GO:0008324,GO:0008643,GO:0008645,GO:0009679,GO:0010035,GO:0015075,GO:0015077,GO:0015078,GO:0015144,GO:0015145,GO:0015146,GO:0015149,GO:0015150,GO:0015291,GO:0015293,GO:0015294,GO:0015295,GO:0015318,GO:0015517,GO:0015518,GO:0015535,GO:0015672,GO:0015749,GO:…	2.8e-208	731.1	No	No	No
NRG857_03810	ybjK	putative DNA-binding transcriptional regulator(NRG857_03810)	1.126	0.273943	1.93796	0.56818	1.2288	0.547749	0.0891176	0.860884	0.911575	K	GO:0000976,GO:0001067,GO:0003674,GO:0003676,GO:0003677,GO:0003690,GO:0003700,GO:0005488,GO:0005575,GO:0005622,GO:0005623,GO:0005737,GO:0005829,GO:0006139,GO:0006351,GO:0006355,GO:0006725,GO:0006807,GO:0008150,GO:0008152,GO:0009058,GO:0009059,GO:0009889,GO:0009987,GO:0010467,GO:0010468,GO:0010556,GO:0016070,GO:0018130,GO:0019219,GO:0019222,GO:0019438,GO:0031323,GO:0031326,GO:0032774,GO:0034641,GO:…	4.6e-94	350.5	No	No	No
NRG857_03815	ybjL	hypothetical protein(NRG857_03815)	0.334469	4.66212e-05	1.79978	0.906965	1.03933	0.147133	-0.149796	0.67446	0.779187	P	GO:0005575,GO:0005623,GO:0005886,GO:0016020,GO:0044464,GO:0071944	2.29999999999993e-311	1074.3	No	No	No
NRG857_03820	ybjM	hypothetical protein(NRG857_03820)	0.150117	0.0455867	2.29464	0.366417	1.00965	0.465765	2.89053	3.51e-22	1.28e-20	S	GO:0005575,GO:0005623,GO:0005886,GO:0016020,GO:0044464,GO:0071944	2e-67	261.5	No	Yes	No
NRG857_03825	grxA	glutaredoxin(grxA)	0.432066	0.0551749	0.478838	0.0484556	0.364445	0.0789332	1.70542	4.17e-10	4.73e-09	O		3.9e-43	180.3	No	Yes	No
NRG857_03830	ybjC	hypothetical protein(NRG857_03830)	1.00853	0.0595475	0.872223	0.100271	0.0103177	0.0235882	2.04973	2.4e-06	1.53e-05	S	GO:0001101,GO:0005575,GO:0006950,GO:0008150,GO:0009635,GO:0009636,GO:0010033,GO:0016020,GO:0042221,GO:0050896,GO:0097305,GO:1901422,GO:1901562,GO:1901700	2.6e-40	171	No	Yes	No
NRG857_03835	nfsA	nitroreductase A(NRG857_03835)	0.359266	0.002984	0.513503	0.0201427	0.732882	0.0168094	0.75754	0.0478355	0.104526	C	GO:0000166,GO:0003674,GO:0003824,GO:0005488,GO:0005575,GO:0005622,GO:0005623,GO:0005737,GO:0005829,GO:0008150,GO:0008152,GO:0010181,GO:0016491,GO:0016651,GO:0016657,GO:0032553,GO:0034567,GO:0036094,GO:0043167,GO:0043168,GO:0044424,GO:0044444,GO:0044464,GO:0048037,GO:0050662,GO:0055114,GO:0097159,GO:0097367,GO:1901265,GO:1901363	3.6e-134	484.2	No	No	No
NRG857_03840	rimK	ribosomal protein S6 modification protein(NRG857_03840)	1.48284	0.000608358	0.510962	0.00108396	0.612592	0.142304	1.92773	1.01e-10	1.28e-09	F	GO:0003674,GO:0003824,GO:0005488,GO:0005515,GO:0005575,GO:0005622,GO:0005623,GO:0005737,GO:0006464,GO:0006807,GO:0006950,GO:0006974,GO:0007154,GO:0008150,GO:0008152,GO:0009432,GO:0009605,GO:0009987,GO:0009991,GO:0016874,GO:0016879,GO:0016881,GO:0018169,GO:0018410,GO:0019538,GO:0031668,GO:0033554,GO:0036211,GO:0042802,GO:0043170,GO:0043412,GO:0043687,GO:0044237,GO:0044238,GO:0044260,GO:0044267,GO:…	2.6e-166	591.3	No	Yes	No
NRG857_03845	ybjN	putative sensory transduction regulator(NRG857_03845)	0.0749766	0.00403038	0.487331	0.165558	0.500468	0.0595945	0.921391	0.00545682	0.0167957	S	GO:0001558,GO:0008150,GO:0009297,GO:0009314,GO:0009628,GO:0009987,GO:0010212,GO:0010639,GO:0016043,GO:0022607,GO:0030030,GO:0030031,GO:0030308,GO:0031344,GO:0031345,GO:0032879,GO:0033043,GO:0040008,GO:0040012,GO:0040013,GO:0043711,GO:0043900,GO:0043901,GO:0044085,GO:0044087,GO:0045926,GO:0048519,GO:0048523,GO:0050789,GO:0050794,GO:0050896,GO:0051128,GO:0051129,GO:0051270,GO:0051271,GO:0060491,GO:…	5e-84	317	No	Yes	No
NRG857_03850	potF	putrescine ABC transporter periplasmic-binding protein(NRG857_03850)	0.669201	0.00544368	0.494631	0.000416251	0.618576	0.0455142	-1.2605	0.0193986	0.0492363	P	GO:0003674,GO:0005488,GO:0005575,GO:0005623,GO:0006810,GO:0006811,GO:0006812,GO:0008150,GO:0015695,GO:0015696,GO:0015846,GO:0015847,GO:0019808,GO:0019810,GO:0030288,GO:0030313,GO:0031975,GO:0042597,GO:0043167,GO:0043169,GO:0044464,GO:0051179,GO:0051234,GO:0070405,GO:0071702,GO:0071705	8.3e-215	752.7	No	No	Yes
NRG857_03855	potG	putrescine ABC transporter ATP-binding protein(potG)	0.578461	0.00744031	0.601752	0.0113791	0.469277	0.00436777	-0.00510418	0.992485	0.995547	P	GO:0005575,GO:0005623,GO:0005886,GO:0006810,GO:0006811,GO:0006812,GO:0008150,GO:0015695,GO:0015696,GO:0015846,GO:0015847,GO:0016020,GO:0016021,GO:0031224,GO:0032991,GO:0043190,GO:0044425,GO:0044459,GO:0044464,GO:0051179,GO:0051234,GO:0071702,GO:0071705,GO:0071944,GO:0098533,GO:0098796,GO:0098797,GO:1902494,GO:1902495,GO:1904949,GO:1990351	4.9e-215	753.4	No	No	No
NRG857_03860	potH	putrescine ABC transporter membrane protein(NRG857_03860)	0.607468	0.0049076	1.02872	0.00459253	1.45208	0.065193	0.262618	0.669708	0.776884	P	GO:0005575,GO:0005623,GO:0005886,GO:0005887,GO:0006810,GO:0006811,GO:0006812,GO:0008150,GO:0015695,GO:0015696,GO:0015846,GO:0015847,GO:0016020,GO:0016021,GO:0031224,GO:0031226,GO:0032991,GO:0043190,GO:0044425,GO:0044459,GO:0044464,GO:0051179,GO:0051234,GO:0071702,GO:0071705,GO:0071944,GO:0098533,GO:0098796,GO:0098797,GO:1902494,GO:1902495,GO:1904949,GO:1990351	2.1e-174	618.2	No	No	No
NRG857_03865	potI	putrescine ABC transporter membrane protein(NRG857_03865)	0.380829	0.2715	0.7799	0.488799	0.382395	0.193099	0.673117	0.148705	0.255562	P	GO:0005575,GO:0005623,GO:0005886,GO:0006810,GO:0006811,GO:0006812,GO:0008150,GO:0015695,GO:0015696,GO:0015846,GO:0015847,GO:0016020,GO:0016021,GO:0031224,GO:0032991,GO:0043190,GO:0044425,GO:0044459,GO:0044464,GO:0051179,GO:0051234,GO:0071702,GO:0071705,GO:0071944,GO:0098533,GO:0098796,GO:0098797,GO:1902494,GO:1902495,GO:1904949,GO:1990351	3.1e-145	521.2	No	No	No
NRG857_03870	ybjO	putative inner membrane protein(NRG857_03870)	1.23874	0.109547	2.31782	0.359203	0.00996741	0.0190358	-0.279919	0.554294	0.682909	S	GO:0005575,GO:0005623,GO:0005886,GO:0016020,GO:0044464,GO:0071944	4.3e-83	313.9	No	No	No
NRG857_03875	rumB	23S rRNA methyluridine methyltransferase(rumB)	0.150073	1.09032e-05	0.373515	0.000378042	0.399254	0.00612536	0.845997	0.0368317	0.0838635	J	GO:0000154,GO:0001510,GO:0003674,GO:0003824,GO:0006139,GO:0006364,GO:0006396,GO:0006725,GO:0006807,GO:0008150,GO:0008152,GO:0008168,GO:0008173,GO:0008649,GO:0008757,GO:0009451,GO:0009987,GO:0010467,GO:0016070,GO:0016072,GO:0016436,GO:0016740,GO:0016741,GO:0022613,GO:0031167,GO:0032259,GO:0034470,GO:0034641,GO:0034660,GO:0042254,GO:0043170,GO:0043412,GO:0043414,GO:0044085,GO:0044237,GO:0044238,GO:…	3.9e-220	770.4	Yes	No	No
NRG857_03880	artJ	arginine/ornithine ABC transporter substrate-binding protein(NRG857_03880)	0.282553	4.405e-05	0.883734	0.0173454	1.16729	0.0959733	3.04265	1.07e-07	8.54e-07	ET	GO:0003333,GO:0003674,GO:0005488,GO:0005575,GO:0005623,GO:0006810,GO:0006811,GO:0006812,GO:0006820,GO:0006855,GO:0006865,GO:0008150,GO:0015711,GO:0015802,GO:0015807,GO:0015809,GO:0015849,GO:0015893,GO:0016597,GO:0030288,GO:0030313,GO:0031406,GO:0031975,GO:0034220,GO:0034618,GO:0036094,GO:0042221,GO:0042493,GO:0042597,GO:0043090,GO:0043167,GO:0043168,GO:0043169,GO:0043177,GO:0044464,GO:0046942,GO:…	3.9e-136	490.7	No	Yes	No
NRG857_03885	artM	arginine transporter permease subunit ArtM(artM)	0.686001	0.00773071	1.43242	0.0347181	0.74787	0.0468038	0.224294	0.541783	0.672021	P	GO:0003333,GO:0003674,GO:0005215,GO:0005342,GO:0005575,GO:0005623,GO:0005886,GO:0005887,GO:0006810,GO:0006811,GO:0006812,GO:0006820,GO:0006855,GO:0006865,GO:0008150,GO:0008509,GO:0008514,GO:0015075,GO:0015171,GO:0015318,GO:0015711,GO:0015802,GO:0015807,GO:0015809,GO:0015849,GO:0015893,GO:0016020,GO:0016021,GO:0022857,GO:0031224,GO:0031226,GO:0034220,GO:0042221,GO:0042493,GO:0043090,GO:0044425,GO:…	1.4e-103	382.5	No	No	No
NRG857_03890	artQ	arginine transporter permease subunit ArtQ(NRG857_03890)	0.301444	0.0450618	0.226644	0.0215805	0.512805	0.0308366	0.204968	0.629589	0.742989	P	GO:0003333,GO:0005575,GO:0005623,GO:0005886,GO:0005887,GO:0006810,GO:0006811,GO:0006812,GO:0006820,GO:0006855,GO:0006865,GO:0008150,GO:0015711,GO:0015802,GO:0015807,GO:0015809,GO:0015849,GO:0015893,GO:0016020,GO:0016021,GO:0031224,GO:0031226,GO:0034220,GO:0042221,GO:0042493,GO:0043090,GO:0044425,GO:0044459,GO:0044464,GO:0046942,GO:0050896,GO:0051179,GO:0051234,GO:0055085,GO:0071702,GO:0071705,GO:…	1.3e-125	455.7	No	No	No
NRG857_03895	artI	arginine transporter subunit; periplasmic-binding component of ABC superfamily protein(NRG857_03895)	0.339766	0.000197177	0.436545	0.00120586	0.51701	0.0127197	-0.431373	0.151058	0.258449	ET	GO:0005575,GO:0005623,GO:0030288,GO:0030313,GO:0031975,GO:0042597,GO:0044464	2.8e-134	484.6	No	No	No
NRG857_03900	artP	arginine transporter ATP-binding subunit(artP)	0.329336	0.0185342	1.57293	0.250125	0.325966	0.00694811	-1.75631	6.9e-07	4.83e-06	P	GO:0003333,GO:0003674,GO:0003824,GO:0005215,GO:0005275,GO:0005342,GO:0005575,GO:0005623,GO:0005886,GO:0006810,GO:0006811,GO:0006812,GO:0006820,GO:0006855,GO:0006865,GO:0008150,GO:0008509,GO:0008514,GO:0015075,GO:0015171,GO:0015318,GO:0015399,GO:0015405,GO:0015424,GO:0015426,GO:0015711,GO:0015802,GO:0015807,GO:0015809,GO:0015837,GO:0015849,GO:0015893,GO:0016020,GO:0016021,GO:0016462,GO:0016787,GO:…	2.3e-133	481.5	No	No	Yes
NRG857_03905	ybjP	putative lipoprotein(NRG857_03905)	0.395577	0.136987	0.544648	0.0528538	0.784449	0.135124	-1.42352	3.01e-06	1.88e-05	M		1.4e-92	345.5	No	No	Yes
NRG857_03910	ybjQ	hypothetical protein(NRG857_03910)	0.11666	0.289998	0.795864	0.357724	0.390946	0.326465	-0.622632	0.0661671	0.135345	S		1.7e-51	208.4	No	No	No
NRG857_03915	amiD	putative cell wall amidase and lipoprotein(NRG857_03915)	0.478709	0.0104008	0.94378	0.158031	0.178466	0.00193246	-0.773614	0.040064	0.0897246	V	GO:0000270,GO:0003674,GO:0003824,GO:0005488,GO:0005575,GO:0006022,GO:0006026,GO:0006027,GO:0006807,GO:0008150,GO:0008152,GO:0008270,GO:0008745,GO:0009056,GO:0009057,GO:0009253,GO:0009254,GO:0009392,GO:0016020,GO:0016787,GO:0016810,GO:0016811,GO:0019867,GO:0030203,GO:0043167,GO:0043169,GO:0043170,GO:0046872,GO:0046914,GO:0061783,GO:0071704,GO:1901135,GO:1901136,GO:1901564,GO:1901565,GO:1901575	2e-160	571.6	No	No	No
NRG857_03920	ybjS	putative nucleotide di-P-sugar epimerase or dehydratase(NRG857_03920)	0.78785	0.000217598	1.01232	0.0229245	0.890902	0.00506079	0.0531783	0.856992	0.908364	M		2.8e-204	717.6	No	No	No
NRG857_03925	ybjT	hypothetical protein(NRG857_03925)	0.224774	1.78141e-05	0.960511	0.0122507	0.496049	0.000724736	0.0552265	0.892132	0.930672	GM	GO:0005575,GO:0005623,GO:0005886,GO:0016020,GO:0044464,GO:0071944	1.2e-277	961.8	No	No	No
NRG857_03930	ltaE	L-threonine aldolase(NRG857_03930)	0.417511	0.160308	1.16552	0.626675	0.772961	0.298305	-0.352557	0.214418	0.33773	E	GO:0003674,GO:0003824,GO:0004793,GO:0005488,GO:0005515,GO:0005575,GO:0005622,GO:0005623,GO:0005737,GO:0005829,GO:0006082,GO:0006520,GO:0006566,GO:0006567,GO:0006807,GO:0008144,GO:0008150,GO:0008152,GO:0008732,GO:0009056,GO:0009063,GO:0009066,GO:0009068,GO:0009987,GO:0016054,GO:0016829,GO:0016830,GO:0016832,GO:0019752,GO:0019842,GO:0030170,GO:0036094,GO:0042802,GO:0043167,GO:0043168,GO:0043436,GO:…	1.7e-187	661.8	No	No	No
NRG857_03935	poxB	pyruvate dehydrogenase(NRG857_03935)	0.364604	0.000575782	0.79145	0.00918927	1.4056	0.00138512	-3.71184	1.29e-16	2.92e-15	C	GO:0000166,GO:0000287,GO:0003674,GO:0003824,GO:0005488,GO:0005515,GO:0005575,GO:0005622,GO:0005623,GO:0005737,GO:0005829,GO:0005886,GO:0006082,GO:0006090,GO:0008150,GO:0008152,GO:0008289,GO:0009056,GO:0009987,GO:0016020,GO:0016043,GO:0016054,GO:0016491,GO:0016903,GO:0019752,GO:0019842,GO:0022607,GO:0030976,GO:0032787,GO:0036094,GO:0042802,GO:0042867,GO:0043167,GO:0043168,GO:0043169,GO:0043436,GO:…	0	1138.3	No	No	Yes
NRG857_03940	hcr	HCP oxidoreductase(NRG857_03940)	0.173975	5.54384e-06	1.40959	0.418557	0.678321	0.0648473	0.100535	0.887673	0.927164	C	GO:0000166,GO:0003674,GO:0003824,GO:0005488,GO:0008150,GO:0008152,GO:0016491,GO:0016651,GO:0036094,GO:0043167,GO:0043168,GO:0048037,GO:0050660,GO:0050662,GO:0051536,GO:0051537,GO:0051540,GO:0055114,GO:0097159,GO:1901265,GO:1901363	4.9e-187	660.2	No	No	No
NRG857_03945	hcp	hydroxylamine reductase(NRG857_03945)	0.692306	0.00321266	0.716079	0.0152319	0.553574	0.000259203	0.562786	0.290363	0.422578	C	GO:0000302,GO:0001505,GO:0003674,GO:0003824,GO:0004601,GO:0006807,GO:0006950,GO:0006979,GO:0008150,GO:0008152,GO:0009056,GO:0009636,GO:0009987,GO:0010035,GO:0016209,GO:0016491,GO:0016661,GO:0016684,GO:0017144,GO:0034641,GO:0042133,GO:0042135,GO:0042221,GO:0042493,GO:0042542,GO:0042737,GO:0044237,GO:0044248,GO:0044270,GO:0046209,GO:0046210,GO:0046677,GO:0050418,GO:0050896,GO:0051716,GO:0055114,GO:…	0	1125.9	No	No	No
NRG857_03950	ybjE	putative transporter(NRG857_03950)	0.45226	0.00285881	1.62157	0.0188109	0.739927	0.0209012	0.0648512	0.921765	0.952709	S	GO:0003333,GO:0003674,GO:0005215,GO:0005342,GO:0005575,GO:0005623,GO:0005886,GO:0005887,GO:0006810,GO:0006811,GO:0006812,GO:0006820,GO:0006855,GO:0006865,GO:0008150,GO:0008324,GO:0008509,GO:0008514,GO:0015075,GO:0015171,GO:0015174,GO:0015179,GO:0015189,GO:0015238,GO:0015318,GO:0015562,GO:0015661,GO:0015711,GO:0015802,GO:0015807,GO:0015849,GO:0015893,GO:0016020,GO:0016021,GO:0022857,GO:0031224,GO:…	7.3e-153	546.6	No	No	No
NRG857_03955	aqpZ	aquaporin Z(NRG857_03955)	0.392113	0.0113338	0.541457	0.0052166	0.654095	0.0636088	0.820239	0.0770561	0.153026	G	GO:0003674,GO:0005215,GO:0005372,GO:0005488,GO:0005515,GO:0005575,GO:0005623,GO:0005886,GO:0005887,GO:0006810,GO:0006833,GO:0006884,GO:0006950,GO:0006970,GO:0008150,GO:0008361,GO:0009628,GO:0009987,GO:0009992,GO:0015250,GO:0015267,GO:0015318,GO:0016020,GO:0016021,GO:0016043,GO:0019725,GO:0022803,GO:0022838,GO:0022857,GO:0030104,GO:0031224,GO:0031226,GO:0032535,GO:0042044,GO:0042592,GO:0042802,GO:…	4.6e-123	447.2	No	No	No
NRG857_03960		hypothetical protein(NRG857_03960)	0.610116	0.282277	1.44745	0.31326	0.0858622	0.0646074	1.33483	0.0511162	0.110269					No	No	No
NRG857_03965	ybjD	hypothetical protein(NRG857_03965)	0.85102	0.00289677	1.43464	0.0579952	0.888065	0.0169914	0.5828	0.139362	0.243574	L	GO:0000731,GO:0006139,GO:0006259,GO:0006281,GO:0006302,GO:0006725,GO:0006807,GO:0006950,GO:0006974,GO:0008150,GO:0008152,GO:0009058,GO:0009059,GO:0009987,GO:0018130,GO:0019438,GO:0033554,GO:0034641,GO:0034645,GO:0034654,GO:0043170,GO:0044237,GO:0044238,GO:0044249,GO:0044260,GO:0044271,GO:0046483,GO:0050896,GO:0051716,GO:0071704,GO:0071897,GO:0090304,GO:1901360,GO:1901362,GO:1901576	0	1114.4	No	No	No
NRG857_03970	ybjX	hypothetical protein(NRG857_03970)	1.61828	0.0230096	1.10728	0.0029782	5.0437	0.378728	-1.00489	0.00237454	0.00807578	S	GO:0005575,GO:0005622,GO:0005623,GO:0005737,GO:0005829,GO:0006950,GO:0006974,GO:0008150,GO:0009987,GO:0033554,GO:0044424,GO:0044444,GO:0044464,GO:0050896,GO:0051716	2.5e-186	657.9	No	No	Yes
NRG857_03975	macA	macrolide transporter subunit MacA(NRG857_03975)	0.92219	0.198478	1.2866	0.0966425	2.72351	0.584942	-0.138855	0.701125	0.801232	M	GO:0003674,GO:0005215,GO:0005488,GO:0005515,GO:0005575,GO:0005623,GO:0005886,GO:0006810,GO:0006855,GO:0008150,GO:0015238,GO:0015893,GO:0016020,GO:0016021,GO:0019898,GO:0022857,GO:0031224,GO:0032991,GO:0042221,GO:0042493,GO:0042802,GO:0042891,GO:0042895,GO:0044425,GO:0044464,GO:0046618,GO:0050896,GO:0051179,GO:0051234,GO:0055085,GO:0071944,GO:0098796,GO:1902495,GO:1990195,GO:1990196,GO:1990351	1.7e-196	691.8	No	No	No
NRG857_03980	macB	macrolide transporter ATP-binding /permease(NRG857_03980)	0.226254	1.44387e-07	1.05174	0.00481773	0.897286	0.00419769	1.05617	5.52e-07	3.94e-06	V	GO:0000166,GO:0003674,GO:0003824,GO:0005215,GO:0005488,GO:0005515,GO:0005524,GO:0005575,GO:0005623,GO:0005886,GO:0005887,GO:0006810,GO:0006855,GO:0008144,GO:0008150,GO:0008559,GO:0015238,GO:0015399,GO:0015405,GO:0015893,GO:0016020,GO:0016021,GO:0016462,GO:0016787,GO:0016817,GO:0016818,GO:0016887,GO:0017076,GO:0017111,GO:0022804,GO:0022857,GO:0030554,GO:0031224,GO:0031226,GO:0032553,GO:0032555,GO:…	0	1233	No	Yes	No
NRG857_03985	cspD	stationary phase/starvation inducible regulatory protein CspD(NRG857_03985)	0.209494	0.0202287	1.9226	0.664803	0.510436	0.055356	1.28639	9.32e-07	6.38e-06	K	GO:0003674,GO:0003676,GO:0003677,GO:0003697,GO:0003723,GO:0005488,GO:0005575,GO:0005622,GO:0005623,GO:0005737,GO:0005829,GO:0006275,GO:0006355,GO:0006950,GO:0008150,GO:0008156,GO:0009266,GO:0009409,GO:0009605,GO:0009628,GO:0009889,GO:0009890,GO:0009892,GO:0009991,GO:0010468,GO:0010556,GO:0010558,GO:0010605,GO:0019219,GO:0019222,GO:0031323,GO:0031324,GO:0031326,GO:0031327,GO:0031667,GO:0042594,GO:…	1.1e-36	158.7	No	Yes	No
NRG857_03990	clpS	ATP-dependent Clp protease adaptor protein ClpS(clpS)	0.66092	0.0828237	0.36431	0.0197966	0.384478	0.0876724	0.568854	0.0735486	0.14735	S	GO:0003674,GO:0005488,GO:0005515,GO:0006950,GO:0008150,GO:0009266,GO:0009408,GO:0009628,GO:0050896,GO:0051087	3.6e-54	217.2	No	No	No
NRG857_03995	clpA	ATP-dependent Clp protease ATP-binding subunit(clpA)	0.152675	4.29699e-05	0.479531	0.000593562	0.935471	0.108005	-0.37763	0.0371341	0.0843702	O	GO:0000166,GO:0003674,GO:0003824,GO:0004176,GO:0005488,GO:0005524,GO:0005575,GO:0005622,GO:0005623,GO:0005737,GO:0005829,GO:0006508,GO:0006807,GO:0006950,GO:0006979,GO:0008144,GO:0008150,GO:0008152,GO:0008233,GO:0009987,GO:0016462,GO:0016787,GO:0016817,GO:0016818,GO:0016887,GO:0017076,GO:0017111,GO:0019538,GO:0030554,GO:0032553,GO:0032555,GO:0032559,GO:0035639,GO:0036094,GO:0042623,GO:0043167,GO:…	0	1465.7	No	No	No
NRG857_04000	cas1	hypothetical protein(NRG857_04000)	0.824871	9.17202e-05	0.906683	0.0118494	0.635339	0.0154905	0.591681	0.142171	0.246842	L		2.1e-161	575.1	No	No	No
NRG857_04005	cas3	putative CRISPR-associated helicase(NRG857_04005)	0.440371	2.75152e-06	0.748507	0.000165655	0.576411	0.00148499	0.187971	0.440946	0.576202	L		0	2099.7	No	No	No
NRG857_04010	csy1	hypothetical protein(NRG857_04010)	4.23722	0.00217548	3.45348	0.0796511	4.44413	0.0495292	1.17529	0.00879051	0.0251987	S		1.7e-203	715.3	No	Yes	No
NRG857_04015	csy2	hypothetical protein(NRG857_04015)	0.87815	0.0309968	1.26491	0.35392	0.699762	0.014024	0.424517	0.508845	0.642779	S		2.6e-174	617.8	No	No	No
NRG857_04020	csy3	hypothetical protein(NRG857_04020)	0.206583	3.13814e-05	0.691626	0.022989	0.650395	0.0324152	-0.236452	0.519443	0.652152	S		5.2e-176	623.6	No	No	No
NRG857_04025	csy4	hypothetical protein(NRG857_04025)	0.176949	0.00151308	0.222917	0.00271426	0.860343	0.20773	1.08722	0.0223623	0.055362	S		1.6e-94	352.1	No	No	No
NRG857_04030	infA	translation initiation factor IF-1(infA)	0.02316	0.363302	0.0455024	0.363302	0.056825	0.363302	-1.31331	0.00487289	0.0152089	J	GO:0003674,GO:0003676,GO:0003723,GO:0003743,GO:0005488,GO:0005575,GO:0005622,GO:0005623,GO:0005737,GO:0005829,GO:0006412,GO:0006413,GO:0006518,GO:0006807,GO:0008135,GO:0008150,GO:0008152,GO:0009058,GO:0009059,GO:0009987,GO:0010467,GO:0019538,GO:0034641,GO:0034645,GO:0043021,GO:0043022,GO:0043043,GO:0043170,GO:0043603,GO:0043604,GO:0044237,GO:0044238,GO:0044249,GO:0044260,GO:0044267,GO:0044271,GO:…	4e-33	146.7	No	No	Yes
NRG857_04035	aat	leucyl/phenylalanyl-tRNA--protein transferase(aat)	0.244416	0.00408714	1.64163	0.181522	0.416542	0.0178716	-0.507065	0.308322	0.441684	O	GO:0003674,GO:0003824,GO:0005575,GO:0005622,GO:0005623,GO:0005737,GO:0006508,GO:0006807,GO:0008150,GO:0008152,GO:0008233,GO:0008914,GO:0016740,GO:0016746,GO:0016755,GO:0016787,GO:0019538,GO:0043170,GO:0044238,GO:0044424,GO:0044464,GO:0071704,GO:0140096,GO:1901564	5.5e-140	503.4	No	No	No
NRG857_04040	cydC	cysteine/glutathione ABC transporter membrane/ATP-binding protein(NRG857_04040)	0.0518556	0.0159789	1.43596	0.307888	0.21702	0.0221451	0.493799	0.0627411	0.129718	P	GO:0000101,GO:0003333,GO:0003674,GO:0003824,GO:0005215,GO:0005575,GO:0005623,GO:0005886,GO:0005887,GO:0006810,GO:0006811,GO:0006812,GO:0006820,GO:0006857,GO:0006865,GO:0008150,GO:0009889,GO:0015399,GO:0015405,GO:0015711,GO:0015804,GO:0015833,GO:0015849,GO:0016020,GO:0016021,GO:0016462,GO:0016787,GO:0016817,GO:0016818,GO:0016887,GO:0017111,GO:0019222,GO:0022804,GO:0022857,GO:0031224,GO:0031226,GO:…	0	1079.7	No	No	No
NRG857_04045	cydD	cysteine/glutathione ABC transporter membrane/ATP-binding protein(NRG857_04045)	0.0922667	0.302699	0.657691	0.216811	0.298791	0.0843967	-0.485398	0.114915	0.208488	P	GO:0000101,GO:0003333,GO:0003674,GO:0003824,GO:0005215,GO:0005319,GO:0005575,GO:0005623,GO:0005886,GO:0005887,GO:0006810,GO:0006811,GO:0006812,GO:0006820,GO:0006857,GO:0006865,GO:0006869,GO:0008150,GO:0009987,GO:0010876,GO:0015399,GO:0015405,GO:0015711,GO:0015804,GO:0015833,GO:0015849,GO:0016020,GO:0016021,GO:0016462,GO:0016787,GO:0016817,GO:0016818,GO:0016887,GO:0017111,GO:0019725,GO:0022804,GO:…	0	1134.8	No	No	No
NRG857_04050	trxB	thioredoxin reductase(NRG857_04050)	0.00806747	0.331753	1.60623	0.578741	1.72119	0.32643	-0.55665	0.00288017	0.00955385	O	GO:0000166,GO:0001666,GO:0003674,GO:0003824,GO:0004791,GO:0005488,GO:0005575,GO:0005622,GO:0005623,GO:0005737,GO:0005829,GO:0006950,GO:0008150,GO:0008152,GO:0009628,GO:0009636,GO:0009987,GO:0015035,GO:0015036,GO:0016209,GO:0016491,GO:0016651,GO:0016667,GO:0016668,GO:0019725,GO:0036094,GO:0036293,GO:0040007,GO:0042221,GO:0042592,GO:0043167,GO:0043168,GO:0044424,GO:0044444,GO:0044464,GO:0045454,GO:…	9.5e-183	646	No	No	Yes
NRG857_04055	lrp	leucine-responsive transcriptional regulator(NRG857_04055)	0.00156114	0.00075129	1.50621	0.211744	0.689741	0.412632	0.933681	0.0193441	0.0491276	K	GO:0000976,GO:0001067,GO:0001101,GO:0001130,GO:0001216,GO:0001217,GO:0003674,GO:0003676,GO:0003677,GO:0003690,GO:0003700,GO:0005488,GO:0005515,GO:0005575,GO:0005622,GO:0005623,GO:0005737,GO:0005829,GO:0006082,GO:0006355,GO:0006520,GO:0006522,GO:0006524,GO:0006551,GO:0006807,GO:0008150,GO:0008152,GO:0008652,GO:0009056,GO:0009058,GO:0009063,GO:0009078,GO:0009080,GO:0009081,GO:0009082,GO:0009098,GO:…	1.1e-86	325.9	No	Yes	No
NRG857_04060	ftsK	DNA translocase FtsK(NRG857_04060)	0.246629	0.0116156	0.653427	0.0170537	0.199758	0.0156034	0.107861	0.481415	0.616504	D	GO:0000920,GO:0003674,GO:0003676,GO:0003677,GO:0003824,GO:0005488,GO:0005515,GO:0005575,GO:0005623,GO:0005886,GO:0005887,GO:0006355,GO:0006950,GO:0006970,GO:0007059,GO:0008094,GO:0008150,GO:0009628,GO:0009651,GO:0009889,GO:0009891,GO:0009893,GO:0009987,GO:0010468,GO:0010556,GO:0010557,GO:0010604,GO:0010628,GO:0015616,GO:0016020,GO:0016021,GO:0016462,GO:0016787,GO:0016817,GO:0016818,GO:0016887,GO:…	0	2105.9	No	No	No
NRG857_04065	lolA	outer-membrane lipoprotein carrier protein(lolA)	0.0151069	0.0810661	1.95954	0.349228	1.21148	0.3466	-1.08517	0.000536227	0.00215	M	GO:0002790,GO:0003674,GO:0005215,GO:0005575,GO:0005623,GO:0006810,GO:0008104,GO:0008150,GO:0008565,GO:0009306,GO:0009987,GO:0015031,GO:0015833,GO:0030288,GO:0030313,GO:0031975,GO:0032940,GO:0033036,GO:0034613,GO:0042597,GO:0042886,GO:0042953,GO:0042954,GO:0044464,GO:0044872,GO:0044873,GO:0044874,GO:0045184,GO:0046903,GO:0051179,GO:0051234,GO:0051641,GO:0070727,GO:0071702,GO:0071705,GO:0072321,GO:…	8.5e-113	412.9	No	No	Yes
NRG857_04070	rarA	recombination factor protein RarA(NRG857_04070)	0.288447	1.06018e-05	0.734752	0.000917568	0.70223	0.0318789	-1.37102	6.49e-05	0.000316884	L	GO:0005575,GO:0005622,GO:0005623,GO:0005657,GO:0005694,GO:0006139,GO:0006259,GO:0006260,GO:0006261,GO:0006310,GO:0006725,GO:0006807,GO:0008150,GO:0008152,GO:0009058,GO:0009059,GO:0009987,GO:0030894,GO:0032991,GO:0032993,GO:0034641,GO:0034645,GO:0043170,GO:0043226,GO:0043228,GO:0043229,GO:0043232,GO:0044237,GO:0044238,GO:0044249,GO:0044260,GO:0044422,GO:0044424,GO:0044427,GO:0044446,GO:0044464,GO:…	5.8e-255	886.3	No	No	Yes
NRG857_04075	serS	seryl-tRNA synthetase(NRG857_04075)	0.0026671	0.0433912	0.0048654	0.0433909	0.00595721	0.0433909	-0.159629	0.281571	0.41288	J	GO:0000287,GO:0003674,GO:0003824,GO:0004812,GO:0004828,GO:0005488,GO:0005515,GO:0005575,GO:0005622,GO:0005623,GO:0005737,GO:0005829,GO:0006082,GO:0006139,GO:0006399,GO:0006412,GO:0006418,GO:0006434,GO:0006518,GO:0006520,GO:0006725,GO:0006807,GO:0008150,GO:0008152,GO:0008652,GO:0009058,GO:0009059,GO:0009069,GO:0009070,GO:0009987,GO:0010467,GO:0016053,GO:0016070,GO:0016259,GO:0016260,GO:0016874,GO:…	1.7e-235	821.6	No	No	No
NRG857_04080	dmsA	dimethyl sulfoxide reductase, anaerobic subunit A(NRG857_04080)	0.474443	4.72512e-08	0.594497	2.26631e-06	0.795785	2.1924e-06	0.107237	0.748481	0.831952	C	GO:0003674,GO:0003824,GO:0005488,GO:0005575,GO:0005623,GO:0005886,GO:0006091,GO:0008150,GO:0008152,GO:0009055,GO:0009061,GO:0009390,GO:0009897,GO:0009986,GO:0009987,GO:0015980,GO:0016020,GO:0016491,GO:0022900,GO:0031224,GO:0031226,GO:0031233,GO:0031237,GO:0032991,GO:0044237,GO:0044425,GO:0044459,GO:0044464,GO:0045333,GO:0048037,GO:0051536,GO:0051539,GO:0051540,GO:0055114,GO:0071944,GO:0098552,GO:…	0	1682.2	No	No	No
NRG857_04085	dmsB	dimethyl sulfoxide reductase, anaerobic subunit B(NRG857_04085)	1.09372	0.114863	0.868098	0.231176	0.402375	0.0129618	-0.073262	0.850847	0.904138	C	GO:0003674,GO:0003824,GO:0005488,GO:0005575,GO:0005623,GO:0005886,GO:0006091,GO:0008150,GO:0008152,GO:0009061,GO:0009389,GO:0009390,GO:0009897,GO:0009986,GO:0009987,GO:0015980,GO:0016020,GO:0016491,GO:0016667,GO:0031224,GO:0031226,GO:0031233,GO:0031237,GO:0032991,GO:0044237,GO:0044425,GO:0044459,GO:0044464,GO:0045333,GO:0048037,GO:0051536,GO:0051539,GO:0051540,GO:0055114,GO:0071944,GO:0098552,GO:…	6.1e-127	459.9	No	No	No
NRG857_04090	dmsC	dimethyl sulfoxide reductase, anaerobic subunit C(NRG857_04090)	0.210367	0.00227292	0.363615	0.0159104	0.37925	0.0256788	0.482791	0.12444	0.222549	S	GO:0003674,GO:0003824,GO:0005575,GO:0005623,GO:0005886,GO:0005887,GO:0006091,GO:0008150,GO:0008152,GO:0009061,GO:0009389,GO:0009390,GO:0009987,GO:0015980,GO:0016020,GO:0016021,GO:0016491,GO:0016667,GO:0031224,GO:0031226,GO:0032991,GO:0044237,GO:0044425,GO:0044459,GO:0044464,GO:0045333,GO:0055114,GO:0071944,GO:1902494	2e-152	545	No	No	No
NRG857_04095	ycaC	hypothetical protein(NRG857_04095)	0.226306	0.000768233	0.450456	0.000285298	0.9715	0.0339435	-2.48566	7.03e-14	1.27e-12	Q	GO:0003674,GO:0005488,GO:0005515,GO:0042802	1.2e-117	429.1	No	No	Yes
NRG857_04100	ycaD	putative MFS family transporter protein(NRG857_04100)	0.342611	0.000742181	0.774924	0.0820892	0.728452	0.218129	0.803962	0.0202233	0.0509927	EGP	GO:0005575,GO:0005623,GO:0005886,GO:0016020,GO:0044464,GO:0071944	1.7e-207	728.4	No	No	No
NRG857_04105	pflA	pyruvate formate lyase-activating enzyme 1(pflA)	0.152232	0.00128888	0.122517	0.00142607	0.304849	0.0138081	-0.352453	0.0535575	0.114195	O	GO:0003674,GO:0003824,GO:0005488,GO:0005575,GO:0005622,GO:0005623,GO:0005737,GO:0005829,GO:0006464,GO:0006807,GO:0006950,GO:0006974,GO:0008150,GO:0008152,GO:0009987,GO:0016491,GO:0018307,GO:0019538,GO:0033554,GO:0036211,GO:0043170,GO:0043364,GO:0043365,GO:0043412,GO:0044237,GO:0044238,GO:0044260,GO:0044267,GO:0044424,GO:0044444,GO:0044464,GO:0048037,GO:0050896,GO:0051536,GO:0051539,GO:0051540,GO:…	4.9e-147	526.9	No	No	No
NRG857_04110	pflB	pyruvate formate lyase I(NRG857_04110)	0.233542	9.48927e-09	0.891345	0.00459091	0.591459	0.000285905	1.08796	0.000122825	0.000567275	C	GO:0003674,GO:0003824,GO:0005575,GO:0005622,GO:0005623,GO:0005737,GO:0005829,GO:0006082,GO:0006520,GO:0006566,GO:0006567,GO:0006629,GO:0006631,GO:0006807,GO:0008150,GO:0008152,GO:0008861,GO:0009056,GO:0009063,GO:0009066,GO:0009068,GO:0009987,GO:0016020,GO:0016054,GO:0016407,GO:0016408,GO:0016453,GO:0016740,GO:0016746,GO:0016747,GO:0016999,GO:0017144,GO:0019541,GO:0019752,GO:0032787,GO:0042737,GO:…	0	1533.9	No	Yes	No
NRG857_04115	focA	formate transporter(NRG857_04115)	0.18753	0.000102279	0.587484	0.00726622	0.569679	0.14663	-0.0782746	0.748435	0.831952	P	GO:0003674,GO:0005215,GO:0005342,GO:0005488,GO:0005515,GO:0005575,GO:0005623,GO:0005886,GO:0005887,GO:0006810,GO:0006811,GO:0006820,GO:0006855,GO:0008028,GO:0008150,GO:0008509,GO:0008514,GO:0015075,GO:0015238,GO:0015318,GO:0015499,GO:0015711,GO:0015718,GO:0015724,GO:0015849,GO:0015893,GO:0016020,GO:0016021,GO:0022857,GO:0031224,GO:0031226,GO:0034220,GO:0042221,GO:0042493,GO:0042802,GO:0042891,GO:…	3.8e-159	567.4	No	No	No
NRG857_04120	ycaO	hypothetical protein(NRG857_04120)	0.317719	4.29505e-08	0.723735	4.24204e-05	1.11879	0.000912553	0.908544	0.018108	0.0463503	S	GO:0000287,GO:0003674,GO:0003824,GO:0005488,GO:0005575,GO:0005622,GO:0005623,GO:0005737,GO:0005829,GO:0006464,GO:0006807,GO:0008150,GO:0008152,GO:0009987,GO:0016462,GO:0016787,GO:0016817,GO:0016818,GO:0018193,GO:0018197,GO:0018198,GO:0018339,GO:0019538,GO:0036211,GO:0043167,GO:0043169,GO:0043170,GO:0043412,GO:0044237,GO:0044238,GO:0044260,GO:0044267,GO:0044424,GO:0044444,GO:0044464,GO:0046872,GO:…	0	1196.4	No	Yes	No
NRG857_04125	ycaP	hypothetical protein(NRG857_04125)	0.252129	0.000122011	0.734213	0.0970102	0.636905	0.0594165	-1.26287	0.00593002	0.0181071	S		7.6e-126	456.4	No	No	Yes
NRG857_04130	serC	3-phosphoserine/phosphohydroxythreonine aminotransferase(NRG857_04130)	0.679864	0.000843135	0.665417	0.00983784	0.165005	0.000105875	0.00315317	0.98713	0.99248	H	GO:0003674,GO:0003824,GO:0004648,GO:0005488,GO:0005575,GO:0005622,GO:0005623,GO:0005737,GO:0005829,GO:0006081,GO:0006082,GO:0006520,GO:0006553,GO:0006563,GO:0006564,GO:0006725,GO:0006732,GO:0006766,GO:0006767,GO:0006793,GO:0006796,GO:0006807,GO:0008144,GO:0008150,GO:0008152,GO:0008483,GO:0008652,GO:0009058,GO:0009066,GO:0009067,GO:0009069,GO:0009070,GO:0009085,GO:0009089,GO:0009108,GO:0009110,GO:…	2.1e-210	738	No	No	No
NRG857_04135	aroA	3-phosphoshikimate 1-carboxyvinyltransferase(NRG857_04135)	0.136996	2.77613e-07	0.781561	0.00321356	0.433285	0.000789444	-0.148474	0.558528	0.6868	E	GO:0003674,GO:0003824,GO:0003866,GO:0005575,GO:0005622,GO:0005623,GO:0005737,GO:0005829,GO:0006082,GO:0008150,GO:0008152,GO:0009058,GO:0009423,GO:0009987,GO:0016053,GO:0016740,GO:0016765,GO:0019752,GO:0043436,GO:0043648,GO:0043650,GO:0044237,GO:0044249,GO:0044281,GO:0044283,GO:0044424,GO:0044444,GO:0044464,GO:0046394,GO:0046417,GO:0071704,GO:1901576	2e-244	851.3	No	No	No
NRG857_04140	ycaL	putative lipoprotein with metallohydrolase domain(NRG857_04140)	0.530975	0.00875549	1.53884	0.258469	0.8502	0.00441704	0.929916	0.0069988	0.0208729	M	GO:0003674,GO:0003824,GO:0006508,GO:0006807,GO:0008150,GO:0008152,GO:0008233,GO:0008237,GO:0016787,GO:0019538,GO:0043170,GO:0044238,GO:0070011,GO:0071704,GO:0140096,GO:1901564	8.4e-134	483	No	Yes	No
NRG857_04145	cmk	cytidylate kinase(cmk)	0	1	0	1	0	1	-0.515637	0.0218266	0.0542584	F	GO:0003674,GO:0003824,GO:0004127,GO:0004592,GO:0005575,GO:0005622,GO:0005623,GO:0005737,GO:0005829,GO:0006082,GO:0006139,GO:0006520,GO:0006573,GO:0006575,GO:0006725,GO:0006732,GO:0006753,GO:0006766,GO:0006767,GO:0006793,GO:0006796,GO:0006807,GO:0008150,GO:0008152,GO:0009058,GO:0009081,GO:0009108,GO:0009110,GO:0009117,GO:0009123,GO:0009165,GO:0009314,GO:0009628,GO:0009987,GO:0010165,GO:0010212,GO:…	9.9e-118	429.5	No	No	No
NRG857_04150	rpsA	30S ribosomal protein S1(rpsA)	0.0729461	0.326029	0.160275	0.366468	0.176475	0.326029	0.616356	2.26e-06	1.44e-05	J	GO:0000028,GO:0003674,GO:0003676,GO:0003723,GO:0003729,GO:0003735,GO:0005198,GO:0005488,GO:0005575,GO:0005622,GO:0005623,GO:0005737,GO:0005829,GO:0005840,GO:0006412,GO:0006417,GO:0006518,GO:0006807,GO:0006996,GO:0008150,GO:0008152,GO:0009058,GO:0009059,GO:0009889,GO:0009890,GO:0009892,GO:0009987,GO:0010467,GO:0010468,GO:0010556,GO:0010558,GO:0010605,GO:0010608,GO:0010629,GO:0015935,GO:0016043,GO:…	0	1080.5	No	Yes	No
NRG857_04155	himD	integration host factor subunit beta(ihfB)	0.00929633	0.0839537	0.0176175	0.100876	3.38861	0.453749	-1.99484	6.95e-35	4.98e-33	K	GO:0003674,GO:0003676,GO:0003677,GO:0005488,GO:0005575,GO:0005622,GO:0005623,GO:0005737,GO:0005829,GO:0006139,GO:0006351,GO:0006725,GO:0006807,GO:0008150,GO:0008152,GO:0009058,GO:0009059,GO:0009889,GO:0009987,GO:0010467,GO:0010556,GO:0016070,GO:0018130,GO:0019219,GO:0019222,GO:0019438,GO:0031323,GO:0031326,GO:0032774,GO:0034641,GO:0034645,GO:0034654,GO:0043170,GO:0044237,GO:0044238,GO:0044249,GO:…	2.4e-46	191	No	No	Yes
NRG857_04160	ycaI	hypothetical protein(NRG857_04160)	0.854769	1.0123e-07	1.16823	0.0280246	1.06513	0.00447428	0.226643	0.438321	0.573659	S	GO:0005575,GO:0005623,GO:0005886,GO:0016020,GO:0044464,GO:0071944	0	1553.1	No	No	No
NRG857_04165	msbA	lipid transporter ATP-binding/permease(NRG857_04165)	2.04293	0.654721	0.0894205	0.318004	0.354244	0.983189	-0.407645	0.182808	0.299862	V	GO:0000166,GO:0003674,GO:0003824,GO:0005215,GO:0005319,GO:0005488,GO:0005515,GO:0005524,GO:0005575,GO:0005623,GO:0005886,GO:0005887,GO:0006810,GO:0006855,GO:0006869,GO:0008144,GO:0008150,GO:0008289,GO:0008559,GO:0009987,GO:0010876,GO:0015221,GO:0015238,GO:0015399,GO:0015405,GO:0015437,GO:0015893,GO:0015920,GO:0016020,GO:0016021,GO:0016043,GO:0016462,GO:0016787,GO:0016817,GO:0016818,GO:0016887,GO:…	2.6e-308	1063.9	No	No	No
NRG857_04170	lpxK	tetraacyldisaccharide 4'-kinase(lpxK)	2.41134	0.295518	0.603349	0.129296	1.00864	0.30897	0.275607	0.364512	0.499386	I	GO:0000271,GO:0003674,GO:0003824,GO:0005575,GO:0005623,GO:0005886,GO:0005975,GO:0005976,GO:0006629,GO:0006643,GO:0006644,GO:0006664,GO:0006793,GO:0006796,GO:0008150,GO:0008152,GO:0008610,GO:0008653,GO:0008654,GO:0009029,GO:0009058,GO:0009059,GO:0009103,GO:0009244,GO:0009245,GO:0009247,GO:0009311,GO:0009312,GO:0009987,GO:0016020,GO:0016051,GO:0016301,GO:0016310,GO:0016740,GO:0016772,GO:0016773,GO:…	2e-188	664.8	No	No	No
NRG857_04175	ycaQ	hypothetical protein(NRG857_04175)	0.484026	0.000798606	0.454297	4.90624e-05	0.250796	3.22505e-05	-0.119175	0.833196	0.893223	S		1.4e-239	835.1	Yes	No	No
NRG857_04180	ycaR	hypothetical protein(NRG857_04180)	0	1	75	1	0	1	-1.5803	0.000355942	0.00148784	S	GO:0005575,GO:0005622,GO:0005623,GO:0005737,GO:0005829,GO:0044424,GO:0044444,GO:0044464	7.3e-28	129	No	No	Yes
NRG857_04185	kdsB	3-deoxy-manno-octulosonate cytidylyltransferase(NRG857_04185)	0.501752	0.31421	0.598808	0.573755	0.215533	0.100404	-1.16197	0.00015975	0.000718962	M	GO:0000271,GO:0000287,GO:0003674,GO:0003824,GO:0005488,GO:0005575,GO:0005622,GO:0005623,GO:0005737,GO:0005829,GO:0005975,GO:0005976,GO:0005996,GO:0006082,GO:0006629,GO:0008150,GO:0008152,GO:0008610,GO:0008653,GO:0008690,GO:0009058,GO:0009059,GO:0009103,GO:0009244,GO:0009311,GO:0009312,GO:0009987,GO:0016051,GO:0016053,GO:0016740,GO:0016772,GO:0016779,GO:0019294,GO:0019752,GO:0033692,GO:0034637,GO:…	1.6e-137	495.4	No	No	Yes
NRG857_04190	ycbJ	hypothetical protein(NRG857_04190)	0.445916	0.000454388	0.800068	0.0642217	0.474096	0.00918489	0.416991	0.0267008	0.0638582	S		1e-175	622.5	No	No	No
NRG857_04195	ycbC	hypothetical protein(NRG857_04195)	0.443631	0.00051938	0.710617	0.00791748	1.11352	0.024767	0.243117	0.524387	0.655639	S	GO:0000270,GO:0005575,GO:0005623,GO:0005886,GO:0006022,GO:0006807,GO:0008150,GO:0008152,GO:0009273,GO:0009987,GO:0016020,GO:0016021,GO:0030203,GO:0031224,GO:0042546,GO:0043164,GO:0043170,GO:0044085,GO:0044425,GO:0044464,GO:0071554,GO:0071704,GO:0071840,GO:0071944,GO:1901135,GO:1901564	2.2e-145	521.5	No	No	No
NRG857_04200	cmoM	putative metallothionein SmtA(NRG857_04200)	0.127151	0.189934	43.3365	0.432577	18.9729	0.72375	0.567864	0.0826324	0.161519	J	GO:0001510,GO:0002097,GO:0002098,GO:0003674,GO:0003824,GO:0006139,GO:0006396,GO:0006399,GO:0006400,GO:0006725,GO:0006807,GO:0008033,GO:0008150,GO:0008152,GO:0008168,GO:0008173,GO:0008175,GO:0009451,GO:0009987,GO:0010467,GO:0016070,GO:0016300,GO:0016740,GO:0016741,GO:0030488,GO:0032259,GO:0034470,GO:0034641,GO:0034660,GO:0043170,GO:0043412,GO:0043414,GO:0044237,GO:0044238,GO:0044260,GO:0046483,GO:…	5e-150	537	No	No	No
NRG857_04205	mukF	condesin subunit F(NRG857_04205)	0.00773302	0.159734	0.0139464	0.159734	0.0169211	0.159734	0.314621	0.315972	0.449461	D	GO:0005575,GO:0009295	3.6e-249	867.1	No	No	No
NRG857_04210	mukE	condesin subunit E(NRG857_04210)	0.0276573	0.161506	0.0563664	0.161499	0.0682143	0.16677	-0.0047143	0.989965	0.993964	D	GO:0005575,GO:0007059,GO:0008150,GO:0009295,GO:0009987	5.9e-126	456.8	No	No	No
NRG857_04215	mukB	cell division protein MukB(mukB)	0.140677	0.175298	0.0160626	0.0469236	0.0194849	0.047688	1.20207	9.89e-10	1.08e-08	D	GO:0000166,GO:0000793,GO:0000796,GO:0000819,GO:0001882,GO:0001883,GO:0003674,GO:0003676,GO:0003677,GO:0005488,GO:0005515,GO:0005524,GO:0005525,GO:0005575,GO:0005622,GO:0005623,GO:0005694,GO:0005737,GO:0005829,GO:0006323,GO:0006996,GO:0007049,GO:0007059,GO:0007062,GO:0008144,GO:0008150,GO:0009987,GO:0016043,GO:0017076,GO:0019001,GO:0022402,GO:0030261,GO:0030554,GO:0032549,GO:0032550,GO:0032553,GO:…	0	2768	No	Yes	No
NRG857_04220	ycbB	hypothetical protein(NRG857_04220)	0.705665	0.000330713	1.71512	0.142345	0.591835	0.000460903	-1.74216	1.17e-18	3.27e-17	M	GO:0003674,GO:0003824,GO:0004180,GO:0004185,GO:0006508,GO:0006807,GO:0006950,GO:0006974,GO:0008150,GO:0008152,GO:0008233,GO:0008234,GO:0008236,GO:0008238,GO:0009273,GO:0009987,GO:0016740,GO:0016746,GO:0016755,GO:0016787,GO:0016807,GO:0017171,GO:0019538,GO:0033554,GO:0042546,GO:0043164,GO:0043170,GO:0044036,GO:0044085,GO:0044237,GO:0044238,GO:0044260,GO:0050896,GO:0051716,GO:0070004,GO:0070008,GO:…	0	1234.2	No	No	Yes
NRG857_04225	ycbK	hypothetical protein(NRG857_04225)	0.276706	0.00457079	0.837661	0.0130717	0.786268	0.0803942	-0.347006	0.240568	0.368215	S		3.3e-100	370.9	No	No	No
NRG857_04230	ycbL	metal-binding protein(NRG857_04230)	2.07106	0.0222155	0.82321	0.0649026	0.825707	0.0862345	-0.217818	0.248333	0.376284	S	GO:0003674,GO:0003824,GO:0004416,GO:0005575,GO:0005622,GO:0005623,GO:0005737,GO:0005829,GO:0006081,GO:0006082,GO:0006089,GO:0008150,GO:0008152,GO:0009056,GO:0009438,GO:0009987,GO:0016787,GO:0016788,GO:0016790,GO:0019243,GO:0019752,GO:0032787,GO:0042180,GO:0042182,GO:0043436,GO:0044237,GO:0044248,GO:0044281,GO:0044282,GO:0044424,GO:0044444,GO:0044464,GO:0046185,GO:0051596,GO:0061727,GO:0071704,GO:…	3.4e-128	464.2	No	No	No
NRG857_04235	aspC	aromatic amino acid aminotransferase(NRG857_04235)	0.364709	0.0102506	0.262943	0.0161587	1.97545	0.139904	0.546003	0.00127164	0.00461953	E	GO:0003674,GO:0003824,GO:0004069,GO:0004838,GO:0005488,GO:0005515,GO:0005575,GO:0005622,GO:0005623,GO:0005737,GO:0005829,GO:0006082,GO:0006520,GO:0006558,GO:0006725,GO:0006807,GO:0008144,GO:0008150,GO:0008152,GO:0008483,GO:0008652,GO:0009058,GO:0009072,GO:0009073,GO:0009094,GO:0009095,GO:0009987,GO:0016053,GO:0016740,GO:0016769,GO:0017144,GO:0019438,GO:0019752,GO:0019842,GO:0030170,GO:0033585,GO:…	7.7e-227	792.7	No	Yes	No
NRG857_04245	ompF	outer membrane protein F(NRG857_04245)	0.49695	0.0002614	0.447192	0.000126654	0.903498	0.00181475	3.19742	1.93e-12	2.96e-11	M	GO:0003674,GO:0005215,GO:0005216,GO:0005488,GO:0005515,GO:0005575,GO:0005623,GO:0006810,GO:0006811,GO:0006855,GO:0008104,GO:0008150,GO:0008320,GO:0008565,GO:0009279,GO:0009987,GO:0015031,GO:0015075,GO:0015238,GO:0015267,GO:0015288,GO:0015318,GO:0015399,GO:0015405,GO:0015450,GO:0015833,GO:0015893,GO:0016020,GO:0016021,GO:0016043,GO:0019867,GO:0019904,GO:0022607,GO:0022803,GO:0022804,GO:0022829,GO:…	1.6e-207	728.4	No	Yes	No
NRG857_04250	asnS	asparaginyl-tRNA synthetase(asnC)	1.60754	0.448634	0.0149462	0.0652178	0.37028	0.253425	1.29804	4.02e-14	7.54e-13	J	GO:0000166,GO:0003674,GO:0003824,GO:0004812,GO:0004816,GO:0005488,GO:0005524,GO:0005575,GO:0005622,GO:0005623,GO:0005737,GO:0006082,GO:0006139,GO:0006399,GO:0006412,GO:0006418,GO:0006421,GO:0006518,GO:0006520,GO:0006725,GO:0006807,GO:0008144,GO:0008150,GO:0008152,GO:0009058,GO:0009059,GO:0009987,GO:0010467,GO:0016070,GO:0016874,GO:0016875,GO:0017076,GO:0019538,GO:0019752,GO:0030554,GO:0032553,GO:…	8.4e-273	945.7	No	Yes	No
NRG857_04255	pncB	nicotinate phosphoribosyltransferase(NRG857_04255)	0.0422458	4.33163e-06	0.828235	0.0103125	1.16274	0.00289563	-0.123965	0.641646	0.752803	F	GO:0000183,GO:0001302,GO:0003674,GO:0003824,GO:0004516,GO:0005575,GO:0005622,GO:0005623,GO:0005634,GO:0005737,GO:0005829,GO:0006139,GO:0006325,GO:0006342,GO:0006348,GO:0006355,GO:0006725,GO:0006732,GO:0006733,GO:0006734,GO:0006753,GO:0006793,GO:0006796,GO:0006807,GO:0006950,GO:0006996,GO:0007568,GO:0007569,GO:0008150,GO:0008152,GO:0009058,GO:0009108,GO:0009117,GO:0009165,GO:0009266,GO:0009408,GO:…	6e-235	819.7	No	No	No
NRG857_04260	pepN	aminopeptidase N(pepN)	0.423639	5.8006e-06	0.686993	0.000231146	0.488535	0.000708775	-0.380004	0.0875348	0.168529	E	GO:0003674,GO:0003824,GO:0004177,GO:0005488,GO:0005515,GO:0005575,GO:0005622,GO:0005623,GO:0005737,GO:0005886,GO:0006508,GO:0006518,GO:0006807,GO:0008150,GO:0008152,GO:0008233,GO:0008235,GO:0008237,GO:0008238,GO:0008270,GO:0009056,GO:0009987,GO:0016020,GO:0016787,GO:0019538,GO:0033218,GO:0034641,GO:0042277,GO:0042802,GO:0043167,GO:0043169,GO:0043170,GO:0043171,GO:0043603,GO:0044237,GO:0044238,GO:…	0	1757.3	No	No	No
NRG857_04265	ssuB	aliphatic sulfonates transport ATP-binding subunit(ssuB)	0.00287695	0.00516503	0.78686	0.119847	0.848168	0.456798	1.03419	0.0571307	0.120476	P	GO:0000166,GO:0003674,GO:0005488,GO:0005524,GO:0008144,GO:0017076,GO:0030554,GO:0032553,GO:0032555,GO:0032559,GO:0035639,GO:0036094,GO:0043167,GO:0043168,GO:0097159,GO:0097367,GO:1901265,GO:1901363	3.1e-136	491.1	No	No	No
NRG857_04270	ssuC	alkanesulfonate transporter permease(ssuC)	1.1289	0.0247534	0.942477	0.0544822	0.546259	0.0883129	0.61376	0.775433	NA	P	GO:0005575,GO:0005623,GO:0005886,GO:0005887,GO:0006790,GO:0008150,GO:0008152,GO:0009987,GO:0016020,GO:0016021,GO:0031224,GO:0031226,GO:0044237,GO:0044425,GO:0044459,GO:0044464,GO:0071944	4.6e-135	487.3	No	No	No
NRG857_04275	ssuD	alkanesulfonate monooxygenase(NRG857_04275)	0.678059	0.02606	1.13076	0.0535078	0.399631	0.00381292	1.27158	0.21043	0.332564	C	GO:0003674,GO:0003824,GO:0004497,GO:0005488,GO:0005515,GO:0006082,GO:0006790,GO:0006950,GO:0008150,GO:0008152,GO:0008726,GO:0009056,GO:0009266,GO:0009408,GO:0009628,GO:0009987,GO:0016054,GO:0016491,GO:0016705,GO:0016712,GO:0019694,GO:0042802,GO:0044237,GO:0044248,GO:0044273,GO:0044281,GO:0044282,GO:0046306,GO:0050896,GO:0055114,GO:0071704,GO:1901575	4.8e-218	763.5	No	No	No
NRG857_04280	ssuA	alkanesulfonate transporter substrate-binding subunit(NRG857_04280)	0.573547	0.00134349	0.80916	0.0199339	1.07948	0.141049	-1.443	0.296307	0.428715	P	GO:0003674,GO:0005215,GO:0006790,GO:0008150,GO:0008152,GO:0009987,GO:0044237	1.1e-175	622.5	No	No	No
NRG857_04285	ssuE	NAD(P)H-dependent FMN reductase(NRG857_04285)	0.094406	0.0154484	0.295621	0.0686823	1.26089	0.837287	0.99836	0.364554	0.499386	S	GO:0003674,GO:0003824,GO:0006082,GO:0006790,GO:0006950,GO:0006974,GO:0007154,GO:0008150,GO:0008152,GO:0008752,GO:0009056,GO:0009267,GO:0009605,GO:0009970,GO:0009987,GO:0009991,GO:0016043,GO:0016054,GO:0016491,GO:0016645,GO:0016646,GO:0019694,GO:0022607,GO:0031667,GO:0031668,GO:0031669,GO:0033554,GO:0042594,GO:0043933,GO:0044085,GO:0044237,GO:0044248,GO:0044273,GO:0044281,GO:0044282,GO:0046306,GO:…	5.8e-103	380.2	No	No	No
NRG857_04290	pyrD	dihydroorotate dehydrogenase 2(NRG857_04290)	0.261716	0.000491007	0.996244	0.0160411	1.51092	0.0396564	0.898412	0.00541265	0.0166719	F	GO:0000166,GO:0003674,GO:0003824,GO:0004152,GO:0004158,GO:0005488,GO:0005575,GO:0005622,GO:0005623,GO:0005737,GO:0005829,GO:0005886,GO:0006139,GO:0006206,GO:0006207,GO:0006220,GO:0006221,GO:0006725,GO:0006753,GO:0006793,GO:0006796,GO:0006807,GO:0008150,GO:0008152,GO:0009058,GO:0009112,GO:0009117,GO:0009165,GO:0009218,GO:0009220,GO:0009259,GO:0009260,GO:0009987,GO:0010181,GO:0016020,GO:0016491,GO:…	5.2e-192	676.8	No	Yes	No
NRG857_04295	zapC	hypothetical protein(NRG857_04295)	0.686263	0.0466175	0.42782	0.123514	1.14699	0.293006	-1.49023	7.51e-15	1.5e-13	D	GO:0003674,GO:0005488,GO:0005515,GO:0005575,GO:0005623,GO:0008150,GO:0032153,GO:0042802,GO:0044464,GO:0050789,GO:0050794,GO:0051302,GO:0065007	2.3e-101	374.8	No	No	Yes
NRG857_04300	ycbX	2Fe-2S binding protein(NRG857_04300)	0.597481	0.00417138	0.694105	0.121924	0.459971	0.0205023	-0.21166	0.559152	0.686891	C	GO:0005575,GO:0005622,GO:0005623,GO:0008150,GO:0008152,GO:0009056,GO:0009404,GO:0009407,GO:0009636,GO:0009987,GO:0019748,GO:0042221,GO:0043226,GO:0043228,GO:0043229,GO:0043232,GO:0044237,GO:0044248,GO:0044424,GO:0044464,GO:0046858,GO:0050896,GO:0098754	6.8e-217	759.6	No	No	No
NRG857_04305	rlmL	23S rRNA (guanine(2445)-N(2))/(guanine(2069)-N(7))-methyltransferase(rlmL)	0.620337	0.0103099	1.69457	0.0391003	1.07782	0.0177555	0.00422472	0.986568	0.99248	J	GO:0000154,GO:0001510,GO:0003674,GO:0003824,GO:0005575,GO:0005622,GO:0005623,GO:0005737,GO:0005829,GO:0006139,GO:0006364,GO:0006396,GO:0006399,GO:0006400,GO:0006725,GO:0006807,GO:0008033,GO:0008150,GO:0008152,GO:0008168,GO:0008170,GO:0008173,GO:0008175,GO:0008649,GO:0008757,GO:0008990,GO:0009451,GO:0009987,GO:0010467,GO:0016070,GO:0016072,GO:0016423,GO:0016435,GO:0016740,GO:0016741,GO:0022613,GO:…	0	1422.5	No	No	No
NRG857_04310	uup	ABC transporter ATPase(NRG857_04310)	0.553689	2.50714e-05	1.12918	0.000375481	2.72379	0.000152767	0.0773244	0.763156	0.844266	S	GO:0003674,GO:0003676,GO:0003677,GO:0003824,GO:0005488,GO:0005575,GO:0005622,GO:0005623,GO:0005737,GO:0005886,GO:0008150,GO:0009314,GO:0009628,GO:0010528,GO:0016020,GO:0016462,GO:0016787,GO:0016817,GO:0016818,GO:0016887,GO:0017111,GO:0019219,GO:0019222,GO:0031323,GO:0044424,GO:0044464,GO:0050789,GO:0050794,GO:0050896,GO:0051052,GO:0051171,GO:0060255,GO:0065007,GO:0070894,GO:0071944,GO:0080090,GO:…	0	1132.1	No	No	No
NRG857_04315	pqiA	paraquat-inducible membrane protein A(NRG857_04315)	0.739245	0.00763489	0.696659	0.00863216	0.300187	0.000943498	-0.114982	0.705586	0.803939	S	GO:0005575,GO:0005623,GO:0005886,GO:0005887,GO:0016020,GO:0016021,GO:0031224,GO:0031226,GO:0044425,GO:0044459,GO:0044464,GO:0071944	1.3e-235	822	No	No	No
NRG857_04320	pqiB	paraquat-inducible protein B(NRG857_04320)	0.873494	0.000961181	0.688205	0.00030122	1.42549	0.22405	-0.524403	0.0254634	0.0615608	Q	GO:0003674,GO:0005488,GO:0005515,GO:0005575,GO:0005623,GO:0006810,GO:0006869,GO:0008150,GO:0009987,GO:0010876,GO:0016043,GO:0030288,GO:0030313,GO:0031975,GO:0033036,GO:0042597,GO:0042802,GO:0044464,GO:0051179,GO:0051234,GO:0061024,GO:0071702,GO:0071840,GO:0120009	4.50000000000001e-311	1072.8	No	No	No
NRG857_04325	ymbA	hypothetical protein(NRG857_04325)	0.325183	0.0192049	0.939666	0.0423664	0.644488	0.137522	-0.114374	0.648444	0.758404	S	GO:0003674,GO:0005488,GO:0005515,GO:0005575,GO:0005623,GO:0009279,GO:0016020,GO:0019867,GO:0030288,GO:0030312,GO:0030313,GO:0031224,GO:0031225,GO:0031230,GO:0031241,GO:0031246,GO:0031975,GO:0036405,GO:0036406,GO:0042597,GO:0042802,GO:0044425,GO:0044462,GO:0044464,GO:0071944,GO:0098552	5.6e-103	380.2	No	No	No
NRG857_04330	rmf	ribosome modulation factor(NRG857_04330)	0.0660641	0.428571	0.00506144	0.428571	0.572565	0.74	-0.417366	0.0827944	0.161686	J	GO:0003674,GO:0003676,GO:0003723,GO:0005488,GO:0005575,GO:0005622,GO:0005623,GO:0005737,GO:0006412,GO:0006417,GO:0006518,GO:0006807,GO:0006950,GO:0008135,GO:0008150,GO:0008152,GO:0009058,GO:0009059,GO:0009889,GO:0009890,GO:0009892,GO:0009987,GO:0010467,GO:0010468,GO:0010556,GO:0010558,GO:0010605,GO:0010608,GO:0010629,GO:0017148,GO:0019222,GO:0019538,GO:0031323,GO:0031324,GO:0031326,GO:0031327,GO:…	1e-23	115.2	No	No	No
NRG857_04335	fabA	3-hydroxydecanoyl-ACP dehydratase(NRG857_04335)	0.0527182	0.54583	0.937856	0.5926	2.06082	0.594062	-1.03139	0.000184147	0.000814873	I	GO:0003674,GO:0003824,GO:0005575,GO:0005622,GO:0005623,GO:0005737,GO:0005829,GO:0006082,GO:0006629,GO:0006631,GO:0006633,GO:0008150,GO:0008152,GO:0008610,GO:0008693,GO:0009058,GO:0009987,GO:0016053,GO:0016829,GO:0016835,GO:0016836,GO:0016853,GO:0016860,GO:0016863,GO:0019171,GO:0019752,GO:0032787,GO:0034017,GO:0043436,GO:0044237,GO:0044238,GO:0044249,GO:0044255,GO:0044281,GO:0044283,GO:0044424,GO:…	1.2e-117	429.1	No	No	Yes
NRG857_04340	ycbZ	putative ATP-dependent protease(NRG857_04340)	0.826109	0.00229741	0.948084	0.0499121	1.50674	0.0924394	-1.12242	5.06e-05	0.000255986	O		0	1169.5	No	No	Yes
NRG857_04345	matP	hypothetical protein(NRG857_04345)	0.0237632	0.0252374	1.03115	0.656767	0.307861	0.179373	-0.601849	0.0132407	0.0355643	D	GO:0003674,GO:0003676,GO:0003677,GO:0005488,GO:0005575,GO:0005622,GO:0005623,GO:0005694,GO:0006996,GO:0007059,GO:0008150,GO:0009987,GO:0016043,GO:0032991,GO:0032993,GO:0043226,GO:0043228,GO:0043229,GO:0043232,GO:0043565,GO:0044422,GO:0044424,GO:0044427,GO:0044446,GO:0044464,GO:0051276,GO:0051301,GO:0071840,GO:0097047,GO:0097159,GO:1901363	1.5e-77	295.4	No	No	Yes
NRG857_04350	ompA	outer membrane protein A(NRG857_04350)	0.206028	0.00202128	0.871485	0.0609412	1.08673	0.224962	-0.67309	0.0315232	0.073682	M	GO:0000746,GO:0003674,GO:0005215,GO:0005488,GO:0005515,GO:0005575,GO:0005623,GO:0005886,GO:0006810,GO:0006811,GO:0006950,GO:0006974,GO:0008150,GO:0009279,GO:0009597,GO:0009605,GO:0009607,GO:0009615,GO:0009987,GO:0015267,GO:0015288,GO:0016020,GO:0016021,GO:0016032,GO:0019058,GO:0019867,GO:0022803,GO:0022829,GO:0022857,GO:0030260,GO:0030312,GO:0030313,GO:0031224,GO:0031975,GO:0032991,GO:0033554,GO:…	9.7e-200	702.6	No	No	No
NRG857_04355	sulA	SOS cell division inhibitor(NRG857_04355)	0.590341	0.111682	1.01901	0.0730497	0.987081	0.183014	-1.76133	2.49e-09	2.54e-08	D	GO:0006950,GO:0006974,GO:0007154,GO:0008150,GO:0009432,GO:0009605,GO:0009987,GO:0009991,GO:0010564,GO:0010948,GO:0031333,GO:0031668,GO:0032271,GO:0032272,GO:0032465,GO:0032466,GO:0033554,GO:0034260,GO:0043086,GO:0043087,GO:0043254,GO:0044087,GO:0044092,GO:0045786,GO:0048519,GO:0048523,GO:0050789,GO:0050790,GO:0050794,GO:0050896,GO:0051128,GO:0051129,GO:0051302,GO:0051336,GO:0051346,GO:0051716,GO:…	4.3e-86	323.9	No	No	Yes
NRG857_04360	sxy	hypothetical protein(NRG857_04360)	0.826081	0.0156673	0.483889	0.00264983	0.197804	0.000229803	-0.58611	0.122216	0.219221	K	GO:0006355,GO:0006810,GO:0007154,GO:0008150,GO:0009290,GO:0009292,GO:0009294,GO:0009605,GO:0009889,GO:0009987,GO:0009991,GO:0010468,GO:0010556,GO:0015931,GO:0019219,GO:0019222,GO:0030420,GO:0031323,GO:0031326,GO:0031344,GO:0031346,GO:0031668,GO:0044087,GO:0044089,GO:0044093,GO:0044764,GO:0048518,GO:0048522,GO:0050657,GO:0050789,GO:0050794,GO:0050896,GO:0051027,GO:0051090,GO:0051091,GO:0051128,GO:…	6.1e-114	416.8	No	No	No
NRG857_04365	yccS	hypothetical protein(NRG857_04365)	0.587135	0.000517959	1.10935	0.210975	1.08002	0.0289753	0.0892452	0.800011	0.872026	S	GO:0005575,GO:0005623,GO:0005886,GO:0016020,GO:0044464,GO:0071944	0	1429.5	No	No	No
NRG857_04370	yccF	hypothetical protein(NRG857_04370)	1.60613	0.096946	1.57824	0.693587	1.07757	0.765024	0.217062	0.690395	0.791753	S	GO:0005575,GO:0005623,GO:0005886,GO:0016020,GO:0044464,GO:0071944	6.1e-76	290	No	No	No
NRG857_04375	helD	DNA helicase IV(helD)	0.532389	0.000157265	0.396666	0.000374183	0.404266	5.42671e-05	-0.126752	0.546159	0.676456	L	GO:0003674,GO:0003678,GO:0003824,GO:0004003,GO:0004386,GO:0005575,GO:0005622,GO:0005623,GO:0005737,GO:0005829,GO:0006139,GO:0006259,GO:0006310,GO:0006725,GO:0006807,GO:0006996,GO:0008026,GO:0008094,GO:0008150,GO:0008152,GO:0009987,GO:0016043,GO:0016462,GO:0016787,GO:0016817,GO:0016818,GO:0016887,GO:0017111,GO:0032392,GO:0032508,GO:0032991,GO:0033202,GO:0034641,GO:0042623,GO:0043138,GO:0043140,GO:…	0	1367.8	No	No	No
NRG857_04380	mgsA	methylglyoxal synthase(mgsA)	0.435801	0.151069	0.317912	0.0353962	0.452601	0.0729605	0.244449	0.457055	0.592852	G	GO:0003674,GO:0003824,GO:0005575,GO:0005622,GO:0005623,GO:0005737,GO:0005829,GO:0006081,GO:0008150,GO:0008152,GO:0008929,GO:0009058,GO:0009438,GO:0009987,GO:0016829,GO:0016835,GO:0016838,GO:0019242,GO:0042180,GO:0042181,GO:0044237,GO:0044249,GO:0044281,GO:0044283,GO:0044424,GO:0044444,GO:0044464,GO:0046184,GO:0071704,GO:1901576	9e-83	312.8	No	No	No
NRG857_04385	yccT	hypothetical protein(NRG857_04385)	0.407987	0.0294647	0.555836	0.0630518	0.403555	0.0234308	-0.880664	0.123455	0.221163	S		8.9e-116	422.9	No	No	No
NRG857_04390	yccU	hypothetical protein(NRG857_04390)	0.240481	0.20449	0.299932	0.235301	0.323928	0.210077	-1.44079	6.56e-06	3.94e-05	S	GO:0005575,GO:0005622,GO:0005623,GO:0005737,GO:0005829,GO:0044424,GO:0044444,GO:0044464	4.2e-71	273.9	No	No	Yes
NRG857_04395	hspQ	heat shock protein HspQ(NRG857_04395)	0.00119494	0.00152198	0.403102	0.122389	0.454697	0.118854	0.509233	0.0185453	0.047355	S		1.5e-52	211.8	No	Yes	No
NRG857_04400	rlmI	hypothetical protein(NRG857_04400)	0.257188	3.94896e-05	0.753237	0.00149921	1.38716	0.097248	-0.75499	0.0264498	0.0633657	J	GO:0000154,GO:0001510,GO:0003674,GO:0003824,GO:0005575,GO:0005622,GO:0005623,GO:0005737,GO:0005829,GO:0006139,GO:0006364,GO:0006396,GO:0006725,GO:0006807,GO:0008150,GO:0008152,GO:0008168,GO:0008169,GO:0008173,GO:0008649,GO:0008757,GO:0009383,GO:0009451,GO:0009987,GO:0010467,GO:0016070,GO:0016072,GO:0016434,GO:0016740,GO:0016741,GO:0022613,GO:0031167,GO:0032259,GO:0034470,GO:0034641,GO:0034660,GO:…	1.6e-227	795	No	No	No
NRG857_04405	acyP	acylphosphatase(NRG857_04405)	0.0448378	0.0125253	0.957236	0.114212	0.374114	0.160805	-2.05803	8.01e-05	0.000384478	C	GO:0003674,GO:0003824,GO:0003998,GO:0006950,GO:0008150,GO:0009266,GO:0009408,GO:0009628,GO:0016787,GO:0016817,GO:0016818,GO:0050896	1.1e-46	192.2	No	No	Yes
NRG857_04410	tusE	sulfur transfer protein TusE(NRG857_04410)	0.0162642	0.16394	0.0302057	0.175014	0.0381078	0.178705	-0.272104	0.454338	0.590371	J	GO:0002097,GO:0002098,GO:0002143,GO:0003674,GO:0006139,GO:0006396,GO:0006399,GO:0006400,GO:0006725,GO:0006807,GO:0008033,GO:0008150,GO:0008152,GO:0009451,GO:0009987,GO:0010467,GO:0016070,GO:0034227,GO:0034470,GO:0034641,GO:0034660,GO:0043170,GO:0043412,GO:0044237,GO:0044238,GO:0046483,GO:0071704,GO:0090304,GO:0097163,GO:0140104,GO:1901360	2.3e-56	224.6	No	No	No
NRG857_04415	yccA	hypothetical protein(NRG857_04415)	0.25267	0.00299327	0.758542	0.00716881	1.47534	0.755792	0.0153768	0.932169	0.959153	S	GO:0005575,GO:0005623,GO:0005886,GO:0008150,GO:0016020,GO:0016021,GO:0019222,GO:0030162,GO:0031224,GO:0044425,GO:0044464,GO:0050789,GO:0051171,GO:0051246,GO:0060255,GO:0065007,GO:0071944,GO:0080090	8.1e-109	399.8	No	No	No
NRG857_04420	hyaA	hydrogenase-1 small subunit(NRG857_04420)	0.522012	0.058463	0.791931	0.0256889	0.76174	0.210747	-4.97408	4.08e-25	1.9e-23	C	GO:0003674,GO:0003824,GO:0005488,GO:0005575,GO:0005623,GO:0005886,GO:0006091,GO:0006113,GO:0008150,GO:0008152,GO:0009055,GO:0009061,GO:0009897,GO:0009986,GO:0009987,GO:0015980,GO:0016020,GO:0016021,GO:0016491,GO:0022900,GO:0031224,GO:0031226,GO:0031233,GO:0031237,GO:0032991,GO:0042597,GO:0044237,GO:0044425,GO:0044459,GO:0044464,GO:0044569,GO:0045333,GO:0048037,GO:0051536,GO:0051538,GO:0051539,GO:…	2.3e-220	771.2	No	No	Yes
NRG857_04425	hyaB	hydrogenase 1 large subunit(NRG857_04425)	0.328332	0.000177535	1.40994	0.169719	0.92895	0.438163	-4.57234	3.05e-30	1.72e-28	C	GO:0003674,GO:0003824,GO:0005488,GO:0005575,GO:0005623,GO:0005886,GO:0006091,GO:0006113,GO:0008150,GO:0008152,GO:0009055,GO:0009061,GO:0009987,GO:0015980,GO:0016020,GO:0016151,GO:0016491,GO:0022900,GO:0030288,GO:0030313,GO:0031975,GO:0032991,GO:0042597,GO:0043167,GO:0043169,GO:0044237,GO:0044464,GO:0044569,GO:0045333,GO:0046872,GO:0046914,GO:0055114,GO:0071944,GO:1902494	0	1253.4	No	No	Yes
NRG857_04430	cybH	hydrogenase 1 b-type cytochrome subunit(NRG857_04430)	0.396362	0.00617543	0.269475	0.0067346	0.285035	0.0177049	-4.61115	1.09e-13	1.92e-12	C	GO:0003674,GO:0005488,GO:0005575,GO:0005623,GO:0005886,GO:0005887,GO:0006091,GO:0006113,GO:0008150,GO:0008152,GO:0009061,GO:0009987,GO:0015980,GO:0016020,GO:0016021,GO:0020037,GO:0031224,GO:0031226,GO:0032991,GO:0044237,GO:0044425,GO:0044459,GO:0044464,GO:0044569,GO:0045333,GO:0046906,GO:0048037,GO:0055114,GO:0071944,GO:0097159,GO:1901363,GO:1902494	6.4e-136	490	No	No	Yes
NRG857_04435	hyaD	hydrogenase 1 maturation protease(NRG857_04435)	0.8894	0.461718	1.25901	0.497679	0.418298	0.110762	-3.17493	1.53e-19	4.67e-18	C	GO:0003674,GO:0003824,GO:0004175,GO:0006464,GO:0006508,GO:0006807,GO:0008150,GO:0008152,GO:0008233,GO:0009987,GO:0010467,GO:0016485,GO:0016787,GO:0019538,GO:0036211,GO:0043170,GO:0043412,GO:0044237,GO:0044238,GO:0044260,GO:0044267,GO:0051604,GO:0070011,GO:0071704,GO:0140096,GO:1901564	3.9e-107	394	No	No	Yes
NRG857_04440	senC	hydrogenase-1 operon protein HyaE(NRG857_04440)	0.149406	0.0112546	0.546001	0.0294402	0.587279	0.070178	-3.29444	5.74e-08	4.83e-07	S	GO:0000041,GO:0003674,GO:0003824,GO:0004601,GO:0005048,GO:0005488,GO:0005507,GO:0005575,GO:0005622,GO:0005623,GO:0005737,GO:0005739,GO:0005740,GO:0005743,GO:0006810,GO:0006811,GO:0006812,GO:0006825,GO:0008150,GO:0008152,GO:0008379,GO:0009636,GO:0009987,GO:0016020,GO:0016043,GO:0016209,GO:0016491,GO:0016684,GO:0019866,GO:0022607,GO:0030001,GO:0031090,GO:0031966,GO:0031967,GO:0031975,GO:0033218,GO:…	6.6e-74	283.1	No	No	Yes
NRG857_04445	hyaF	hydrogenase-1 operon protein HyaF(NRG857_04445)	0.408479	0.0122939	0.485854	0.0332243	0.591147	0.210275	-3.28262	1.56e-16	3.52e-15	C		1.1e-163	582.4	No	No	Yes
NRG857_04450	cydA	cytochrome bd-II oxidase subunit I(NRG857_04450)	0.6174	4.16324e-06	1.78336	0.041998	1.50556	0.185244	-3.24771	4.71e-18	1.24e-16	C	GO:0003674,GO:0003824,GO:0005575,GO:0005623,GO:0005886,GO:0006091,GO:0008150,GO:0008152,GO:0009055,GO:0009060,GO:0009987,GO:0015980,GO:0016020,GO:0016491,GO:0016679,GO:0016682,GO:0019646,GO:0022900,GO:0022904,GO:0032991,GO:0044237,GO:0044464,GO:0045333,GO:0055114,GO:0070069,GO:0071944	3.5e-296	1023.5	No	No	Yes
NRG857_04455	cydB	cytochrome bd-II oxidase subunit II(NRG857_04455)	0.0939628	3.91561e-05	0.866925	0.135804	0.649274	0.121317	-3.49744	1.54e-11	2.18e-10	C	GO:0003674,GO:0003824,GO:0005575,GO:0005623,GO:0005886,GO:0006091,GO:0008150,GO:0008152,GO:0009055,GO:0009060,GO:0009987,GO:0015980,GO:0016020,GO:0016491,GO:0016679,GO:0016682,GO:0019646,GO:0022900,GO:0022904,GO:0032991,GO:0044237,GO:0044464,GO:0045333,GO:0055114,GO:0070069,GO:0071944	9.4e-214	749.2	No	No	Yes
NRG857_04460		hypothetical protein(NRG857_04460)	0.00304032	0.0342857	0.413371	0.235143	0.551152	0.472286	-0.694102	0.675381	0.780038					No	No	No
NRG857_04465	appA	phosphoanhydride phosphorylase(NRG857_04465)	0.205648	2.98357e-05	0.594453	0.0128893	0.339406	0.00747249	-2.40547	4.37e-07	3.17e-06	S	GO:0003674,GO:0003824,GO:0005575,GO:0005623,GO:0005975,GO:0006066,GO:0006793,GO:0006796,GO:0006950,GO:0007154,GO:0008150,GO:0008152,GO:0008252,GO:0009056,GO:0009267,GO:0009605,GO:0009628,GO:0009987,GO:0009991,GO:0016036,GO:0016311,GO:0016787,GO:0016788,GO:0016791,GO:0017144,GO:0019203,GO:0019637,GO:0019751,GO:0030288,GO:0030313,GO:0031667,GO:0031668,GO:0031669,GO:0031975,GO:0033517,GO:0033518,GO:…	1.9e-258	897.9	No	No	Yes
NRG857_04470	cspH	stress protein CspH(NRG857_04470)	0.331181	0.716476	0.827865	0.717846	0.273639	0.373538	2.38118	0.000591978	0.00233585	K		6.7e-33	146	No	Yes	No
NRG857_04475	cspG	cold shock protein CspG(NRG857_04475)	0.00550271	0.168078	0.378537	0.629981	0.376507	0.621666	1.42762	0.0821361	0.160772	K	GO:0005575,GO:0005622,GO:0005623,GO:0005737,GO:0005829,GO:0006355,GO:0006950,GO:0008150,GO:0009266,GO:0009409,GO:0009628,GO:0009889,GO:0010468,GO:0010556,GO:0019219,GO:0019222,GO:0031323,GO:0031326,GO:0044424,GO:0044444,GO:0044464,GO:0050789,GO:0050794,GO:0050896,GO:0051171,GO:0051252,GO:0060255,GO:0065007,GO:0080090,GO:1903506,GO:2000112,GO:2001141	5.1e-33	146.4	No	No	No
NRG857_04480		Putative cold-shock protein(NRG857_04480)	0.0158691	0.461111	0.0341238	0.577778	0.0370692	0.583333	0.543447	0.272898	0.403947			7.7e-39	166	No	No	No
NRG857_04485	ymcE	cold shock protein(NRG857_04485)	0.393774	0.327746	0.847001	0.357382	6.19797	0.41258	-0.988897	0.603163	NA	S		7.5e-42	176	No	No	No
NRG857_04490	gnsA	putative regulator of phosphatidylethanolamine synthesis(NRG857_04490)	0.00497191	0.181818	0.00938092	0.198182	0.0115606	0.203636	-1.35437	0.340772	0.476067	S	GO:0003674,GO:0005488,GO:0005515,GO:0005575,GO:0005622,GO:0005623,GO:0005737,GO:0005829,GO:0042802,GO:0044424,GO:0044444,GO:0044464	9.7e-22	108.6	No	No	No
NRG857_04495	yccM	putative 4Fe-4S membrane protein(NRG857_04495)	0.765585	4.6224e-05	1.29555	0.00365795	1.22263	0.00462984	1.10693	0.0860153	0.166616	C	GO:0005575,GO:0005623,GO:0005886,GO:0016020,GO:0044464,GO:0071944	2e-194	684.9	No	No	No
NRG857_04500	torS	hybrid sensory histidine kinase TorS(NRG857_04500)	0.58657	1.20297e-06	1.27151	1.69703e-05	1.85681	0.000113374	-0.411155	0.128385	0.227965	T	GO:0000155,GO:0000160,GO:0003674,GO:0003824,GO:0004672,GO:0004673,GO:0004721,GO:0005488,GO:0005515,GO:0005575,GO:0005623,GO:0005886,GO:0006091,GO:0006464,GO:0006468,GO:0006470,GO:0006793,GO:0006796,GO:0006807,GO:0007154,GO:0007165,GO:0008150,GO:0008152,GO:0009061,GO:0009987,GO:0010033,GO:0015980,GO:0016020,GO:0016301,GO:0016310,GO:0016311,GO:0016740,GO:0016772,GO:0016773,GO:0016775,GO:0016787,GO:…	0	1671	No	No	No
NRG857_04505		putative integrase(NRG857_04505)	0.405102	0.000117799	0.634614	8.91115e-05	0.976653	0.00846027	-0.635262	0.0436959	0.0967814	L		2e-194	684.9	No	No	No
NRG857_04510		putative excisionase(NRG857_04510)	0.403016	0.115338	0.200016	0.0773427	0.4525	0.223179	-1.46454	0.386271	NA	L	GO:0003674,GO:0005488,GO:0005515,GO:0042802	1.1e-33	148.7	No	No	No
NRG857_04515		hypothetical protein(NRG857_04515)	0.744141	0.226068	0.370393	0.0511276	0.85168	0.142034	-2.51263	0.0594468	0.124244			1.5e-58	231.9	No	No	No
NRG857_04520		hypothetical protein(NRG857_04520)	0.0691602	0.0152553	0.369939	0.0961824	1.1805	0.367128	-2.36889	0.0762967	0.151732			1.9e-46	191.4	No	No	No
NRG857_04525		hypothetical protein(NRG857_04525)	0.326353	0.200941	0.592242	0.44724	0.502434	0.43714	-0.909543	0.619531	NA					No	No	No
NRG857_04530		hypothetical protein(NRG857_04530)	0.62088	0.0975423	0.156224	0.0025158	1.40392	0.462188	0.370514	0.620541	0.736631			1.6e-53	216.1	No	No	No
NRG857_04535		hypothetical protein(NRG857_04535)	0.904529	0.109817	1.08544	0.255529	1.01442	0.694915	-1.30263	0.251338	0.379612	D		7e-35	154.1	No	No	No
NRG857_04540		hypothetical protein(NRG857_04540)	2.69656	1	1.79718	1	0.989201	0.997308	-0.726066	0.720195	NA			1.3e-21	108.6	No	No	No
NRG857_04545		hypothetical protein(NRG857_04545)	0.00191354	0.181818	0.00345725	0.181818	0.343838	0.568182	-0.205755	0.958583	NA	S		6.5e-23	112.5	No	No	No
NRG857_04550		Anti-RecBCD protein 2(NRG857_04550)	0.185952	0.0402735	0.204776	0.0513601	0.0688643	0.0134834	-1.09563	0.453255	0.58919	S		5.9e-51	206.5	No	No	No
NRG857_04555		hypothetical protein(NRG857_04555)	0.553589	0.017643	1.16322	0.0679246	0.38257	0.00872906	-2.57761	0.0516027	0.110866			6.4e-66	256.5	No	No	No
NRG857_04560		DNA single-strand annealing protein; essential recombination function protein Erf(NRG857_04560)	0.0976866	0.000405595	0.595086	0.0204945	0.66114	0.0537652	-1.84213	0.0244668	0.0595045	S		5.3e-107	393.7	No	No	No
NRG857_04565		hypothetical protein(NRG857_04565)	0.190543	0.414769	0.0055876	0.0848235	1.17982	0.296941	-2.46921	0.0978399	0.18422			2e-21	107.5	No	No	No
NRG857_04570		putative host killing protein(NRG857_04570)	0.801689	1	2.5351	1	0.786598	1	0.401373	0.90241	NA	S		3.6e-20	103.2	No	No	No
NRG857_04575		putative regulatory protein CIII(NRG857_04575)	0	1	0	1	0	1	3.6909	0.06476	NA	S		1e-15	88.2	No	No	No
NRG857_04580		hypothetical protein(NRG857_04580)	0.714093	0.0391546	0.676041	0.00252574	1.26792	0.0487082	-0.709566	0.150315	0.257521			4.4e-55	221.9	No	No	No
NRG857_04585		hypothetical protein(NRG857_04585)	0.00253395	0.000224837	0.164828	0.00270524	0.572966	0.032897	-2.25468	2.13e-05	0.000115084			7.1e-107	393.3	No	No	Yes
NRG857_04590		Superinfection exclusion protein B(NRG857_04590)	0.190133	0.00115902	0.662147	0.00717597	0.421132	0.0445319	-1.50691	0.000453903	0.00184797	S		1e-37	163.3	No	No	Yes
NRG857_04595		Repressor protein CII(NRG857_04595)	0.00358937	0.00582116	0.00685477	0.00789649	0.00808601	0.00735297	0.431431	0.00166511	0.00585907	S	GO:0001047,GO:0001067,GO:0003674,GO:0003676,GO:0003677,GO:0005488,GO:0005515,GO:0005575,GO:0006355,GO:0008150,GO:0009889,GO:0009890,GO:0009892,GO:0010468,GO:0010556,GO:0010558,GO:0010605,GO:0010629,GO:0010944,GO:0016032,GO:0019012,GO:0019042,GO:0019044,GO:0019219,GO:0019222,GO:0031323,GO:0031324,GO:0031326,GO:0031327,GO:0042802,GO:0043900,GO:0043902,GO:0043903,GO:0044212,GO:0044403,GO:0044419,GO:…	8.2e-122	443	Yes	No	No
NRG857_04600	cro	Regulatory protein cro (Antirepressor)(NRG857_04600)	0.00736506	0.0388772	0.497644	0.234289	1.00277	0.588137	-1.22516	0.103159	0.192387	S		4.5e-25	119.8	No	No	No
NRG857_04605		Regulatory protein CII(NRG857_04605)	0.236356	0.323077	0.72939	0.715692	0.597431	0.696308	-1.6034	0.0331943	0.0769918	S		3.6e-45	187.2	No	No	No
NRG857_04610		hypothetical protein(NRG857_04610)	0.26801	0.0332647	0.802377	0.0674023	0.382934	0.0598293	-1.32577	0.182855	0.299862					No	No	No
NRG857_04615		replication protein(NRG857_04615)	0.660957	0.104847	0.362549	0.0987521	1.15552	0.530705	-1.16356	0.0358333	0.0818549	K		2.5e-65	255.8	No	No	No
NRG857_04620		replicative DNA helicase(NRG857_04620)	0.195017	0.00635715	0.33145	0.00693787	0.530509	0.369166	-1.26304	0.0141819	0.0376642	S		7.3e-253	879.4	No	No	Yes
NRG857_04625		hypothetical protein(NRG857_04625)	0.00594625	0.454545	0.0107369	0.454545	0.521221	0.75303	0.144814	0.930888	NA			8.5e-25	119	No	No	No
NRG857_04630		hypothetical protein(NRG857_04630)	0.563573	0.0986643	1.10032	0.673415	0.273324	0.114308	-0.437225	0.705267	0.803847			1e-50	205.7	No	No	No
NRG857_04635		hypothetical protein(NRG857_04635)	0.701138	0.374742	0.353062	0.0710634	0.550825	0.252198	0.0738055	0.964169	NA					No	No	No
NRG857_04640		putative recombination protein(NRG857_04640)	1.13425	0.368586	0.693993	0.155703	0.247641	0.0147024	-2.89751	0.0397734	0.0892632	S		3.5e-70	270.8	No	No	No
NRG857_04645		putative NinE protein(NRG857_04645)	0.00262952	0.0151515	1.66449	0.741429	0.44216	0.115022	-0.279756	0.90012	NA	S		1e-26	125.2	No	No	No
NRG857_04650		hypothetical protein(NRG857_04650)	0.0358202	0.000127046	0.611903	0.0159116	0.378729	0.0119292	-1.79532	0.189186	0.307619	S		4.3e-64	250.4	No	No	No
NRG857_04655		hypothetical protein(NRG857_04655)	1.09022	0.658117	0.68734	0.537662	2.45072	0.348485	0.401373	0.90241	NA	S		4.3e-25	119.8	No	No	No
NRG857_04660		DNA-binding protein from phage origin(NRG857_04660)	0.107814	0.000172563	0.873581	0.164096	0.410725	0.0182438	-1.42878	0.0904066	0.173034	S		1.6e-129	468.8	No	No	No
NRG857_04665		hypothetical protein(NRG857_04665)	0.229873	0.00367214	1.49864	0.147565	1.247	0.308065	-0.781168	0.520628	0.652871	S		3.7e-50	203.8	No	No	No
NRG857_04670		crossover junction endodeoxyribonuclease(NRG857_04670)	1.16327	0.0910931	0.588102	0.139728	0.533678	0.131286	-0.922623	0.258797	0.388794	S		6.9e-62	243	No	No	No
NRG857_04675		NinH protein(NRG857_04675)	0.968359	0.637879	1.40053	0.496212	0.8576	0.796537	-0.145791	0.947697	NA	S		7.8e-25	119	No	No	No
NRG857_04680		Antitermination protein Q(NRG857_04680)	0.381799	0.000260435	0.206687	0.00131646	0.340533	0.0355468	-1.55084	0.00728231	0.021476	S		2.3e-113	414.8	No	No	Yes
NRG857_04685		hypothetical protein(NRG857_04685)	0.00595785	0.025641	0.0111236	0.0333333	0.0132453	0.0388718	-0.422242	0.446814	0.582968					No	No	No
NRG857_04690		putative holin(NRG857_04690)	0.426763	0.0154751	1.03565	0.963488	1.7953	0.474399	-1.87687	0.000450613	0.00183635	S	GO:0001906,GO:0001907,GO:0003674,GO:0005215,GO:0005575,GO:0006810,GO:0008150,GO:0015267,GO:0016032,GO:0018995,GO:0019048,GO:0019058,GO:0019076,GO:0020002,GO:0022803,GO:0022857,GO:0031640,GO:0033643,GO:0033644,GO:0034290,GO:0034291,GO:0035821,GO:0035890,GO:0035891,GO:0039633,GO:0040011,GO:0043657,GO:0044003,GO:0044004,GO:0044215,GO:0044216,GO:0044217,GO:0044218,GO:0044279,GO:0044364,GO:0044403,GO:…	9.9e-52	209.1	No	No	Yes
NRG857_04695		putative endolysin(NRG857_04695)	0.491348	0.00257178	0.441771	0.00625851	0.298505	0.00978029	-3.52066	5.89e-05	0.000291604	S		2.8e-87	327.8	Yes	No	Yes
NRG857_04700		Endopeptidase from phage origin (Lysis protein Rz)(NRG857_04700)	0.104871	0.00670765	0.752676	0.228581	0.157118	0.00514177	-2.60982	0.000940103	0.00352831	S		1e-73	282.7	No	No	Yes
NRG857_04705		putative bacteriophage protein (Gene 65)(NRG857_04705)	1.06806	0.649429	0.665574	0.264755	0.176157	0.155105	-0.638331	0.665289	0.773243			5.3e-18	95.9	No	No	No
NRG857_04710		hypothetical protein(NRG857_04710)	0.130579	0.0026706	0.194304	0.00605901	0.134686	0.00997625	-1.4616	3.98e-05	0.00020675	S		1.8e-65	255	Yes	No	Yes
NRG857_04715		hypothetical protein(NRG857_04715)	1.18503	0.132631	0.360305	0.0317695	0.00627761	0.00306801	-2.98266	2.72e-05	0.00014504	S		9.7e-36	155.6	No	No	Yes
NRG857_04720		DNA packaging protein gp3 (Terminase small subunit)(NRG857_04720)	0.0646534	9.34608e-05	0.361555	0.0134052	0.351798	0.00745818	-2.82052	3.97e-08	3.42e-07	S		5.7e-91	340.1	No	No	Yes
NRG857_04725		DNA packaging protein gp2 (Terminase large subunit)(NRG857_04725)	0.343232	9.40997e-06	0.944506	0.195357	0.438431	0.0153261	-2.20441	1.59e-10	1.95e-09	S		1.4e-305	1054.7	No	No	Yes
NRG857_04730		Portal protein (Protein gp1)(NRG857_04730)	0.258318	1.95063e-09	0.650046	5.11497e-05	0.354275	9.21111e-08	-3.1426	4.82e-14	8.83e-13	S		0	1346.3	No	No	Yes
NRG857_04735		Scaffolding protein (Protein gp8)(NRG857_04735)	0.101612	0.000119009	0.342526	0.00133459	0.383586	0.0178932	-2.64165	2.85e-15	5.88e-14	S		1.6e-158	565.5	No	No	Yes
NRG857_04740		putative coat protein(NRG857_04740)	0.5817	0.00192609	0.662613	0.0296626	0.392188	0.025409	-2.45458	4.82e-14	8.83e-13	S		2.3e-240	837.8	No	No	Yes
NRG857_04745		hypothetical protein(NRG857_04745)	0.574932	0.390286	0.0145866	0.217143	0.0173657	0.222857	-4.47885	0.000414107	0.00170235			5.2e-17	93.6	No	No	Yes
NRG857_04750		putative DNA stabilization protein GP4(NRG857_04750)	0.120716	0.000112471	0.4452	0.0100765	0.16057	0.000945953	-2.67866	4.12e-06	2.52e-05	S		1.7e-90	338.6	No	No	Yes
NRG857_04755		Packaged DNA stabilization protein from phage(NRG857_04755)	0.348448	9.87051e-07	1.67554	0.000668495	2.04958	0.000114265	-2.42853	5.51e-15	1.11e-13	S		1.5e-274	951.4	No	No	Yes
NRG857_04760		putative head DNA stabilization protein(NRG857_04760)	0.155531	7.28416e-05	0.481908	0.0274366	0.681057	0.000781732	-2.26532	2.01e-05	0.000109529			1.3e-117	429.1	No	No	Yes
NRG857_04765		putative head assembly protein(NRG857_04765)	0.337562	0.00792479	0.272835	0.00656418	0.293329	0.0155348	-2.29219	0.000268321	0.00114886	S		5.1e-86	323.6	No	No	Yes
NRG857_04770		DNA transfer protein(NRG857_04770)	0.211648	0.0586106	0.78052	0.103995	0.519524	0.0386782	-3.44868	8.08e-08	6.61e-07	S		9.4e-108	396.4	No	No	Yes
NRG857_04775		hypothetical protein(NRG857_04775)	0.208887	5.61519e-07	0.528828	0.00125408	0.28488	0.000111068	-2.16638	4.15e-10	4.71e-09	S	GO:0006810,GO:0008150,GO:0016032,GO:0019058,GO:0030260,GO:0039678,GO:0044403,GO:0044409,GO:0044419,GO:0044766,GO:0046718,GO:0046794,GO:0051179,GO:0051234,GO:0051701,GO:0051704,GO:0051806,GO:0051828,GO:0099002,GO:1902579	1e-110	407.1	No	No	Yes
NRG857_04780		TPA: injection protein(NRG857_04780)	0.176741	1.72435e-10	0.923635	5.35227e-06	0.828476	7.99294e-05	-1.11918	3.02e-07	2.24e-06	S		5.9e-249	867.1	No	No	Yes
NRG857_04785	Z012_00645	hypothetical protein(NRG857_04785)	0.168195	0.000425312	0.36238	0.00461626	0.444346	0.0673633	0.155922	0.393677	0.529835			2e-57	228.4	No	No	No
NRG857_04790		hypothetical protein(NRG857_04790)	0.191197	0.0241287	0.231566	0.0378853	0.00410457	0.00238607	0.0836534	0.822033	0.88688					No	No	No
NRG857_04795		hypothetical protein(NRG857_04795)	0.000677296	0.0404762	0.130299	0.22899	0.00152621	0.0516426	0.40073	0.0468581	0.102815					No	No	No
NRG857_04800		hypothetical protein(NRG857_04800)	0.00238477	0.181818	0.00451028	0.206364	0.0852766	0.663636	1.12887	0.331796	0.465992					No	No	No
NRG857_04805		antirepressor-like protein(NRG857_04805)	0.210243	3.64021e-05	0.495893	0.00022128	0.160682	8.34155e-05	1.0579	0.0497225	0.107867	S		4.7e-171	607.1	Yes	No	No
NRG857_04810		HNH endonuclease(NRG857_04810)	0.00180563	0.00649722	0.00329381	0.0071765	0.245566	0.202302	-0.179366	0.808526	0.876552	S		2e-30	139	No	No	No
NRG857_04815		Endo-alpha-sialidase, phage head protein(NRG857_04815)	0.56607	7.76847e-07	1.44192	4.68335e-05	0.393911	1.64883e-06	0.207124	0.641234	0.752529					No	No	No
NRG857_04820		hypothetical protein(NRG857_04820)	0.113677	0.156771	0.546165	0.445622	0.435002	0.420816	-0.618704	0.278674	0.409626			2.2e-42	177.9	No	No	No
NRG857_04825	torT	TMAO reductase system periplasmic protein TorT(NRG857_04825)	0.193594	0.00121199	1.61374	0.475687	0.823283	0.272631	0.692155	0.0442737	0.0980097	G	GO:0005575,GO:0005623,GO:0042597,GO:0044464	2.8e-193	681	No	No	No
NRG857_04830		DNA-binding transcriptional regulator TorR(NRG857_04830)	0.474078	0.153286	3.47909	0.700117	0.683167	0.0657967	1.23859	0.000550777	0.00219998	K		5.8e-126	456.8	No	Yes	No
NRG857_04835	torC	trimethylamine N-oxide (TMAO) reductase I, cytochrome c-type subunit(NRG857_04835)	0.92011	0.000814508	0.504617	0.0026793	0.242504	0.000885078	-0.192936	0.882035	0.924703	C	GO:0003674,GO:0003824,GO:0005488,GO:0005575,GO:0005623,GO:0005886,GO:0006091,GO:0008150,GO:0008152,GO:0009055,GO:0009060,GO:0009061,GO:0009987,GO:0015980,GO:0016020,GO:0016021,GO:0016491,GO:0020037,GO:0022900,GO:0031224,GO:0032991,GO:0044237,GO:0044425,GO:0044464,GO:0045333,GO:0046906,GO:0048037,GO:0055114,GO:0071944,GO:0097159,GO:1901363,GO:1902494,GO:1990204	8.1e-229	799.3	No	No	No
NRG857_04840	torA	trimethylamine N-oxide (TMAO) reductase I, catalytic subunit(NRG857_04840)	0.26967	1.02375e-08	0.560142	1.71975e-05	0.360532	4.20025e-05	1.32368	0.00312747	0.0102853	C	GO:0003674,GO:0003824,GO:0005488,GO:0005575,GO:0005623,GO:0006091,GO:0008150,GO:0008152,GO:0009060,GO:0009061,GO:0009987,GO:0015980,GO:0016491,GO:0016661,GO:0016662,GO:0030151,GO:0030288,GO:0030313,GO:0031975,GO:0042597,GO:0043167,GO:0043169,GO:0044237,GO:0044464,GO:0045333,GO:0046872,GO:0046914,GO:0048037,GO:0050626,GO:0055114	0	1716.8	No	Yes	No
NRG857_04845	torD	chaperone protein TorD(torD)	1.5516	0.148888	0.339058	0.0603504	0.393106	0.328156	0.599301	0.253814	0.383078	O	GO:0003674,GO:0005488,GO:0005515,GO:0005575,GO:0005622,GO:0005623,GO:0005737,GO:0006807,GO:0008150,GO:0008152,GO:0010467,GO:0019538,GO:0033218,GO:0042277,GO:0042802,GO:0043170,GO:0043546,GO:0044238,GO:0044424,GO:0044464,GO:0048037,GO:0050662,GO:0051604,GO:0071704,GO:0097159,GO:1901363,GO:1901564	5.3e-107	393.7	No	No	No
NRG857_04850	cbpM	chaperone-modulator protein CbpM(NRG857_04850)	0.0222644	0.0366371	0.0477536	0.0605453	0.0538415	0.0559516	-1.59071	2.67e-07	2e-06	K	GO:0003674,GO:0004857,GO:0008150,GO:0030234,GO:0043086,GO:0044092,GO:0050790,GO:0065007,GO:0065009,GO:0098772	6.7e-50	203	No	No	Yes
NRG857_04855	cbpA	curved DNA-binding protein CbpA(NRG857_04855)	0.223888	0.0150403	0.597228	0.0495378	0.198138	0.00885566	-2.63885	5.32e-32	3.17e-30	O	GO:0003674,GO:0003676,GO:0003677,GO:0003681,GO:0005488,GO:0097159,GO:1901363	4.1e-175	620.5	No	No	Yes
NRG857_04860	agp	glucose-1-phosphatase/inositol phosphatase(NRG857_04860)	0.314462	0.000885368	0.516922	0.00147077	0.243863	0.000141251	-1.02922	1.7e-05	9.39e-05	S	GO:0003674,GO:0003824,GO:0005575,GO:0005623,GO:0005975,GO:0005996,GO:0006006,GO:0006007,GO:0006793,GO:0006796,GO:0008150,GO:0008152,GO:0008877,GO:0009056,GO:0009987,GO:0016052,GO:0016158,GO:0016311,GO:0016787,GO:0016788,GO:0016791,GO:0019203,GO:0019318,GO:0019320,GO:0030288,GO:0030313,GO:0031975,GO:0042578,GO:0042597,GO:0044237,GO:0044238,GO:0044281,GO:0044282,GO:0044464,GO:0046365,GO:0050308,GO:…	7.8e-238	829.3	No	No	Yes
NRG857_04865	yccJ	hypothetical protein(NRG857_04865)	0.338757	0.242765	0.619755	0.294118	0.164574	0.13	-3.66217	3.85e-27	1.92e-25	S	GO:0005575,GO:0005622,GO:0005623,GO:0005737,GO:0005829,GO:0044424,GO:0044444,GO:0044464	9.1e-36	155.6	No	No	Yes
NRG857_04870	wrbA	TrpR binding protein WrbA(NRG857_04870)	0.452682	0.183784	1.59311	0.639327	0.639913	0.219997	-3.4988	1.81e-41	1.7e-39	S	GO:0000166,GO:0003674,GO:0003824,GO:0003955,GO:0005488,GO:0005515,GO:0005575,GO:0005622,GO:0005623,GO:0005737,GO:0005829,GO:0006950,GO:0006979,GO:0008150,GO:0008152,GO:0009987,GO:0010181,GO:0016043,GO:0016491,GO:0016651,GO:0016655,GO:0022607,GO:0032553,GO:0036094,GO:0042802,GO:0043167,GO:0043168,GO:0043933,GO:0044085,GO:0044424,GO:0044444,GO:0044464,GO:0048037,GO:0050662,GO:0050896,GO:0051259,GO:…	2e-106	391.7	No	No	Yes
NRG857_04875	rutG	putative transport protein(NRG857_04875)	0.351008	0.000206077	0.390725	0.00107643	0.368684	0.00126775	-0.676056	0.3786	0.513682	F	GO:0003674,GO:0005215,GO:0005350,GO:0005575,GO:0005623,GO:0005886,GO:0005887,GO:0006139,GO:0006206,GO:0006208,GO:0006212,GO:0006725,GO:0006807,GO:0006810,GO:0006855,GO:0008150,GO:0008152,GO:0009056,GO:0009112,GO:0009987,GO:0015205,GO:0015210,GO:0015238,GO:0015851,GO:0015855,GO:0015857,GO:0015893,GO:0016020,GO:0016021,GO:0017144,GO:0019860,GO:0022857,GO:0031224,GO:0031226,GO:0034641,GO:0042221,GO:…	3e-235	820.8	Yes	No	No
NRG857_04880	rutF	putative oxidoreductase, flavin:NADH component(NRG857_04880)	0.18796	0.25857	0.78492	0.207593	0.00727979	0.0366642	-0.176976	0.911683	NA	C	GO:0003674,GO:0003824,GO:0006139,GO:0006206,GO:0006208,GO:0006212,GO:0006725,GO:0006807,GO:0008150,GO:0008152,GO:0009056,GO:0009112,GO:0009987,GO:0016491,GO:0016645,GO:0016646,GO:0017144,GO:0019740,GO:0019860,GO:0034641,GO:0042602,GO:0042737,GO:0044237,GO:0044238,GO:0044248,GO:0044270,GO:0044281,GO:0046113,GO:0046483,GO:0046700,GO:0055086,GO:0055114,GO:0071704,GO:0072527,GO:0072529,GO:1901360,GO:…	3.9e-92	344	No	No	No
NRG857_04885	rutE	hypothetical protein(NRG857_04885)	1.46211	0.686041	0.997035	0.441444	0.917641	0.640328	0.889834	0.493557	0.628813	C	GO:0000166,GO:0003674,GO:0005488,GO:0006139,GO:0006206,GO:0006208,GO:0006212,GO:0006725,GO:0006807,GO:0006950,GO:0006974,GO:0008150,GO:0008152,GO:0009056,GO:0009112,GO:0009987,GO:0010181,GO:0017144,GO:0019740,GO:0019860,GO:0032553,GO:0033554,GO:0034641,GO:0036094,GO:0042737,GO:0043167,GO:0043168,GO:0044237,GO:0044238,GO:0044248,GO:0044270,GO:0044281,GO:0046113,GO:0046483,GO:0046700,GO:0048037,GO:…	7.2e-109	399.8	No	No	No
NRG857_04890	rutD	hydrolase(NRG857_04890)	0.327639	0.0217705	1.32115	0.175366	0.706071	0.0302522	-0.553372	0.710136	0.807038	F	GO:0006139,GO:0006206,GO:0006208,GO:0006212,GO:0006725,GO:0006807,GO:0008150,GO:0008152,GO:0009056,GO:0009112,GO:0009987,GO:0017144,GO:0019740,GO:0019860,GO:0034641,GO:0042737,GO:0044237,GO:0044238,GO:0044248,GO:0044270,GO:0044281,GO:0046113,GO:0046483,GO:0046700,GO:0055086,GO:0071704,GO:0072527,GO:0072529,GO:1901360,GO:1901361,GO:1901564,GO:1901565,GO:1901575	3.7e-148	530.8	No	No	No
NRG857_04895	rutC	hypothetical protein(NRG857_04895)	0.447738	0.635811	1.62281	0.552176	0.469715	0.423087	1.92583	0.387358	NA	J	GO:0006139,GO:0006206,GO:0006208,GO:0006212,GO:0006725,GO:0006807,GO:0008150,GO:0008152,GO:0009056,GO:0009112,GO:0009987,GO:0017144,GO:0019740,GO:0019860,GO:0034641,GO:0042737,GO:0044237,GO:0044238,GO:0044248,GO:0044270,GO:0044281,GO:0046113,GO:0046483,GO:0046700,GO:0055086,GO:0071704,GO:0072527,GO:0072529,GO:1901360,GO:1901361,GO:1901564,GO:1901565,GO:1901575	2.9e-66	257.7	No	No	No
NRG857_04900	rutB	enzyme of the alternative pyrimidine degradation pathway(NRG857_04900)	0.14451	0.120475	0.827731	0.110089	0.921754	0.112581	1.56234	0.291815	0.424367	Q	GO:0003674,GO:0003824,GO:0005575,GO:0005622,GO:0005623,GO:0005737,GO:0006139,GO:0006206,GO:0006208,GO:0006212,GO:0006725,GO:0006807,GO:0008150,GO:0008152,GO:0009056,GO:0009112,GO:0009987,GO:0016787,GO:0016810,GO:0016811,GO:0017144,GO:0019740,GO:0019860,GO:0034641,GO:0042737,GO:0044237,GO:0044238,GO:0044248,GO:0044270,GO:0044281,GO:0044424,GO:0044464,GO:0046113,GO:0046483,GO:0046700,GO:0055086,GO:…	3.3e-129	467.6	No	No	No
NRG857_04905	rutA	monooxygenase of the alternative pyrimidine degradation pathway(NRG857_04905)	0.180533	0.00030386	0.849561	0.0148701	0.586759	0.0544887	0.394473	0.597507	0.719187	F	GO:0003674,GO:0003824,GO:0004497,GO:0006139,GO:0006206,GO:0006208,GO:0006210,GO:0006212,GO:0006725,GO:0006807,GO:0008150,GO:0008152,GO:0009056,GO:0009112,GO:0009987,GO:0016491,GO:0017144,GO:0019740,GO:0019859,GO:0019860,GO:0034641,GO:0042737,GO:0044237,GO:0044238,GO:0044248,GO:0044270,GO:0044281,GO:0046113,GO:0046483,GO:0046700,GO:0052614,GO:0055086,GO:0055114,GO:0071704,GO:0072527,GO:0072529,GO:…	3.9e-209	733.8	No	No	No
NRG857_04910	rutR	putative DNA-binding transcriptional regulator(NRG857_04910)	0.764205	0.157985	0.833985	0.0726518	0.674632	0.139968	-0.197534	0.615766	0.733641	K	GO:0000976,GO:0001067,GO:0001130,GO:0001217,GO:0003674,GO:0003676,GO:0003677,GO:0003690,GO:0003700,GO:0005488,GO:0005575,GO:0005622,GO:0005623,GO:0005737,GO:0005829,GO:0006355,GO:0008150,GO:0009889,GO:0009890,GO:0009891,GO:0009892,GO:0009893,GO:0010468,GO:0010556,GO:0010557,GO:0010558,GO:0010604,GO:0010605,GO:0010628,GO:0010629,GO:0019219,GO:0019222,GO:0031323,GO:0031324,GO:0031325,GO:0031326,GO:…	3.1e-113	414.5	No	No	No
NRG857_04915	putA	trifunctional transcriptional regulator/proline dehydrogenase/pyrroline-5-carboxylate dehydrogenase(putA)	0.279181	6.12666e-08	1.05372	8.24231e-05	1.18849	0.000906508	-2.83808	1.4e-05	7.95e-05	K	GO:0000166,GO:0000976,GO:0000984,GO:0000986,GO:0000987,GO:0001017,GO:0001067,GO:0001130,GO:0001131,GO:0001141,GO:0001217,GO:0003674,GO:0003676,GO:0003677,GO:0003690,GO:0003700,GO:0003824,GO:0003842,GO:0004657,GO:0005488,GO:0005515,GO:0005575,GO:0005623,GO:0005886,GO:0006082,GO:0006355,GO:0006520,GO:0006536,GO:0006560,GO:0006562,GO:0006807,GO:0008150,GO:0008152,GO:0009056,GO:0009063,GO:0009064,GO:…	0	2561.9	No	No	Yes
NRG857_04920		hypothetical protein(NRG857_04920)	0.0730649	0.24162	1.75184	0.857979	0.152493	0.24616	-0.185527	0.885415	0.925904					No	No	No
NRG857_04925	putP	proline: sodium symporter(NRG857_04925)	0.259158	6.64825e-06	0.923258	6.05187e-05	1.01798	0.017001	-2.20899	0.00013994	0.000637268	P	GO:0003333,GO:0003674,GO:0005215,GO:0005283,GO:0005298,GO:0005342,GO:0005343,GO:0005416,GO:0005575,GO:0005623,GO:0005886,GO:0005887,GO:0006810,GO:0006811,GO:0006812,GO:0006814,GO:0006820,GO:0006865,GO:0006869,GO:0008150,GO:0008324,GO:0008509,GO:0008514,GO:0010876,GO:0015075,GO:0015077,GO:0015081,GO:0015171,GO:0015291,GO:0015293,GO:0015294,GO:0015318,GO:0015370,GO:0015672,GO:0015711,GO:0015718,GO:…	2.5e-278	964.1	No	No	Yes
NRG857_04930	efeU	hypothetical protein(NRG857_04930)	0.246344	0.246689	0.919472	0.174275	0.395398	0.147568	0.316129	0.638601	0.75069	P	GO:0005575,GO:0005623,GO:0005886,GO:0016020,GO:0044464,GO:0071944	7e-150	536.6	No	No	No
NRG857_04935	efeO	hypothetical protein(NRG857_04935)	0.438852	0.0012912	0.648567	0.00276925	0.490898	0.0026518	-0.890545	0.142105	0.24683	P	GO:0000041,GO:0005575,GO:0005623,GO:0005886,GO:0006810,GO:0006811,GO:0006812,GO:0006826,GO:0006950,GO:0006979,GO:0008150,GO:0009314,GO:0009411,GO:0009416,GO:0009628,GO:0009636,GO:0015684,GO:0016020,GO:0030001,GO:0030288,GO:0030313,GO:0031975,GO:0042221,GO:0042597,GO:0044464,GO:0046677,GO:0050896,GO:0051179,GO:0051234,GO:0070838,GO:0071944,GO:0072511	9.9e-208	729.2	No	No	No
NRG857_04940	efeB	heme-binding periplasmic protein involved in iron transport; Tat-dependent exported(NRG857_04940)	0.444504	0.00398718	0.780111	0.00762286	0.692951	0.0862989	0.765971	0.0920069	0.175224	P		3.2e-247	860.5	No	No	No
NRG857_04945	phoH	hypothetical protein(NRG857_04945)	1.68052	0.636838	1.19318	0.0847972	0.382555	0.0308726	-2.42665	6.94e-05	0.000337432	T	GO:0000166,GO:0003674,GO:0005488,GO:0005524,GO:0005575,GO:0005622,GO:0005623,GO:0005737,GO:0008144,GO:0017076,GO:0030554,GO:0032553,GO:0032555,GO:0032559,GO:0035639,GO:0036094,GO:0043167,GO:0043168,GO:0044424,GO:0044464,GO:0097159,GO:0097367,GO:1901265,GO:1901363	1.1e-169	602.4	No	No	Yes
NRG857_04950	pgaD	putative PGA biosynthesis protein(pgaD)	0.241828	0.0745533	3.72434	0.118431	6.53356	0.103848	1.45659	0.00304816	0.0100402	C	GO:0005575,GO:0005623,GO:0005886,GO:0007155,GO:0008150,GO:0009987,GO:0016020,GO:0022610,GO:0031589,GO:0042710,GO:0043708,GO:0044464,GO:0044764,GO:0051704,GO:0071944,GO:0090605	1.6e-67	261.9	No	Yes	No
NRG857_04955	pgaC	N-glycosyltransferase(NRG857_04955)	0.079828	9.28162e-09	0.677294	0.00064216	0.393842	0.000277219	2.18335	0.000265666	0.0011398	M	GO:0003674,GO:0003824,GO:0005575,GO:0005623,GO:0005886,GO:0007155,GO:0008150,GO:0008194,GO:0008375,GO:0009987,GO:0016020,GO:0016740,GO:0016757,GO:0016758,GO:0022610,GO:0031589,GO:0042710,GO:0043708,GO:0044464,GO:0044764,GO:0051704,GO:0071944,GO:0090605	9.5e-250	869	No	Yes	No
NRG857_04960	pgaB	outer membrane N-deacetylase(pgaB)	0.195553	2.07369e-06	0.473239	0.000118929	0.40377	0.00083496	2.32815	2.5e-06	1.58e-05	M	GO:0003674,GO:0003824,GO:0008150,GO:0008152,GO:0016787,GO:0016810,GO:0043170,GO:0043412,GO:0071704,GO:0098732	0	1352	Yes	Yes	No
NRG857_04965		outer membrane protein PgaA(pgaA)	0.28981	1.20592e-07	0.532683	5.39496e-08	0.284301	1.98238e-08	2.80657	4.63e-13	7.41e-12	S		0	1650.6	No	Yes	No
NRG857_04970	ycdT	putative diguanylate cyclase(NRG857_04970)	0.0714187	0.000319728	1.72158	0.235085	1.40159	0.214835	0.993981	0.000712697	0.00274554	T	GO:0003674,GO:0003824,GO:0005575,GO:0005623,GO:0005886,GO:0008150,GO:0009987,GO:0016020,GO:0016740,GO:0016772,GO:0016779,GO:0032879,GO:0042710,GO:0044010,GO:0044464,GO:0044764,GO:0048519,GO:0048523,GO:0050789,GO:0050794,GO:0051270,GO:0051271,GO:0051704,GO:0052621,GO:0065007,GO:0071944,GO:0090605,GO:0090609	1.8e-251	874.8	No	Yes	No
NRG857_04975		hypothetical protein(NRG857_04975)	0.419589	0.493357	0.0162406	0.197692	0.296474	0.349441	2.92663	0.00897043	0.0256044					No	Yes	No
NRG857_04980	ghrA	putative dehydrogenase(NRG857_04980)	0.406268	0.0252113	1.30447	0.166783	0.408363	0.0532887	-0.809203	0.0407866	0.091216	EH	GO:0003674,GO:0003824,GO:0005575,GO:0005622,GO:0005623,GO:0005737,GO:0005829,GO:0008150,GO:0008152,GO:0016491,GO:0016614,GO:0016616,GO:0016618,GO:0030267,GO:0044424,GO:0044444,GO:0044464,GO:0055114	1.4e-183	648.7	No	No	No
NRG857_04985	ycdX	putative hydrolase(NRG857_04985)	0.13338	0.00185543	0.843366	0.189778	0.939002	0.0488351	-0.243493	0.322075	0.455977	E	GO:0001539,GO:0003674,GO:0003824,GO:0005488,GO:0005575,GO:0005622,GO:0005623,GO:0005737,GO:0005829,GO:0006928,GO:0008150,GO:0008270,GO:0009987,GO:0016787,GO:0016788,GO:0040011,GO:0042578,GO:0043167,GO:0043169,GO:0044424,GO:0044444,GO:0044464,GO:0046872,GO:0046914,GO:0048870,GO:0051179,GO:0051674,GO:0071973,GO:0071978,GO:0097588	2.6e-140	504.6	No	No	No
NRG857_04990	ycdY	hypothetical protein(NRG857_04990)	1.41774	0.313691	2.12829	0.652591	0.0981471	0.0808716	-0.584149	0.085951	0.166616	S	GO:0001539,GO:0005575,GO:0005622,GO:0005623,GO:0005737,GO:0005829,GO:0006928,GO:0006950,GO:0006974,GO:0008150,GO:0009987,GO:0033554,GO:0040011,GO:0044424,GO:0044444,GO:0044464,GO:0048870,GO:0050896,GO:0051179,GO:0051674,GO:0051716,GO:0071973,GO:0071978,GO:0097588	1.2e-102	379	No	No	No
NRG857_04995	ycdZ	hypothetical protein(NRG857_04995)	0.320705	0.0103524	0.425888	0.00594934	2.47209	0.0169918	1.50032	0.000129782	0.000595504	S	GO:0005575,GO:0005623,GO:0005886,GO:0016020,GO:0044464,GO:0071944	1.2e-88	332.4	No	Yes	No
[truncated: 3,586 more rows]

## Sheet: Input_coverage
Locus	Number of hit TAs	Total TAs per genomic site	Fraction TAs hit	Total reads	Average reads per TA
EBG00001235991	2	2	1	9	4.5
EBG00001235992	0	1	0	0	0
EBG00001235994	9	11	0.818	328	29.8
EBG00001235995	1	14	0.071	2	0.1
EBG00001235996	63	147	0.429	238	1.6
EBG00001235997	2	2	1	15	7.5
EBG00001235998	2	2	1	9	4.5
EBG00001235999	1	6	0.167	5	0.8
EBG00001236000	6	7	0.857	137	19.6
EBG00001236002	7	21	0.333	32	1.5
EBG00001236003	3	3	1	33	11
[truncated: 8,159 more rows]

## Sheet: In vivo1_coverage
Locus	Number of hit TAs	Total TAs per genomic site	Fraction TAs hit	Total reads	Average reads per TA
[truncated: 8,170 more rows]

[truncated: 2 more sheets: In vivo2_coverage, In vivo3_coverage]
