# Supplementary material for: High-throughput fitness screening and transcriptomics identify a role for a type IV secretion system in the pathogenesis of Crohn’s disease-associated Escherichia coli
Source: Nat Commun. 2021 Apr 1;12:2032. doi: 10.1038/s41467-021-22306-w (PMC8016931; doi:10.1038/s41467-021-22306-w)
Supplement: Supplementary file 5 — Supplementary Data 2 [file 41467_2021_22306_MOESM5_ESM.xlsx]

## Sheet: Sheet1
Primer Name	Sequence
TacTransposasefeNotI2	aattgcggccgctgaaatgagctgttgacaattaatcatcggctcgtataatgtgtggaattgtgagcggataacaattAAGGAGGaattaagaATGGAAAAAAAGGAATTTCGTGT
pSAMfw4	GGACAATTAACAGTTAACAAATAAAGTAAACTTGGTCTGACAGG
SacBUpFwNotI	aattgcggccgcAAGCGCTCGTTTTCGGAAAC
SacBRv	CCTGTCAGACCAAGTTTACTTTATTTGTTAACTGTTAATTGTCC
traAKOFw	ATTCAGGGAGGCAGATAAAGAGGAAGATATAACATTTAATACACTCTAGTTTTATTCATTTATCCGAAATTGAGGTAACTTTTACAATTCCCCTCTAGAAATAAT
traAKORv	GCGGCTCTGGTTGGTCAGTGTTTCCGGGAAACGATATTTCTTAAGTTTATTCTCGTCTCCCGACATCGTTTTATTTCCTG ggtgatgtgcTatggGAAGT
pO83blaKOFw	TTTGTTTATTTTTCTAAATACATTCAAATATGTATCCGCTCATGAGACAATAACCCTGGTAAATGCTTCAATAATATTGAAAAAGGAAGAGTTTACAATTCCCCTCTAGAAATAAT
pO83blaKORv	TTATCAAAAAGGATCTTCACCTAGATCCTTTTAAATTAAAAATGAAGTTTTAAATCAATCTAAAGTATATATGAGTAAACTTGGTCTGACAGTTA ggtgatgtgcTatggGAAGT
bcsAKOFw	GTGATGCGCTGGCGGCTGAAGAGATACTGA CGCTGGCGAACTGGTGCCTGTTGAATTATTCC GGGCTGAAAACGCCAGTCGGGAGTGCATCATGATAACAATTCCCCTGTAGAAATAAT
bcsAKORv	CTGGCGCCGCCTGCGTCATGAAAGAGGGGAACGCACTCATCCCCAGAGCCACTGCACAAATCCAGAATATTTTTCTTTTCATCGCGTTATCATCAGGTGATGTGCCATGGGAAGT
adapt_t	TTCCCTACACGACGCTCTTCCGATCTNN
adapt_b	AGATCGGAAGAGCGTCGTGTAGGGAA
P7-Nx	CAAGCAGAAGACGGCATACGAGATNNNNNNNNGTGACTGGAGTTCAGACGTGTGCTCTTCCGATCTAGACCGGGGACTTATCATCCAACCTGT
P5-Nx	AATGATACGGCGACCACCGAGATCTACACNNNNNNNNACACTCTTTCCCTACACGACGCTCTTCCGATCT
SG03	aattgaattctgacaattaatcatcggctcgtataatgtgtggaattgtgagcggataacaattAGGAGGTAAAACATATGAATGCTGTTTTAAGTGTTC
SG12	aattgagctcGAGGCCAACGACGGCCAT
wel 317	aattGGATCCCAGAACAGATTCTGGACAAT
wel319	TAATGAATGAAATTTTTTTAGTCATTAACACCTCCCGCTGTTTAT
wel318	AGAAGATAAACAGCGGGAGGTGTTAATGACTAAAAAAATTTCATTCATTAT
wel320	aattGGATCCCGGTACCAAGCTTC
traAqPCRFw	GTTAAGGCGACCTTCGGTAAG
traAqPCRRv	GGCCATACCCACAGCAATAA
gyrBqPCRfw	CATCAAGGCGTTCGTTGAATATC
gyrBqPCRrv	GGAATGTTGTTGGTAAAGCAGTAG
