# Supplementary material for: High-throughput fitness screening and transcriptomics identify a role for a type IV secretion system in the pathogenesis of Crohn’s disease-associated Escherichia coli
Source: Nat Commun. 2021 Apr 1;12:2032. doi: 10.1038/s41467-021-22306-w (PMC8016931; doi:10.1038/s41467-021-22306-w)
Supplement: Supplementary file 7 — Source Data [file 41467_2021_22306_MOESM7_ESM.xlsx]

## Sheet: fig 2b
Geneid	Start	End	Strand	Length	No. of mapped reads (In Vitro 1)	RPK (Read per gene length in kbp )	TPM (RPK of each gene normalized by RPKM of the sample)	No. of mapped reads (In Vitro 2)	RPK (Read per gene length in kbp )	TPM (RPK of each gene normalized by RPKM of the sample)	No. of mapped reads (In Vitro 3)	RPK (Read per gene length in kbp )	TPM (RPK of each gene normalized by RPKM of the sample)	No. of mapped reads (In Vivo 1)	RPK (Read per gene length in kbp )	TPM (RPK of each gene normalized by RPKM of the sample)	No. of mapped reads (In Vivo 2)	RPK (Read per gene length in kbp )	TPM (RPK of each gene normalized by RPKM of the sample)	No. of mapped reads (In Vivo 3)	RPK (Read per gene length in kbp )	TPM (RPK of each gene normalized by RPKM of the sample)
NRG857_00010	108	344	-	237	3182	13.4262	1489.19	1643	6.93249	1053.45	1791	7.55696	1352.76	234	0.987342	690.289	202	0.852321	852.01	102	0.43038	636.637
NRG857_00015	343	2805	+	2463	5135	2.08486	231.245	2968	1.20503	183.114	2448	0.99391	177.918	40	0.0162404	11.3543	93	0.0377588	37.7451	62	0.0251726	37.2363
NRG857_00020	2807	3739	+	933	2082	2.23151	247.512	1249	1.33869	203.425	1314	1.40836	252.108	53	0.056806	39.7153	59	0.0632369	63.2138	40	0.0428725	63.4188
NRG857_00025	3740	5026	+	1287	3694	2.87024	318.358	2043	1.58741	241.22	1960	1.52292	272.615	77	0.0598291	41.8288	61	0.047397	47.3798	55	0.042735	63.2156
NRG857_00027	5094	5243	+	150	6	0.04	4.43667	4	0.0266667	4.05221	3	0.02	3.58016	0	0	0	1	0.00666667	6.66423	0	0	0
NRG857_00030	5240	5536	+	297	77	0.259259	28.7562	57	0.191919	29.1636	27	0.0909091	16.2735	8	0.026936	18.832	4	0.013468	13.4631	2	0.00673401	9.96124
NRG857_00035	5586	6362	-	777	80	0.10296	11.42	55	0.0707851	10.7563	52	0.0669241	11.98	15	0.019305	13.4969	15	0.019305	19.298	4	0.005148	7.61516
NRG857_00040	6432	7862	-	1431	148	0.103424	11.4715	140	0.0978337	14.8666	120	0.0838574	15.0112	20	0.0139762	9.77133	32	0.022362	22.3538	20	0.0139762	20.6743
NRG857_00045	8141	9094	+	954	2192	2.29769	254.853	1405	1.47275	223.795	1193	1.25052	223.854	526	0.551363	385.479	348	0.36478	364.647	212	0.222222	328.721
NRG857_00050	9209	9796	+	588	271	0.460884	51.1198	195	0.331633	50.3941	160	0.272109	48.7097	29	0.0493197	34.4813	34	0.0578231	57.802	15	0.0255102	37.7358
NRG857_00055	10001	10567	-	567	134	0.236332	26.2131	94	0.165785	25.1923	83	0.146384	26.204	42	0.0740741	51.7881	27	0.047619	47.6017	11	0.0194004	28.6979
NRG857_00060	10716	11429	-	714	11	0.0154062	1.7088	15	0.0210084	3.19239	15	0.0210084	3.76068	9	0.012605	8.81267	3	0.00420168	4.20015	2	0.00280112	4.14354
NRG857_00065	11455	11859	-	405	3	0.00740741	0.821605	4	0.00987654	1.50082	0	0	0	1	0.00246914	1.72627	2	0.00493827	4.93647	0	0	0
NRG857_00075	12231	14147	+	1917	2286	1.19249	132.267	1781	0.929056	141.177	1652	0.861763	154.263	1168	0.609285	425.975	1040	0.542514	542.316	447	0.233177	344.925
NRG857_00080	14236	15366	+	1131	259	0.229001	25.4	224	0.198055	30.096	212	0.187445	33.5541	75	0.066313	46.362	93	0.0822281	82.1981	17	0.0150309	22.2344
NRG857_00085	15471	15623	-	153	1014	6.62745	735.095	702	4.58824	697.218	693	4.52941	810.802	1519	9.9281	6941.12	879	5.7451	5743	541	3.53595	5230.53
NRG857_00090	16238	16999	+	762	2	0.00262467	0.29112	1	0.00131234	0.19942	1	0.00131234	0.234919	0	0	0	2	0.00262467	2.62371	0	0	0
NRG857_00095	17019	18512	+	1494	14	0.00937082	1.03938	18	0.0120482	1.83082	10	0.00669344	1.19818	3	0.00200803	1.40389	2	0.00133869	1.3382	0	0	0
NRG857_00100	18641	19900	+	1260	30	0.0238095	2.64087	25	0.0198413	3.01503	29	0.0230159	4.12003	10	0.00793651	5.54872	10	0.00793651	7.93361	1	0.000793651	1.174
NRG857_00105	20135	21301	+	1167	3330	2.85347	316.498	3176	2.72151	413.554	2331	1.99743	357.556	376	0.322194	225.258	330	0.282776	282.673	138	0.118252	174.923
NRG857_00110	21367	22266	+	900	448	0.497778	55.2119	335	0.372222	56.562	266	0.295556	52.9069	34	0.0377778	26.4119	33	0.0366667	36.6533	13	0.0144444	21.3669
NRG857_00115	22362	22547	-	186	4050	21.7742	2415.12	2918	15.6882	2383.94	2047	11.0054	1970.05	556	2.98925	2089.9	506	2.72043	2719.44	54	0.290323	429.458
NRG857_00120	22954	23895	+	942	814	0.864119	95.8452	506	0.537155	81.6249	471	0.5	89.5041	69	0.0732484	51.2108	80	0.0849257	84.8947	27	0.0286624	42.3987
NRG857_00125	23938	26754	+	2817	1414	0.501952	55.6749	967	0.343273	52.163	862	0.305999	54.7764	301	0.106851	74.7039	284	0.100816	100.78	156	0.0553781	81.9177
NRG857_00130	26754	27248	+	495	152	0.307071	34.0593	97	0.19596	29.7776	106	0.214141	38.3331	57	0.115152	80.5069	47	0.0949495	94.9149	18	0.0363636	53.7907
NRG857_00135	27356	27805	+	450	109	0.242222	26.8665	69	0.153333	23.3002	73	0.162222	29.0391	14	0.0311111	21.751	16	0.0355556	35.5426	1	0.00222222	3.28721
NRG857_00140	27807	28757	+	951	173	0.181914	20.1773	101	0.106204	16.1385	77	0.0809674	14.4938	21	0.022082	15.4384	16	0.0168244	16.8183	8	0.0084122	12.4437
NRG857_00145	28823	29737	+	915	62	0.0677596	7.51567	49	0.0535519	8.13763	33	0.0360656	6.45603	48	0.052459	36.6761	50	0.0546448	54.6249	13	0.0142077	21.0166
NRG857_00150	29760	30125	+	366	63	0.172131	19.0922	58	0.15847	24.0807	43	0.117486	21.031	37	0.101093	70.678	31	0.0846995	84.6685	16	0.0437158	64.6664
NRG857_00155	30286	31107	+	822	374	0.454988	50.4658	292	0.355231	53.9801	198	0.240876	43.1188	38	0.0462287	32.3203	50	0.0608273	60.8051	47	0.0571776	84.5796
NRG857_00160	31149	31301	-	153	1	0.00653595	0.724946	3	0.0196078	2.97956	1	0.00653595	1.16999	0	0	0	0	0	0	0	0	0
NRG857_00165	31350	31445	-	96	0	0	0	1	0.0104167	1.58289	0	0	0	0	0	0	1	0.0104167	10.4129	0	0	0
NRG857_00170	31563	32711	+	1149	55	0.0478677	5.30933	50	0.0435161	6.61261	40	0.0348129	6.23179	14	0.0121845	8.51866	12	0.0104439	10.4401	7	0.00609225	9.01193
NRG857_00175	32729	35950	+	3222	115	0.0356921	3.95885	101	0.031347	4.76342	82	0.02545	4.55576	63	0.0195531	13.6703	61	0.0189323	18.9254	43	0.0133457	19.7416
NRG857_00180	36211	36606	+	396	1916	4.83838	536.658	1387	3.50253	532.236	1024	2.58586	462.89	644	1.62626	1136.98	408	1.0303	1029.93	292	0.737374	1090.76
NRG857_00185	36725	37315	-	591	157	0.265651	29.4652	99	0.167513	25.4548	65	0.109983	19.6879	58	0.0981387	68.6126	31	0.0524535	52.4343	21	0.035533	52.562
NRG857_00190	37321	38106	-	786	15	0.019084	2.11673	15	0.019084	2.89996	11	0.0139949	2.5052	21	0.0267176	18.6793	5	0.00636132	6.359	2	0.00254453	3.76398
NRG857_00195	38215	39768	-	1554	129	0.0830116	9.20737	95	0.0611326	9.28957	103	0.0662806	11.8648	69	0.0444015	31.0428	16	0.010296	10.2923	17	0.0109395	16.1822
NRG857_00200	39841	41058	-	1218	50	0.0410509	4.55323	51	0.0418719	6.36276	50	0.0410509	7.34845	39	0.0320197	22.3862	12	0.00985222	9.84862	6	0.00492611	7.28692
NRG857_00205	41186	42328	-	1143	263	0.230096	25.5215	223	0.195101	29.647	258	0.225722	40.4061	187	0.163605	114.382	62	0.0542432	54.2234	47	0.0411199	60.8263
NRG857_00210	42359	43873	-	1515	4	0.00264026	0.292849	2	0.00132013	0.200604	6	0.0039604	0.708943	48	0.0316832	22.1509	7	0.00462046	4.61878	7	0.00462046	6.83479
NRG857_00215	44346	45116	+	771	6	0.0077821	0.863165	4	0.00518807	0.788367	1	0.00129702	0.232177	70	0.0907912	63.4756	5	0.00648508	6.48272	4	0.00518807	7.67442
NRG857_00220	45131	46072	+	942	4	0.00424628	0.470984	1	0.00106157	0.161314	7	0.007431	1.33021	83	0.0881104	61.6014	4	0.00424628	4.24474	9	0.00955414	14.1329
NRG857_00225	46123	47409	+	1287	7	0.00543901	0.603277	6	0.00466201	0.708428	7	0.00543901	0.973627	57	0.044289	30.9642	11	0.00854701	8.54389	14	0.010878	16.0912
NRG857_00230	47406	47693	+	288	0	0	0	0	0	0	1	0.00347222	0.621556	4	0.0138889	9.71026	0	0	0	0	0	0
NRG857_00235	47752	49083	+	1332	7	0.00525526	0.582896	5	0.00375375	0.570412	10	0.00750751	1.34391	20	0.015015	10.4976	0	0	0	3	0.00225225	3.33163
NRG857_00240	49191	49721	+	531	33	0.0621469	6.89313	18	0.0338983	5.15111	17	0.0320151	5.73096	9	0.0169492	11.8498	4	0.00753296	7.53021	0	0	0
NRG857_00245	49714	51576	+	1863	97	0.0520666	5.77505	83	0.0445518	6.76999	89	0.0477724	8.55165	9	0.00483092	3.37748	11	0.00590446	5.9023	4	0.00214708	3.17605
NRG857_00250	51657	52247	+	591	269	0.455161	50.4849	259	0.43824	66.594	175	0.296108	53.0058	14	0.0236887	16.5617	14	0.0236887	23.68	3	0.00507614	7.50885
NRG857_00255	52333	52566	+	234	452	1.93162	214.249	320	1.36752	207.805	273	1.16667	208.843	44	0.188034	131.462	37	0.15812	158.062	19	0.0811966	120.11
NRG857_00260	52569	52883	+	315	212	0.673016	74.6487	198	0.628571	95.5163	170	0.539683	96.6076	14	0.0444444	31.0728	14	0.0444444	44.4282	4	0.0126984	18.7841
NRG857_00265	52880	53728	-	849	109	0.128386	14.2402	106	0.124853	18.9723	85	0.100118	17.9219	15	0.0176678	12.3523	19	0.0223793	22.3711	2	0.00235571	3.48467
NRG857_00270	53735	54112	-	378	126	0.333333	36.9722	86	0.227513	34.5724	81	0.214286	38.3589	16	0.042328	29.5932	10	0.026455	26.4454	6	0.015873	23.4801
NRG857_00275	54115	54936	-	822	385	0.46837	51.95	274	0.333333	50.6526	233	0.283455	50.7408	23	0.0279805	19.5623	28	0.0340633	34.0508	8	0.00973236	14.3965
NRG857_00280	54933	55922	-	990	267	0.269697	29.9139	147	0.148485	22.5634	169	0.170707	30.558	21	0.0212121	14.8302	21	0.0212121	21.2044	7	0.00707071	10.4593
NRG857_00285	55922	57208	-	1287	1412	1.09713	121.69	1037	0.80575	122.44	874	0.679099	121.564	357	0.277389	193.934	188	0.146076	146.023	160	0.12432	183.9
NRG857_00290	57261	59615	-	2355	2202	0.935032	103.711	1731	0.735032	111.694	1499	0.636518	113.942	137	0.0581741	40.6718	141	0.0598726	59.8508	56	0.0237792	35.1752
NRG857_00295	59870	60685	+	816	218	0.267157	29.6322	162	0.198529	30.1681	130	0.159314	28.5185	37	0.0453431	31.7011	24	0.0294118	29.401	9	0.0110294	16.3152
NRG857_00300	60803	61462	-	660	98	0.148485	16.4695	73	0.110606	16.8074	80	0.121212	21.698	33	0.05	34.9569	25	0.0378788	37.865	19	0.0287879	42.5843
NRG857_00305	61474	64380	-	2907	350	0.120399	13.3543	266	0.0915033	13.9046	224	0.0770554	13.7935	33	0.0113519	7.93656	43	0.0147919	14.7865	12	0.00412797	6.10627
NRG857_00310	64545	66896	-	2352	300	0.127551	14.1475	252	0.107143	16.2812	185	0.0786565	14.0802	28	0.0119048	8.32308	32	0.0136054	13.6005	9	0.00382653	5.66037
NRG857_00315	66971	67666	-	696	9	0.012931	1.43427	11	0.0158046	2.40163	11	0.0158046	2.82915	22	0.0316092	22.0992	146	0.20977	209.694	4	0.00574713	8.5014
NRG857_00320	67781	69283	-	1503	52	0.0345975	3.83744	42	0.0279441	4.24632	25	0.0166334	2.97752	95	0.0632069	44.1904	479	0.318696	318.58	23	0.0153027	22.6365
NRG857_00325	69294	70994	-	1701	18	0.010582	1.17372	26	0.0152851	2.32269	12	0.00705467	1.26284	144	0.0846561	59.1864	709	0.416814	416.662	31	0.0182246	26.9586
NRG857_00330	71333	72178	+	846	123	0.14539	16.1262	131	0.154846	23.5301	121	0.143026	25.6028	48	0.0567376	39.6675	92	0.108747	108.707	47	0.0555556	82.1802
NRG857_00335	72693	73541	+	849	20	0.0235571	2.61288	16	0.0188457	2.86375	20	0.0235571	4.21692	4	0.00471142	3.29394	7	0.00824499	8.24199	0	0	0
NRG857_00340	73548	73970	+	423	14	0.0330969	3.671	11	0.0260047	3.95162	11	0.0260047	4.65506	1	0.00236407	1.65281	4	0.00945627	9.45281	2	0.00472813	6.99406
NRG857_00345	74125	74889	+	765	465	0.607843	67.42	308	0.402614	61.1804	260	0.339869	60.8394	13	0.0169935	11.8808	15	0.0196078	19.6007	7	0.00915033	13.5356
NRG857_00350	75003	75701	-	699	71	0.101574	11.2662	34	0.0486409	7.39136	38	0.0543634	9.73149	5	0.00715308	5.00099	4	0.00572246	5.72037	1	0.00143062	2.11623
NRG857_00355	75685	77295	-	1611	29	0.0180012	1.99664	17	0.0105525	1.60353	14	0.00869025	1.55563	4	0.00248293	1.73591	0	0	0	1	0.000620732	0.918215
NRG857_00360	77271	78254	-	984	43	0.0436992	4.84697	37	0.0376016	5.71386	18	0.0182927	3.27454	1	0.00101626	0.710507	6	0.00609756	6.09534	1	0.00101626	1.5033
NRG857_00365	78418	80073	-	1656	62	0.0374396	4.15268	54	0.0326087	4.95514	51	0.0307971	5.51293	15	0.00905797	6.33278	8	0.00483092	4.82916	14	0.00845411	12.5057
NRG857_00370	80162	80293	+	132	21660	164.091	18200.4	13358	101.197	15377.7	9928	75.2121	13463.6	5034	38.1364	26662.6	2511	19.0227	19015.8	865	6.55303	9693.53
NRG857_00375	80401	81006	-	606	62	0.10231	11.3479	39	0.0643564	9.77946	26	0.0429043	7.68022	14	0.0231023	16.1517	37	0.0610561	61.0338	27	0.0445545	65.9069
NRG857_00380	81017	82417	-	1401	49	0.034975	3.87931	35	0.0249822	3.79623	22	0.0157031	2.81098	12	0.00856531	5.98834	46	0.0328337	32.8217	37	0.0264097	39.0664
NRG857_00385	82420	83511	-	1092	25	0.0228938	2.5393	22	0.0201465	3.06142	33	0.0302198	5.40959	18	0.0164835	11.5243	45	0.0412088	41.1938	31	0.0283883	41.9932
NRG857_00390	83511	85082	-	1572	47	0.0298982	3.31621	44	0.0279898	4.25327	35	0.0222646	3.98555	17	0.0108142	7.56066	39	0.0248092	24.8001	26	0.0165394	24.4659
NRG857_00395	85918	86862	+	945	65	0.0687831	7.62919	39	0.0412698	6.27127	56	0.0592593	10.6079	10	0.010582	7.39829	18	0.0190476	19.0407	3	0.0031746	4.69601
NRG857_00400	87180	88904	+	1725	95	0.0550725	6.10846	75	0.0434783	6.60686	49	0.0284058	5.08487	27	0.0156522	10.943	28	0.0162319	16.226	17	0.00985507	14.5781
NRG857_00405	88907	89398	+	492	20	0.0406504	4.50881	17	0.0345528	5.25057	18	0.0365854	6.54908	20	0.0406504	28.4203	18	0.0365854	36.572	18	0.0365854	54.1187
NRG857_00410	89578	90582	+	1005	1796	1.78706	198.215	1272	1.26567	192.329	886	0.881592	157.812	212	0.210945	147.48	145	0.144279	144.226	114	0.113433	167.795
NRG857_00415	91184	91642	+	459	875	1.90632	211.443	644	1.40305	213.204	650	1.41612	253.497	129	0.281046	196.49	112	0.244009	243.92	59	0.12854	190.142
NRG857_00420	91644	92585	+	942	1748	1.85563	205.82	1123	1.19214	181.156	1120	1.18896	212.834	231	0.245223	171.445	194	0.205945	205.87	98	0.104034	153.892
NRG857_00425	92582	92947	+	366	216	0.590164	65.459	124	0.338798	51.483	118	0.322404	57.713	29	0.079235	55.3962	25	0.068306	68.2811	16	0.0437158	64.6664
NRG857_00430	92963	94729	+	1767	1079	0.61064	67.7301	595	0.336729	51.1686	793	0.448783	80.3359	479	0.271081	189.523	235	0.132994	132.945	203	0.114884	169.941
NRG857_00435	94716	96203	+	1488	809	0.543683	60.3035	430	0.288978	43.9125	454	0.305108	54.6168	88	0.0591398	41.3469	98	0.0658602	65.8362	34	0.0228495	33.7999
NRG857_00440	96200	97558	+	1359	590	0.434143	48.1537	275	0.202355	30.7494	351	0.258278	46.2339	68	0.0500368	34.9827	66	0.0485651	48.5474	25	0.0183959	27.212
NRG857_00445	97552	98634	+	1083	438	0.404432	44.8583	238	0.21976	33.3942	235	0.21699	38.843	56	0.0517082	36.1512	56	0.0517082	51.6894	27	0.0249307	36.8787
NRG857_00450	98637	99953	+	1317	527	0.400152	44.3835	304	0.230828	35.076	328	0.249051	44.5822	51	0.0387244	27.0737	55	0.0417616	41.7463	30	0.022779	33.6958
NRG857_00455	99953	101197	+	1245	437	0.351004	38.9322	308	0.24739	37.5928	314	0.252209	45.1475	38	0.0305221	21.3392	44	0.0353414	35.3285	22	0.0176707	26.1393
NRG857_00460	101194	102261	+	1068	588	0.550562	61.0665	344	0.322097	48.9452	331	0.309925	55.4791	79	0.07397	51.7153	54	0.0505618	50.5433	18	0.0168539	24.9311
NRG857_00465	102315	103790	+	1476	860	0.582656	64.6263	555	0.376016	57.1386	519	0.351626	62.9439	74	0.0501355	35.0517	68	0.0460705	46.0537	35	0.0237127	35.0769
NRG857_00470	103783	104703	+	921	620	0.673181	74.6671	410	0.445168	67.6468	386	0.41911	75.0241	76	0.082519	57.6922	70	0.0760043	75.9766	26	0.0282302	41.7593
NRG857_00475	104705	105535	+	831	539	0.648616	71.9424	394	0.474128	72.0474	366	0.440433	78.8412	84	0.101083	70.6711	61	0.0734055	73.3788	38	0.045728	67.6429
NRG857_00480	105532	106794	+	1263	1334	1.05622	117.152	1004	0.794933	120.796	772	0.611243	109.418	117	0.0926366	64.7658	118	0.0934283	93.3943	67	0.0530483	78.4714
NRG857_00485	106855	108006	+	1152	2036	1.76736	196.03	1439	1.24913	189.815	1306	1.13368	202.938	246	0.213542	149.295	251	0.217882	217.802	123	0.106771	157.94
NRG857_00490	108107	109024	+	918	5943	6.47386	718.059	4624	5.03704	765.417	3497	3.80937	681.908	1857	2.02288	1414.27	1493	1.62636	1625.77	615	0.669935	990.997
NRG857_00495	109254	109766	+	513	356	0.693957	76.9714	348	0.678363	103.082	265	0.516569	92.4701	106	0.206628	144.461	69	0.134503	134.454	30	0.0584795	86.5055
NRG857_00500	109828	112533	+	2706	1471	0.543607	60.2951	1084	0.400591	60.8729	843	0.31153	55.7664	238	0.0879527	61.4911	256	0.0946046	94.5701	122	0.045085	66.6917
NRG857_00505	112593	112991	+	399	24	0.0601504	6.67168	20	0.0501253	7.61693	14	0.0350877	6.28099	6	0.0150376	10.5134	8	0.0200501	20.0428	1	0.00250627	3.70738
NRG857_00510	113079	113276	-	198	65	0.328283	36.4121	36	0.181818	27.6287	31	0.156566	28.0265	12	0.0606061	42.3721	13	0.0656566	65.6326	4	0.020202	29.8837
NRG857_00515	113286	114029	-	744	123	0.165323	18.337	102	0.137097	20.8329	89	0.119624	21.4136	24	0.0322581	22.5529	17	0.0228495	22.8411	6	0.00806452	11.9294
NRG857_00520	114029	114649	-	621	240	0.386473	42.8664	161	0.259259	39.3965	156	0.251208	44.9682	52	0.0837359	58.543	53	0.0853462	85.3151	10	0.0161031	23.8204
NRG857_00525	114874	115917	+	1044	304	0.291188	32.2976	259	0.248084	37.6983	125	0.119732	21.433	35	0.0335249	23.4386	49	0.0469349	46.9177	14	0.01341	19.8366
NRG857_00530	115952	117154	-	1203	11	0.00914381	1.0142	13	0.0108063	1.6421	15	0.0124688	2.23202	6	0.00498753	3.48698	6	0.00498753	4.98571	2	0.00166251	2.45926
NRG857_00535	117144	118529	-	1386	23	0.0165945	1.84061	21	0.0151515	2.30239	13	0.00937951	1.67901	2	0.001443	1.00886	3	0.0021645	2.16371	0	0	0
NRG857_00540	118539	118979	-	441	2	0.00453515	0.503024	1	0.00226757	0.344575	3	0.00680272	1.21774	1	0.00226757	1.58535	1	0.00226757	2.26675	0	0	0
NRG857_00545	119183	120076	-	894	180	0.201342	22.3322	132	0.147651	22.4367	99	0.110738	19.8231	14	0.01566	10.9485	16	0.0178971	17.8906	5	0.00559284	8.27318
NRG857_00550	120164	120715	+	552	281	0.509058	56.463	200	0.362319	55.0572	135	0.244565	43.7792	24	0.0434783	30.3973	17	0.0307971	30.7859	10	0.0181159	26.7979
NRG857_00555	120712	121566	+	855	253	0.295906	32.821	156	0.182456	27.7256	121	0.14152	25.3333	23	0.0269006	18.8072	16	0.0187134	18.7066	13	0.0152047	22.4914
NRG857_00560	121609	122979	-	1371	103	0.0751276	8.33291	73	0.0532458	8.09111	60	0.0437637	7.83406	34	0.0247994	17.3382	40	0.0291758	29.1651	43	0.031364	46.395
NRG857_00565	123507	125288	+	1782	41	0.0230079	2.55196	40	0.0224467	3.41095	46	0.0258137	4.62086	15	0.00841751	5.88501	5	0.00280584	2.80481	1	0.000561167	0.830103
NRG857_00570	125288	125584	+	297	64	0.215488	23.9012	46	0.154882	23.5355	53	0.178451	31.9442	34	0.114478	80.0361	17	0.0572391	57.2182	10	0.03367	49.8062
NRG857_00575	125743	125979	+	237	6	0.0253165	2.80802	5	0.021097	3.20586	4	0.0168776	3.02124	2	0.00843882	5.89991	1	0.00421941	4.21787	0	0	0
NRG857_00580	125982	126275	+	294	31	0.105442	11.6953	20	0.0680272	10.3373	15	0.0510204	9.13307	5	0.0170068	11.8901	2	0.00680272	6.80024	3	0.0102041	15.0943
NRG857_00583	126454	126672	+	219	76	0.347032	38.4916	67	0.305936	46.4894	47	0.214612	38.4173	3	0.0136986	9.57724	5	0.022831	22.8227	2	0.00913242	13.5091
NRG857_00585	126673	126963	+	291	609	2.09278	232.125	421	1.44674	219.843	408	1.40206	250.981	97	0.333333	233.046	54	0.185567	185.499	46	0.158076	233.832
NRG857_00590	127419	128183	+	765	315	0.411765	45.6716	198	0.258824	39.3302	187	0.244444	43.7576	124	0.162092	113.324	71	0.0928105	92.7766	9	0.0117647	17.4029
NRG857_00595	128344	131007	+	2664	2333	0.875751	97.1354	1315	0.493619	75.0092	939	0.352477	63.0964	122	0.0457958	32.0176	172	0.0645646	64.541	195	0.0731982	108.278
NRG857_00600	131022	132914	+	1893	3336	1.76228	195.467	2033	1.07396	163.196	2287	1.20814	216.266	132	0.0697306	48.7514	112	0.0591653	59.1438	197	0.104068	153.941
NRG857_00605	133122	134546	+	1425	5443	3.81965	423.663	3767	2.64351	401.702	3772	2.64702	473.838	125	0.0877193	61.328	118	0.082807	82.7768	140	0.0982456	145.329
NRG857_00610	134788	136533	-	1746	142	0.0813288	9.02072	116	0.0664376	10.0957	105	0.0601375	10.7651	30	0.0171821	12.0127	29	0.0166094	16.6033	10	0.00572738	8.47219
NRG857_00615	136888	139485	+	2598	3557	1.36913	151.859	2774	1.06774	162.252	2937	1.13048	202.366	153	0.0588915	41.1733	145	0.0558122	55.7918	88	0.0338722	50.1053
NRG857_00620	139660	140022	+	363	532	1.46556	162.556	451	1.24242	188.796	337	0.928375	166.187	46	0.126722	88.5961	24	0.0661157	66.0916	10	0.0275482	40.7505
NRG857_00625	140060	140854	-	795	196	0.246541	27.3455	123	0.154717	23.5104	107	0.134591	24.0929	15	0.0188679	13.1913	13	0.0163522	16.3462	4	0.00503145	7.44274
NRG857_00630	140870	141736	-	867	314	0.362168	40.1705	239	0.275663	41.8892	163	0.188005	33.6544	31	0.0357555	24.998	28	0.0322953	32.2835	15	0.017301	25.5925
NRG857_00635	141842	142189	-	348	407	1.16954	129.722	287	0.824713	125.321	247	0.70977	127.055	94	0.270115	188.848	86	0.247126	247.036	12	0.0344828	51.0084
NRG857_00640	142355	143905	+	1551	101	0.0651193	7.22282	90	0.0580271	8.81766	97	0.0625403	11.1952	15	0.00967118	6.7615	18	0.0116054	11.6012	11	0.0070922	10.4911
NRG857_00645	144170	146560	-	2391	441	0.184442	20.4577	368	0.15391	23.3879	331	0.138436	24.7811	34	0.01422	9.94175	25	0.0104559	10.4521	3	0.00125471	1.85602
NRG857_00650	146766	147302	+	537	498	0.927374	102.861	330	0.614525	93.3819	293	0.545624	97.6711	35	0.0651769	45.5677	21	0.0391061	39.0919	15	0.027933	41.3197
NRG857_00655	147343	148005	-	663	1722	2.59729	288.082	1228	1.85219	281.454	975	1.47059	263.247	54	0.081448	56.9434	60	0.0904977	90.4647	16	0.0241327	35.6982
NRG857_00660	148114	149040	+	927	152	0.16397	18.187	117	0.126214	19.1791	102	0.110032	19.6967	18	0.0194175	13.5755	16	0.01726	17.2537	7	0.00755124	11.1701
NRG857_00665	149037	149807	+	771	136	0.176394	19.5651	94	0.12192	18.5266	85	0.110246	19.735	14	0.0181582	12.6951	22	0.0285344	28.524	15	0.0194553	28.7791
NRG857_00670	149912	150352	+	441	125	0.283447	31.439	101	0.229025	34.8021	100	0.226757	40.5914	45	0.102041	71.3407	47	0.106576	106.537	23	0.0521542	77.1488
NRG857_00675	150416	151645	+	1230	200	0.162602	18.0352	140	0.113821	17.296	116	0.0943089	16.8821	13	0.0105691	7.38927	20	0.0162602	16.2542	2	0.00162602	2.40527
NRG857_00680	151649	152029	-	381	379	0.994751	110.334	267	0.700787	106.49	234	0.614173	109.942	22	0.0577428	40.3702	27	0.0708661	70.8403	14	0.0367454	54.3554
NRG857_00685	152303	153187	+	885	191	0.215819	23.938	149	0.168362	25.5838	102	0.115254	20.6315	26	0.0293785	20.5397	29	0.0327684	32.7564	17	0.019209	28.4149
NRG857_00690	153269	154120	-	852	385	0.451878	50.1208	303	0.355634	54.0413	235	0.275822	49.3743	83	0.0974178	68.1086	66	0.0774648	77.4365	37	0.0434272	64.2395
NRG857_00695	154132	154926	-	795	231	0.290566	32.2286	159	0.2	30.3915	123	0.154717	27.6956	35	0.0440252	30.7797	33	0.0415094	41.4943	17	0.0213836	31.6316
NRG857_00700	155038	156300	-	1263	54	0.0427553	4.74228	51	0.04038	6.13606	49	0.0387965	6.94489	11	0.00870942	6.0891	7	0.00554236	5.54034	1	0.000791766	1.17121
NRG857_00705	156350	156946	-	597	4	0.00670017	0.743161	3	0.00502513	0.763607	2	0.00335008	0.599692	0	0	0	0	0	0	2	0.00335008	4.95559
NRG857_00710	156973	157587	-	615	3	0.00487805	0.541057	1	0.00162602	0.247086	3	0.00487805	0.873211	0	0	0	0	0	0	1	0.00162602	2.40527
NRG857_00715	157593	158159	-	567	1	0.00176367	0.19562	2	0.00352734	0.536006	1	0.00176367	0.315711	0	0	0	0	0	0	0	0	0
NRG857_00720	158176	160764	-	2589	63	0.0243337	2.69902	46	0.0177675	2.69991	43	0.0166087	2.9731	24	0.00926999	6.48101	7	0.00270375	2.70276	3	0.00115875	1.71407
NRG857_00725	160799	161539	-	741	9	0.0121457	1.34717	9	0.0121457	1.84564	2	0.00269906	0.483153	2	0.00269906	1.88701	2	0.00269906	2.69807	0	0	0
NRG857_00730	161648	162238	-	591	3	0.00507614	0.563029	3	0.00507614	0.771359	0	0	0	2	0.0033841	2.36595	0	0	0	0	0	0
NRG857_00735	162602	163081	-	480	21	0.04375	4.85261	11	0.0229167	3.48236	8	0.0166667	2.98347	2	0.00416667	2.91308	2	0.00416667	4.16515	2	0.00416667	6.16352
NRG857_00740	163078	164496	-	1419	437	0.307963	34.1583	331	0.233263	35.4461	263	0.185342	33.1777	42	0.0295983	20.6933	76	0.0535588	53.5393	21	0.0147992	21.8916
NRG857_00745	164535	165461	-	927	102	0.110032	12.2044	63	0.0679612	10.3272	50	0.0539374	9.65524	10	0.0107875	7.54195	6	0.00647249	6.47013	7	0.00755124	11.1701
NRG857_00750	165498	165953	-	456	1703	3.73465	414.235	1223	2.68202	407.553	906	1.98684	355.661	258	0.565789	395.565	244	0.535088	534.892	113	0.247807	366.567
NRG857_00755	166131	166835	-	705	1250	1.77305	196.661	989	1.40284	213.172	777	1.10213	197.29	105	0.148936	104.127	69	0.0978723	97.8366	52	0.0737589	109.107
NRG857_00760	166850	167380	-	531	38	0.0715631	7.93754	31	0.0583804	8.87136	23	0.0433145	7.75365	9	0.0169492	11.8498	4	0.00753296	7.53021	3	0.00564972	8.35731
NRG857_00765	167454	169883	+	2430	282	0.116049	12.8718	225	0.0925926	14.0702	181	0.0744856	13.3335	45	0.0185185	12.947	42	0.017284	17.2776	21	0.00864197	12.7836
NRG857_00770	169977	172511	+	2535	505	0.199211	22.0958	343	0.135306	20.5608	276	0.108876	19.4897	127	0.0500986	35.0259	97	0.0382643	38.2503	43	0.0169625	25.0917
NRG857_00780	172731	174974	+	2244	344	0.153298	17.0033	330	0.147059	22.3467	260	0.115865	20.7407	125	0.0557041	38.9449	104	0.0463458	46.3289	42	0.0187166	27.6864
NRG857_00785	175025	175822	+	798	42	0.0526316	5.83772	52	0.0651629	9.90201	44	0.0551378	9.87013	16	0.0200501	14.0178	10	0.0125313	12.5268	1	0.00125313	1.85369
NRG857_00790	175822	176712	+	891	23	0.0258137	2.86317	12	0.013468	2.04657	20	0.0224467	4.01814	3	0.003367	2.354	6	0.00673401	6.73155	1	0.00112233	1.66021
NRG857_00795	176709	178691	+	1983	50	0.0252143	2.79669	37	0.0186586	2.83532	28	0.01412	2.5276	5	0.00252143	1.76283	8	0.00403429	4.03282	2	0.00100857	1.49193
NRG857_00800	178726	180006	-	1281	671	0.52381	58.0992	596	0.465262	70.7001	462	0.360656	64.5603	147	0.114754	80.2291	116	0.0905543	90.5212	51	0.0398126	58.8926
NRG857_00805	180231	181652	+	1422	719	0.505626	56.0824	595	0.418425	63.5829	516	0.362869	64.9566	61	0.0428973	29.9912	41	0.0288326	28.8221	23	0.0161744	23.9259
NRG857_00810	181734	182078	+	345	1839	5.33043	591.234	1262	3.65797	555.857	1033	2.9942	535.987	113	0.327536	228.993	117	0.33913	339.007	34	0.0985507	145.781
NRG857_00815	182125	182748	-	624	42	0.0673077	7.46555	15	0.0240385	3.65283	25	0.0400641	7.1718	7	0.0112179	7.8429	9	0.0144231	14.4178	0	0	0
NRG857_00820	182786	183586	-	801	65	0.0811486	9.00073	38	0.0474407	7.20898	24	0.0299625	5.36354	6	0.00749064	5.237	4	0.00499376	4.99194	0	0	0
NRG857_00825	183579	184277	-	699	427	0.610873	67.756	358	0.51216	77.8267	227	0.32475	58.1329	86	0.123033	86.0171	81	0.11588	115.838	35	0.0500715	74.068
NRG857_00830	184361	185878	+	1518	244	0.160738	17.8285	141	0.0928854	14.1147	116	0.0764163	13.6792	24	0.0158103	11.0536	16	0.0105402	10.5363	3	0.00197628	2.92341
NRG857_00835	186008	187432	+	1425	649	0.455439	50.5158	402	0.282105	42.8681	264	0.185263	33.1636	79	0.0554386	38.7593	85	0.0596491	59.6274	54	0.0378947	56.0556
NRG857_00840	187587	188744	+	1158	143	0.123489	13.697	106	0.0915371	13.9098	115	0.0993092	17.7772	12	0.0103627	7.24496	13	0.0112263	11.2222	8	0.00690846	10.2193
NRG857_00845	188797	189183	-	387	2294	5.92765	657.475	1783	4.60724	700.105	1513	3.90956	699.843	207	0.534884	373.958	127	0.328165	328.046	84	0.217054	321.076
NRG857_00850	189502	190326	-	825	1050	1.27273	141.167	656	0.795152	120.829	515	0.624242	111.745	88	0.106667	74.5748	84	0.101818	101.781	54	0.0654545	96.8232
NRG857_00855	190357	193029	-	2673	176	0.0658436	7.30316	145	0.0542462	8.24312	107	0.0400299	7.16569	37	0.0138421	9.67757	30	0.0112233	11.2192	23	0.00860456	12.7282
NRG857_00860	193091	193885	-	795	699	0.879245	97.523	519	0.65283	99.2026	330	0.415094	74.3053	56	0.0704403	49.2475	52	0.0654088	65.3849	36	0.045283	66.9846
NRG857_00865	194253	194978	+	726	2635	3.62948	402.57	2250	3.09917	470.943	1609	2.21625	396.728	837	1.15289	806.032	750	1.03306	1032.68	508	0.699725	1035.06
NRG857_00870	195113	195964	+	852	1977	2.32042	257.374	1406	1.65023	250.766	1059	1.24296	222.5	310	0.36385	254.382	303	0.355634	355.504	324	0.380282	562.529
NRG857_00875	196111	196836	+	726	358	0.493113	54.6945	274	0.37741	57.3504	184	0.253444	45.3685	51	0.0702479	49.1131	39	0.053719	53.6994	24	0.0330579	48.9006
NRG857_00880	196986	197543	+	558	2531	4.53584	503.101	1768	3.16846	481.472	1611	2.8871	516.814	376	0.673835	471.104	237	0.424731	424.576	176	0.315412	466.572
NRG857_00885	197635	198831	+	1197	860	0.718463	79.6895	503	0.420217	63.8553	478	0.399332	71.4836	106	0.0885547	61.912	76	0.0634921	63.4689	39	0.0325815	48.1959
NRG857_00890	199020	199778	+	759	705	0.928854	103.025	497	0.654809	99.5033	413	0.544137	97.405	73	0.0961792	67.2426	92	0.121212	121.168	6	0.00790514	11.6936
NRG857_00895	199791	200648	+	858	441	0.513986	57.0096	366	0.426573	64.8211	273	0.318182	56.9572	35	0.0407925	28.5197	32	0.037296	37.2824	13	0.0151515	22.4128
NRG857_00900	200660	202012	+	1353	1776	1.31264	145.594	1308	0.966741	146.904	1054	0.77901	139.449	177	0.13082	91.4616	160	0.118256	118.213	57	0.0421286	62.3185
NRG857_00905	202042	204474	+	2433	2380	0.978216	108.501	1689	0.694205	105.49	1369	0.56268	100.724	194	0.079737	55.7472	195	0.080148	80.1187	92	0.0378134	55.9352
NRG857_00910	204596	205081	+	486	1456	2.99588	332.294	857	1.76337	267.958	836	1.72016	307.924	169	0.347737	243.116	107	0.220165	220.084	104	0.213992	316.546
NRG857_00915	205085	206110	+	1026	1688	1.64522	182.483	1175	1.14522	174.026	1114	1.08577	194.362	325	0.316764	221.462	248	0.241715	241.627	94	0.0916179	135.525
NRG857_00920	206215	206670	+	456	642	1.40789	156.159	450	0.986842	149.958	353	0.774123	138.574	74	0.162281	113.457	55	0.120614	120.57	17	0.0372807	55.1473
NRG857_00925	206674	207462	+	789	855	1.08365	120.195	611	0.774398	117.676	411	0.520913	93.2476	135	0.171103	119.625	132	0.1673	167.239	55	0.0697085	103.116
NRG857_00930	207462	208610	+	1149	381	0.331593	36.7792	232	0.201915	30.6825	212	0.184508	33.0285	39	0.0339426	23.7306	50	0.0435161	43.5002	10	0.00870322	12.8742
NRG857_00935	208607	209203	+	597	104	0.174204	19.3222	68	0.113903	17.3084	64	0.107203	19.1902	16	0.0268007	18.7374	15	0.0251256	25.1165	1	0.00167504	2.4778
NRG857_00940	209240	212722	+	3483	774	0.222222	24.6482	581	0.16681	25.3481	469	0.134654	24.1042	87	0.0249785	17.4634	100	0.0287109	28.7004	29	0.00832616	12.3164
NRG857_00945	212735	213694	+	960	785	0.817708	90.6975	592	0.616667	93.7073	541	0.563542	100.879	134	0.139583	97.5881	98	0.102083	102.046	58	0.0604167	89.371
NRG857_00950	213792	215933	+	2142	313	0.146125	16.2077	247	0.115313	17.5227	223	0.104108	18.6362	8	0.00373483	2.61116	10	0.00466853	4.66683	2	0.000933707	1.38118
NRG857_00955	215990	216379	+	390	62	0.158974	17.6329	62	0.158974	24.1574	61	0.15641	27.9987	8	0.0205128	14.3413	3	0.00769231	7.6895	1	0.0025641	3.79293
NRG857_00960	216444	217742	+	1299	181	0.139338	15.4549	104	0.0800616	12.166	127	0.0977675	17.5012	26	0.0200154	13.9935	17	0.013087	13.0822	11	0.00846805	12.5263
NRG857_00965	217791	218051	-	261	627	2.4023	266.455	548	2.09962	319.053	405	1.55172	277.771	46	0.176245	123.22	39	0.149425	149.371	23	0.0881226	130.355
NRG857_00970	218038	218238	-	201	682	3.39303	376.344	563	2.801	425.633	407	2.02488	362.469	50	0.248756	173.915	41	0.20398	203.906	25	0.124378	183.986
NRG857_00975	218404	218949	+	546	110	0.201465	22.3459	113	0.20696	31.4491	71	0.130037	23.2776	9	0.0164835	11.5243	9	0.0164835	16.4775	3	0.00549451	8.12771
NRG857_00980	218946	219368	+	423	86	0.20331	22.5504	85	0.200946	30.5352	67	0.158392	28.3535	5	0.0118203	8.26405	1	0.00236407	2.3632	6	0.0141844	20.9822
NRG857_00985	219382	220092	+	711	473	0.66526	73.7885	350	0.492264	74.8034	274	0.385373	68.9849	34	0.04782	33.4328	25	0.0351617	35.1489	18	0.0253165	37.4492
NRG857_00990	220248	221072	-	825	53	0.0642424	7.12556	30	0.0363636	5.52574	36	0.0436364	7.81127	5	0.00606061	4.23721	6	0.00727273	7.27007	3	0.00363636	5.37907
NRG857_00995	221125	222843	-	1719	703	0.408959	45.3604	549	0.319372	48.531	433	0.251891	45.0905	94	0.054683	38.231	134	0.0779523	77.9239	60	0.034904	51.6316
NRG857_01000	222954	223661	-	708	146	0.206215	22.8727	120	0.169492	25.7555	98	0.138418	24.778	15	0.0211864	14.8123	8	0.0112994	11.2953	0	0	0
NRG857_01005	223658	224062	-	405	115	0.283951	31.4949	70	0.17284	26.2643	68	0.167901	30.0557	9	0.0222222	15.5364	11	0.0271605	27.1506	6	0.0148148	21.9147
NRG857_01010	224180	224995	-	816	1345	1.64828	182.822	720	0.882353	134.08	417	0.511029	91.4785	94	0.115196	80.5381	89	0.109069	109.029	91	0.11152	164.965
NRG857_01015	225035	225688	-	654	252	0.385321	42.7385	160	0.244648	37.1762	110	0.168196	30.1084	21	0.0321101	22.4494	32	0.0489297	48.9118	13	0.0198777	29.4039
NRG857_01020	225681	226712	-	1032	255	0.247093	27.4067	226	0.218992	33.2776	121	0.117248	20.9884	31	0.0300388	21.0013	37	0.0358527	35.8396	33	0.0319767	47.3014
NRG857_01025	226900	227472	+	573	422	0.736475	81.6874	302	0.527051	80.0894	235	0.410122	73.4152	52	0.0907504	63.4472	41	0.0715532	71.5271	18	0.0314136	46.4684
NRG857_01030	233222	234025	+	804	16	0.0199005	2.2073	16	0.0199005	3.02403	11	0.0136816	2.44912	1	0.00124378	0.869576	2	0.00248756	2.48665	4	0.00497512	7.35942
NRG857_01035	234022	234936	-	915	76	0.0830601	9.21275	59	0.0644809	9.79837	58	0.063388	11.347	28	0.0306011	21.3944	30	0.0327869	32.7749	15	0.0163934	24.2499
NRG857_01040	235153	235977	+	825	877	1.06303	117.908	579	0.701818	106.647	548	0.664242	118.905	72	0.0872727	61.0158	68	0.0824242	82.3942	19	0.0230303	34.0674
NRG857_01045	236055	236825	+	771	178	0.230869	25.6072	117	0.151751	23.0597	115	0.149157	26.7003	26	0.0337224	23.5767	24	0.0311284	31.117	20	0.0259403	38.3721
NRG857_01050	236874	238094	-	1221	1334	1.09255	121.182	873	0.714988	108.648	685	0.561016	100.426	337	0.276003	192.965	345	0.282555	282.452	29	0.023751	35.1336
NRG857_01055	238304	239059	-	756	221	0.292328	32.4241	124	0.164021	24.9243	120	0.15873	28.414	15	0.0198413	13.8718	12	0.015873	15.8672	10	0.0132275	19.5667
NRG857_01060	239093	239815	+	723	184	0.254495	28.2278	127	0.175657	26.6924	122	0.168741	30.2061	17	0.0235131	16.4389	17	0.0235131	23.5046	9	0.0124481	18.4138
NRG857_01065	239812	240279	-	468	157	0.33547	37.2092	91	0.194444	29.5473	89	0.190171	34.0422	8	0.017094	11.9511	13	0.0277778	27.7676	4	0.00854701	12.6431
NRG857_01070	240344	241075	+	732	882	1.20492	133.646	588	0.803279	122.064	450	0.614754	110.046	46	0.0628415	43.935	49	0.0669399	66.9155	22	0.0300546	44.4582
NRG857_01075	241614	242399	+	786	30	0.0381679	4.23346	32	0.0407125	6.18657	14	0.0178117	3.18844	10	0.0127226	8.8949	6	0.00763359	7.6308	0	0	0
NRG857_01080	242739	243218	-	480	35	0.0729167	8.08768	24	0.05	7.59789	25	0.0520833	9.32334	5	0.0104167	7.2827	1	0.00208333	2.08257	3	0.00625	9.24527
NRG857_01085	243236	244594	-	1359	33	0.0242826	2.69334	14	0.0103017	1.56542	22	0.0161884	2.89785	3	0.00220751	1.54335	5	0.00367918	3.67783	1	0.000735835	1.08848
NRG857_01090	244605	248129	-	3525	105	0.0297872	3.3039	73	0.0207092	3.14693	54	0.0153191	2.74225	19	0.00539007	3.76841	23	0.00652482	6.52244	4	0.00113475	1.67857
NRG857_01095	248149	249591	-	1443	26	0.018018	1.9985	16	0.011088	1.68491	19	0.013167	2.357	5	0.003465	2.42252	5	0.003465	3.46374	3	0.002079	3.07535
NRG857_01100	249596	250339	-	744	7	0.0094086	1.04357	6	0.00806452	1.22547	6	0.00806452	1.44361	3	0.00403226	2.81911	3	0.00403226	4.03079	3	0.00403226	5.96469
NRG857_01105	250336	253098	-	2763	35	0.0126674	1.40503	23	0.00832429	1.26494	13	0.00470503	0.842239	3	0.00108578	0.759108	12	0.0043431	4.34152	8	0.0028954	4.28301
NRG857_01110	253108	253872	-	765	28	0.0366013	4.0597	12	0.0156863	2.38365	10	0.0130719	2.33998	10	0.0130719	9.13907	3	0.00392157	3.92014	1	0.00130719	1.93365
NRG857_01115	253877	255223	-	1347	29	0.0215293	2.38796	16	0.0118782	1.80499	17	0.0126206	2.2592	3	0.00222717	1.5571	3	0.00222717	2.22636	3	0.00222717	3.29453
NRG857_01120	255226	255750	-	525	4	0.00761905	0.84508	6	0.0114286	1.73666	2	0.00380952	0.681936	0	0	0	2	0.00380952	3.80813	0	0	0
NRG857_01125	255747	257039	-	1293	16	0.0123743	1.37252	15	0.0116009	1.76285	14	0.0108275	1.93822	1	0.000773395	0.540711	2	0.00154679	1.54623	0	0	0
NRG857_01130	257044	258093	-	1050	37	0.0352381	3.90849	22	0.0209524	3.18388	22	0.0209524	3.75065	3	0.00285714	1.99754	1	0.000952381	0.952033	4	0.00380952	5.63522
NRG857_01135	258057	259898	-	1842	194	0.10532	11.6818	142	0.0770901	11.7144	147	0.0798046	14.2857	45	0.02443	17.0799	29	0.0157438	15.738	15	0.00814332	12.046
NRG857_01140	259904	260329	-	426	28	0.0657277	7.2903	30	0.0704225	10.7012	18	0.0422535	7.56373	17	0.0399061	27.8999	6	0.0140845	14.0794	6	0.0140845	20.8344
NRG857_01145	260334	261818	-	1485	11	0.00740741	0.821605	6	0.0040404	0.613971	4	0.0026936	0.482177	4	0.0026936	1.8832	1	0.000673401	0.673155	1	0.000673401	0.996124
NRG857_01150	261841	262344	-	504	50	0.0992063	11.0036	29	0.0575397	8.7436	30	0.0595238	10.6553	4	0.00793651	5.54872	3	0.00595238	5.95021	0	0	0
NRG857_01155	263050	263568	+	519	50	0.0963391	10.6856	31	0.0597302	9.07647	33	0.0635838	11.382	2	0.00385357	2.69418	7	0.0134875	13.4826	3	0.00578035	8.55054
NRG857_01160	263663	263773	+	111	0	0	0	1	0.00900901	1.36899	0	0	0	0	0	0	0	0	0	0	0	0
NRG857_01165	263789	265771	+	1983	20	0.0100857	1.11868	15	0.0075643	1.14945	11	0.00554715	0.992986	1	0.000504286	0.352566	3	0.00151286	1.51231	1	0.000504286	0.745963
NRG857_01170	265878	266273	+	396	4	0.010101	1.12037	1	0.00252525	0.383732	5	0.0126263	2.2602	1	0.00252525	1.7655	1	0.00252525	2.52433	0	0	0
NRG857_01180	266918	268357	+	1440	37	0.0256944	2.84994	20	0.0138889	2.11052	16	0.0111111	1.98898	1	0.000694444	0.485513	2	0.00138889	1.38838	0	0	0
NRG857_01185	268332	268622	+	291	50	0.171821	19.0579	39	0.134021	20.3655	29	0.0996564	17.8393	19	0.0652921	45.6482	14	0.04811	48.0924	5	0.0171821	25.4166
NRG857_01190	268880	269059	+	180	45	0.25	27.7292	44	0.244444	37.1452	28	0.155556	27.8457	4	0.0222222	15.5364	10	0.0555556	55.5353	1	0.00555556	8.21802
NRG857_01195	269159	269644	+	486	19	0.0390947	4.33625	14	0.0288066	4.37738	22	0.0452675	8.10325	0	0	0	1	0.00205761	2.05686	0	0	0
NRG857_01200	269873	270376	+	504	25	0.0496032	5.50182	18	0.0357143	5.42706	16	0.031746	5.6828	8	0.015873	11.0974	5	0.00992064	9.91702	2	0.00396825	5.87002
NRG857_01205	270446	270958	+	513	37	0.0721248	7.99984	13	0.0253411	3.85078	23	0.0448343	8.02571	5	0.00974659	6.81422	2	0.00389864	3.89721	1	0.00194932	2.88352
NRG857_01210	271229	271999	-	771	323	0.418936	46.4671	223	0.289235	43.9515	211	0.273671	48.9893	26	0.0337224	23.5767	29	0.0376135	37.5998	11	0.0142672	21.1046
NRG857_01215	272153	272626	+	474	3044	6.42194	712.301	1882	3.97046	603.343	1105	2.33122	417.308	52	0.109705	76.6988	40	0.0843882	84.3574	46	0.0970464	143.555
NRG857_01220	272669	275113	-	2445	213	0.0871166	9.66268	142	0.0580777	8.82536	230	0.0940695	16.8392	10	0.00408998	2.85946	7	0.00286299	2.86194	14	0.00572597	8.47011
NRG857_01225	275353	275931	+	579	362	0.625216	69.3469	292	0.504318	76.635	214	0.369603	66.1619	39	0.0673575	47.0923	43	0.074266	74.2389	19	0.0328152	48.5417
NRG857_01230	276136	276903	+	768	65	0.0846354	9.38748	55	0.0716146	10.8824	35	0.0455729	8.15793	18	0.0234375	16.3861	18	0.0234375	23.4289	2	0.00260417	3.8522
NRG857_01235	276874	277614	-	741	121	0.163293	18.1119	96	0.129555	19.6868	87	0.117409	21.0172	21	0.0283401	19.8137	35	0.0472335	47.2162	3	0.00404858	5.98884
NRG857_01240	277917	278675	+	759	8	0.0105402	1.16908	12	0.0158103	2.40249	13	0.0171278	3.06602	7	0.00922266	6.44792	2	0.00263505	2.63408	1	0.00131752	1.94894
NRG857_01245	278851	279348	+	498	335	0.672691	74.6126	269	0.540161	82.0816	210	0.421687	75.4854	22	0.0441767	30.8857	20	0.0401606	40.146	24	0.0481928	71.2889
NRG857_01250	279766	281505	-	1740	8	0.0045977	0.509962	10	0.00574713	0.87332	11	0.00632184	1.13166	8	0.0045977	3.21443	12	0.00689655	6.89404	2	0.00114942	1.70028
NRG857_01255	281465	282235	+	771	3	0.00389105	0.431583	4	0.00518807	0.788367	4	0.00518807	0.928707	2	0.00259403	1.81359	0	0	0	0	0	0
NRG857_01260	282306	283361	+	1056	147	0.139205	15.4401	108	0.102273	15.5411	102	0.0965909	17.2906	14	0.0132576	9.26889	14	0.0132576	13.2527	8	0.00757576	11.2064
NRG857_01265	283413	283706	+	294	79	0.268707	29.8042	70	0.238095	36.1804	58	0.197279	35.3145	12	0.0408163	28.5363	4	0.0136054	13.6005	6	0.0204082	30.1887
NRG857_01270	283709	284107	+	399	26	0.0651629	7.22766	22	0.0551378	8.37862	21	0.0526316	9.42148	1	0.00250627	1.75223	1	0.00250627	2.50535	0	0	0
NRG857_01275	284117	284569	+	453	46	0.101545	11.2631	33	0.0728477	11.0698	37	0.0816777	14.621	3	0.00662252	4.63006	2	0.00441501	4.4134	1	0.00220751	3.26544
NRG857_01280	284886	286025	+	1140	13	0.0114035	1.26484	10	0.00877193	1.33296	9	0.00789474	1.41322	2	0.00175439	1.22656	1	0.000877193	0.876873	1	0.000877193	1.29758
NRG857_01285	286022	286636	+	615	18	0.0292683	3.24634	14	0.0227642	3.4592	11	0.0178862	3.20177	4	0.00650406	4.54724	2	0.00325203	3.25085	0	0	0
NRG857_01290	286693	288150	-	1458	1869	1.28189	142.183	1248	0.855967	130.071	869	0.596022	106.693	147	0.100823	70.4893	145	0.0994513	99.415	88	0.0603567	89.2822
NRG857_01295	288411	288869	+	459	299	0.651416	72.2529	289	0.62963	95.6771	189	0.411765	73.7093	82	0.178649	124.901	72	0.156863	156.806	14	0.0305011	45.1186
NRG857_01300	288961	290205	+	1245	504	0.404819	44.9012	412	0.330924	50.2864	300	0.240964	43.1345	193	0.15502	108.381	94	0.075502	75.4745	82	0.0658635	97.4281
NRG857_01305	290263	290664	+	402	2857	7.10697	788.281	1818	4.52239	687.212	1763	4.38557	785.053	35	0.0870647	60.8703	32	0.079602	79.5729	15	0.0373134	55.1957
NRG857_01310	290703	291758	-	1056	72	0.0681818	7.5625	60	0.0568182	8.63396	55	0.0520833	9.32334	5	0.00473485	3.31032	3	0.00284091	2.83987	7	0.00662879	9.80559
NRG857_01315	292047	293150	+	1104	273	0.247283	27.4278	222	0.201087	30.5567	161	0.145833	26.1054	60	0.0543478	37.9967	38	0.0344203	34.4077	20	0.0181159	26.7979
NRG857_01320	293162	294415	+	1254	275	0.219298	24.3238	262	0.208931	31.7487	173	0.137959	24.6957	73	0.0582137	40.6995	57	0.0454545	45.438	30	0.0239234	35.3886
NRG857_01325	294760	295098	+	339	18	0.0530973	5.88938	16	0.0471976	7.17205	8	0.0235988	4.22438	7	0.020649	14.4365	8	0.0235988	23.5902	1	0.00294985	4.36355
NRG857_01330	295533	296027	-	495	10	0.020202	2.24074	4	0.00808081	1.22794	9	0.0181818	3.25469	8	0.0161616	11.2992	7	0.0141414	14.1363	0	0	0
NRG857_01335	296183	300313	-	4131	293	0.0709271	7.867	218	0.0527717	8.01907	175	0.0423626	7.58326	68	0.0164609	11.5085	44	0.0106512	10.6473	23	0.00556766	8.23593
NRG857_01340	300906	301121	+	216	25	0.115741	12.8376	12	0.0555556	8.4421	10	0.0462963	8.28742	0	0	0	3	0.0138889	13.8838	0	0	0
NRG857_01345	301423	301599	+	177	42	0.237288	26.3192	29	0.163842	24.897	37	0.20904	37.4198	13	0.0734463	51.3492	4	0.0225989	22.5906	2	0.0112994	16.7146
NRG857_01350	302023	302160	+	138	37	0.268116	29.7385	18	0.130435	19.8206	15	0.108696	19.4574	8	0.057971	40.5298	7	0.0507246	50.7061	0	0	0
NRG857_01355	302423	303037	+	615	407	0.661789	73.4034	295	0.479675	72.8903	204	0.331707	59.3783	17	0.0276423	19.3258	20	0.0325203	32.5085	10	0.0162602	24.0527
NRG857_01360	303286	303615	-	330	43	0.130303	14.4528	50	0.151515	23.0239	49	0.148485	26.58	10	0.030303	21.186	19	0.0575758	57.5548	4	0.0121212	17.9302
NRG857_01365	303922	304632	-	711	32	0.045007	4.99203	34	0.04782	7.26661	28	0.0393812	7.04955	8	0.0112518	7.86654	6	0.00843882	8.43574	4	0.00562588	8.32205
NRG857_01370	304601	306244	-	1644	41	0.0249392	2.76617	43	0.0261557	3.97456	39	0.0237226	4.24655	12	0.00729927	5.1032	3	0.00182482	1.82415	5	0.00304136	4.49892
NRG857_01375	306234	308759	-	2526	79	0.0312747	3.46889	67	0.0265241	4.03055	55	0.0217736	3.89765	8	0.00316706	2.21422	20	0.00791766	7.91477	9	0.00356295	5.27047
NRG857_01380	308785	309453	-	669	16	0.0239163	2.65272	11	0.0164425	2.49856	6	0.00896861	1.60545	2	0.00298954	2.0901	3	0.00448431	4.48267	2	0.00298954	4.42225
NRG857_01385	309510	310097	-	588	139	0.236395	26.2201	112	0.190476	28.9443	67	0.113946	20.3972	52	0.0884354	61.8286	43	0.0731293	73.1026	22	0.037415	55.3459
NRG857_01390	310172	310714	-	543	166	0.305709	33.9082	122	0.224678	34.1415	77	0.141805	25.3842	68	0.12523	87.5533	28	0.0515654	51.5466	6	0.0110497	16.3452
NRG857_01395	311798	311938	-	141	1	0.0070922	0.786643	3	0.0212766	3.23314	4	0.0283688	5.07825	3	0.0212766	14.8753	2	0.0141844	14.1792	0	0	0
NRG857_01400	311938	312201	-	264	12	0.0454545	5.04167	8	0.030303	4.60478	8	0.030303	5.42449	5	0.0189394	13.2413	9	0.0340909	34.0785	0	0	0
NRG857_01405	312566	312667	-	102	194	1.90196	210.959	140	1.37255	208.569	125	1.22549	219.373	413	4.04902	2830.83	150	1.47059	1470.05	126	1.23529	1827.3
NRG857_01410	313140	314282	-	1143	10	0.00874891	0.9704	8	0.00699913	1.06357	4	0.00349956	0.62645	4	0.00349956	2.44668	2	0.00174978	1.74914	2	0.00174978	2.58835
NRG857_01415	314454	315374	-	921	0	0	0	0	0	0	0	0	0	0	0	0	0	0	0	0	0	0
NRG857_01420	315468	316457	+	990	0	0	0	0	0	0	0	0	0	0	0	0	0	0	0	0	0	0
NRG857_01425	316657	317550	+	894	0	0	0	0	0	0	0	0	0	0	0	0	0	0	0	0	0	0
NRG857_01430	317581	318570	-	990	0	0	0	0	0	0	0	0	0	0	0	0	0	0	0	0	0	0
NRG857_01435	318597	319448	-	852	0	0	0	0	0	0	0	0	0	0	0	0	0	0	0	0	0	0
NRG857_01440	320014	324264	+	4251	0	0	0	0	0	0	0	0	0	0	0	0	0	0	0	0	0	0
NRG857_01445	324389	325246	-	858	0	0	0	0	0	0	0	0	0	0	0	0	0	0	0	0	0	0
NRG857_01450	325494	326363	+	870	0	0	0	0	0	0	0	0	0	0	0	0	0	0	0	0	0	0
NRG857_01455	326523	327116	-	594	0	0	0	0	0	0	0	0	0	0	0	0	0	0	0	0	0	0
NRG857_01460	327128	327364	-	237	0	0	0	0	0	0	0	0	0	0	0	0	0	0	0	0	0	0
NRG857_01465	327473	328798	-	1326	0	0	0	1	0.000754148	0.114599	0	0	0	0	0	0	0	0	0	0	0	0
NRG857_01470	329025	329879	+	855	0	0	0	0	0	0	0	0	0	0	0	0	0	0	0	0	0	0
NRG857_01475	330406	331125	+	720	0	0	0	0	0	0	0	0	0	0	0	0	0	0	0	0	0	0
NRG857_01480	331136	332563	+	1428	0	0	0	0	0	0	0	0	0	0	0	0	0	0	0	0	0	0
NRG857_01485	332556	333251	+	696	0	0	0	0	0	0	0	0	0	0	0	0	0	0	0	0	0	0
NRG857_01487	333492	334160	-	669	0	0	0	0	0	0	0	0	0	0	0	0	0	0	0	0	0	0
NRG857_01490	334342	336804	-	2463	0	0	0	0	0	0	0	0	0	0	0	0	0	0	0	0	0	0
NRG857_01495	336891	337166	+	276	280	1.01449	112.524	216	0.782609	118.923	230	0.833333	149.174	76	0.275362	192.517	66	0.23913	239.043	11	0.0398551	58.9554
NRG857_01500	337085	337588	+	504	183	0.363095	40.2733	125	0.248016	37.6879	105	0.208333	37.2934	30	0.0595238	41.6154	29	0.0575397	57.5187	2	0.00396825	5.87002
NRG857_01505	337623	338384	-	762	31	0.0406824	4.51236	16	0.0209974	3.19071	19	0.0249344	4.46346	14	0.0183727	12.8451	7	0.00918635	9.183	1	0.00131234	1.94127
NRG857_01510	338538	339332	-	795	147	0.184906	20.5091	93	0.116981	17.7762	79	0.0993711	17.7882	42	0.0528302	36.9356	12	0.0150943	15.0888	25	0.0314465	46.5171
NRG857_01515	339662	340225	-	564	128	0.22695	25.1726	95	0.16844	25.5957	109	0.193262	34.5956	33	0.0585106	40.9071	16	0.0283688	28.3584	6	0.0106383	15.7366
NRG857_01520	341042	341269	+	228	36	0.157895	17.5132	17	0.0745614	11.3302	30	0.131579	23.5537	6	0.0263158	18.3984	6	0.0263158	26.3062	0	0	0
NRG857_01525	341311	342981	-	1671	653	0.390784	43.3445	439	0.262717	39.9219	668	0.399761	71.5604	5	0.00299222	2.09198	6	0.00359066	3.58935	0	0	0
NRG857_01530	342995	344467	-	1473	1004	0.681602	75.6011	705	0.478615	72.7293	849	0.576375	103.176	3	0.00203666	1.42391	1	0.000678887	0.678639	1	0.000678887	1.00424
NRG857_01535	344481	345068	-	588	1612	2.7415	304.078	952	1.61905	246.027	1257	2.13776	382.676	3	0.00510204	3.56704	3	0.00510204	5.10018	0	0	0
NRG857_01540	345197	347230	+	2034	1806	0.887906	98.4836	1135	0.558014	84.7945	1621	0.796952	142.661	34	0.0167158	11.6867	21	0.0103245	10.3207	9	0.00442478	6.54533
NRG857_01545	348108	349196	+	1089	332	0.304867	33.8148	317	0.291093	44.2338	184	0.168962	30.2456	14	0.0128558	8.98801	25	0.0229568	22.9485	5	0.00459137	6.79175
NRG857_01550	349238	350170	-	933	26	0.0278671	3.09093	19	0.0203644	3.09453	11	0.0117899	2.11049	7	0.00750268	5.24541	5	0.00535906	5.3571	2	0.00214362	3.17094
NRG857_01555	350262	350759	-	498	3	0.0060241	0.668173	2	0.00401606	0.610272	2	0.00401606	0.718908	1	0.00200803	1.40389	0	0	0	0	0	0
NRG857_01560	351017	351622	+	606	13	0.0214521	2.3794	8	0.0132013	2.00604	6	0.00990099	1.77236	1	0.00165017	1.15369	1	0.00165017	1.64956	0	0	0
NRG857_01565	351638	352525	+	888	1	0.00112613	0.124906	1	0.00112613	0.171124	0	0	0	1	0.00112613	0.787319	0	0	0	0	0	0
NRG857_01570	352515	354062	+	1548	13	0.00839793	0.931471	10	0.00645995	0.981639	6	0.00387597	0.69383	8	0.00516796	3.61312	3	0.00193798	1.93728	0	0	0
NRG857_01575	354062	355480	+	1419	21	0.0147992	1.64147	10	0.00704722	1.07088	10	0.00704722	1.26151	3	0.00211416	1.47809	2	0.00140944	1.40893	0	0	0
NRG857_01580	355516	355881	+	366	13	0.0355191	3.93966	13	0.0355191	5.39741	16	0.0437158	7.8255	1	0.00273224	1.91022	2	0.00546448	5.46249	0	0	0
NRG857_01585	355913	356863	+	951	7	0.00736067	0.816422	13	0.0136698	2.07724	4	0.0042061	0.752926	2	0.00210305	1.47032	1	0.00105152	1.05114	0	0	0
NRG857_01590	356873	358255	+	1383	19	0.0137383	1.5238	15	0.010846	1.64813	12	0.00867679	1.55322	7	0.00506146	3.53866	3	0.0021692	2.16841	3	0.0021692	3.20877
NRG857_01595	358632	359681	+	1050	140	0.133333	14.7889	92	0.087619	13.3144	114	0.108571	19.4352	3	0.00285714	1.99754	4	0.00380952	3.80813	1	0.000952381	1.4088
NRG857_01605	360407	360547	+	141	9	0.0638298	7.07979	8	0.0567376	8.62172	9	0.0638298	11.4261	0	0	0	3	0.0212766	21.2688	0	0	0
NRG857_01610	360564	361196	-	633	72	0.113744	12.6161	94	0.148499	22.5656	62	0.0979463	17.5332	20	0.0315956	22.0897	15	0.0236967	23.688	12	0.0189573	28.0425
NRG857_01615	361382	361657	+	276	3941	14.279	1583.78	2959	10.721	1629.14	3397	12.308	2203.23	27	0.0978261	68.394	32	0.115942	115.9	16	0.057971	85.7533
NRG857_01620	361758	363344	-	1587	61	0.0384373	4.26334	60	0.0378072	5.74509	74	0.0466289	8.34695	2	0.00126024	0.881082	1	0.00063012	0.62989	1	0.00063012	0.932101
NRG857_01625	363583	364473	+	891	8	0.00897868	0.995885	4	0.00448934	0.68219	1	0.00112233	0.200907	2	0.00224467	1.56934	0	0	0	0	0	0
NRG857_01630	364633	365802	+	1170	6	0.00512821	0.568804	5	0.0042735	0.649392	7	0.00598291	1.07099	1	0.000854701	0.597555	0	0	0	2	0.0017094	2.52862
NRG857_01635	365836	367287	+	1452	6	0.00413223	0.458334	4	0.00275482	0.418616	7	0.00482094	0.862987	4	0.00275482	1.926	1	0.000688705	0.688454	3	0.00206612	3.05629
NRG857_01640	367327	369213	+	1887	29	0.0153683	1.7046	9	0.00476947	0.724759	13	0.00688924	1.23323	3	0.00158983	1.11151	4	0.00211977	2.11899	2	0.00105988	1.56783
NRG857_01645	369632	370891	+	1260	16	0.0126984	1.40847	16	0.0126984	1.92962	11	0.00873016	1.56277	3	0.00238095	1.66462	6	0.00476191	4.76017	4	0.0031746	4.69601
NRG857_01650	370881	372164	+	1284	93	0.0724299	8.03369	62	0.0482866	7.33752	47	0.0366044	6.55248	9	0.00700935	4.90051	10	0.00778816	7.78532	10	0.00778816	11.5206
NRG857_01655	372285	372896	-	612	12	0.0196078	2.17484	6	0.00980392	1.48978	8	0.0130719	2.33998	1	0.00163399	1.14238	3	0.00490196	4.90017	0	0	0
NRG857_01660	372962	374215	-	1254	16	0.0127592	1.41521	11	0.00877193	1.33296	15	0.0119617	2.14125	1	0.000797448	0.557527	1	0.000797448	0.797157	2	0.0015949	2.35924
NRG857_01665	374267	377341	-	3075	112	0.0364228	4.03989	49	0.015935	2.42144	43	0.0139837	2.5032	11	0.00357724	2.50098	11	0.00357724	3.57593	11	0.00357724	5.2916
NRG857_01670	377464	378555	-	1092	108	0.0989011	10.9698	86	0.0787546	11.9674	74	0.0677656	12.1306	65	0.0595238	41.6154	35	0.0320513	32.0396	34	0.0311355	46.057
NRG857_01675	378748	379287	+	540	113	0.209259	23.2103	72	0.133333	20.261	92	0.17037	30.4977	16	0.0296296	20.7152	17	0.0314815	31.47	6	0.0111111	16.436
NRG857_01680	379514	380347	-	834	120	0.143885	15.9592	87	0.104317	15.8517	80	0.0959233	17.1711	28	0.0335731	23.4723	39	0.0467626	46.7455	13	0.0155875	23.0578
NRG857_01685	380440	381549	-	1110	125	0.112613	12.4906	87	0.0783784	11.9102	103	0.0927928	16.6107	23	0.0207207	14.4867	19	0.0171171	17.1109	6	0.00540541	7.99591
NRG857_01690	381584	381859	-	276	44	0.15942	17.6824	21	0.076087	11.562	33	0.119565	21.4032	12	0.0434783	30.3973	11	0.0398551	39.8405	3	0.0108696	16.0787
NRG857_01695	382046	382819	-	774	60	0.0775194	8.59819	52	0.0671835	10.209	44	0.0568475	10.1762	10	0.0129199	9.0328	6	0.00775194	7.74911	1	0.00129199	1.91117
NRG857_01700	382821	383345	-	525	1	0.00190476	0.21127	1	0.00190476	0.289443	3	0.00571429	1.0229	0	0	0	1	0.00190476	1.90407	0	0	0
NRG857_01705	383380	384576	-	1197	25	0.0208855	2.31656	17	0.0142022	2.15813	16	0.0133668	2.39276	3	0.00250627	1.75223	1	0.000835422	0.835117	2	0.00167084	2.47159
NRG857_01710	384586	385257	-	672	3	0.00446429	0.495164	3	0.00446429	0.678383	1	0.0014881	0.266381	5	0.00744048	5.20193	4	0.00595238	5.95021	0	0	0
NRG857_01715	385865	386827	+	963	7	0.00726895	0.806248	3	0.00311526	0.473389	0	0	0	0	0	0	0	0	0	0	0	0
NRG857_01720	386840	387607	+	768	7	0.00911458	1.01096	6	0.0078125	1.18717	5	0.00651042	1.16542	1	0.00130208	0.910337	1	0.00130208	1.30161	3	0.00390625	5.7783
NRG857_01725	387604	388431	+	828	5	0.00603865	0.669787	6	0.00724638	1.10114	3	0.00362319	0.64858	2	0.00241546	1.68874	0	0	0	1	0.00120773	1.78653
NRG857_01730	388428	389279	+	852	21	0.0246479	2.73386	17	0.0199531	3.03202	17	0.0199531	3.57176	8	0.00938967	6.56468	4	0.00469484	4.69312	0	0	0
NRG857_01735	389319	390293	-	975	554	0.568205	63.0234	430	0.441026	67.0173	344	0.352821	63.1578	145	0.148718	103.974	70	0.0717949	71.7687	28	0.0287179	42.4809
NRG857_01740	390819	393767	+	2949	117	0.0396745	4.40056	104	0.0352662	5.35897	91	0.0308579	5.52382	36	0.0122075	8.53476	27	0.00915565	9.15231	11	0.00373008	5.5177
NRG857_01745	393853	394476	+	624	5	0.00801282	0.888756	4	0.00641026	0.974088	4	0.00641026	1.14749	10	0.0160256	11.2041	5	0.00801282	8.0099	1	0.00160256	2.37058
NRG857_01750	394477	395634	-	1158	160	0.138169	15.3253	113	0.097582	14.8283	153	0.132124	23.6513	22	0.0189983	13.2824	19	0.0164076	16.4016	6	0.00518135	7.66448
NRG857_01755	395986	397206	+	1221	180	0.14742	16.3514	146	0.119574	18.1702	146	0.119574	21.4047	32	0.026208	18.323	33	0.027027	27.0172	7	0.00573301	8.48051
NRG857_01760	397219	398313	+	1095	200	0.182648	20.2588	159	0.145205	22.0651	130	0.118721	21.2521	25	0.022831	15.9621	18	0.0164384	16.4324	13	0.0118721	17.5618
NRG857_01765	398372	398680	-	309	231	0.747573	82.9183	161	0.521036	79.1754	100	0.323625	57.9315	2	0.00647249	4.52517	2	0.00647249	6.47013	1	0.00323625	4.7872
NRG857_01770	398940	399152	+	213	610	2.86385	317.649	450	2.11268	321.037	554	2.60094	465.589	87	0.408451	285.564	51	0.239437	239.349	23	0.107981	159.731
NRG857_01775	399176	400270	-	1095	461	0.421005	46.6964	338	0.308676	46.9057	327	0.29863	53.4572	60	0.0547945	38.309	70	0.0639269	63.9036	16	0.0146119	21.6145
NRG857_01780	400733	400993	+	261	896	3.43295	380.772	565	2.16475	328.951	520	1.99234	356.645	27	0.103448	72.3247	19	0.0727969	72.7704	18	0.0689655	102.017
NRG857_01785	401094	402509	+	1416	201	0.141949	15.7445	152	0.107345	16.3118	112	0.079096	14.1588	24	0.0169492	11.8498	23	0.0162429	16.237	9	0.00635593	9.40197
NRG857_01790	402628	402948	+	321	467	1.45483	161.365	360	1.1215	170.42	383	1.19315	213.583	6	0.0186916	13.068	2	0.00623053	6.22826	6	0.0186916	27.6494
NRG857_01795	403050	404165	+	1116	32	0.0286738	3.18041	18	0.016129	2.45093	26	0.0232975	4.17044	3	0.00268817	1.87941	3	0.00268817	2.68719	2	0.00179211	2.65097
NRG857_01800	404182	404991	-	810	235	0.290123	32.1795	171	0.211111	32.08	165	0.203704	36.4646	17	0.0209877	14.6733	18	0.0222222	22.2141	6	0.00740741	10.9574
NRG857_01805	405111	405569	+	459	194	0.422658	46.8798	128	0.278867	42.376	89	0.1939	34.7097	26	0.0566449	39.6026	19	0.0413943	41.3792	6	0.0130719	19.3365
NRG857_01810	405752	406276	+	525	206	0.392381	43.5216	135	0.257143	39.0748	110	0.209524	37.5065	33	0.0628571	43.9459	55	0.104762	104.724	25	0.047619	70.4402
NRG857_01815	406326	406517	+	192	877	4.56771	506.635	488	2.54167	386.226	562	2.92708	523.972	9	0.046875	32.7721	10	0.0520833	52.0643	7	0.0364583	53.9308
NRG857_01818	406548	406727	+	180	51	0.283333	31.4264	32	0.177778	27.0147	31	0.172222	30.8292	3	0.0166667	11.6523	4	0.0222222	22.2141	0	0	0
NRG857_01820	406775	407452	+	678	109	0.160767	17.8317	130	0.19174	29.1364	135	0.199115	35.6432	6	0.00884956	6.18707	10	0.0147493	14.7439	3	0.00442478	6.54533
NRG857_01825	407524	407808	+	285	424	1.48772	165.013	313	1.09825	166.887	218	0.764912	136.926	46	0.161404	112.843	34	0.119298	119.255	42	0.147368	217.994
NRG857_01840	408016	408294	+	279	43	0.154122	17.0947	27	0.0967742	14.7056	29	0.103943	18.6066	3	0.0107527	7.51762	3	0.0107527	10.7488	3	0.0107527	15.9058
NRG857_01845	408452	409363	-	912	117	0.128289	14.2294	109	0.119518	18.1616	83	0.0910088	16.2913	15	0.0164474	11.499	16	0.0175439	17.5375	8	0.00877193	12.9758
NRG857_01850	409488	410396	+	909	106	0.116612	12.9342	103	0.113311	17.2185	81	0.0891089	15.9512	50	0.0550055	38.4565	44	0.0484048	48.3872	16	0.0176018	26.0373
NRG857_01855	410665	411933	-	1269	242	0.190701	21.152	195	0.153664	23.3505	177	0.13948	24.968	67	0.0527975	36.9128	67	0.0527975	52.7782	24	0.0189125	27.9762
NRG857_01860	411975	415118	-	3144	147	0.0467557	5.18599	98	0.0311705	4.7366	68	0.0216285	3.87168	33	0.0104962	7.33829	33	0.0104962	10.4924	12	0.00381679	5.64597
NRG857_01865	415115	416317	-	1203	100	0.0831255	9.22001	80	0.0665004	10.1053	60	0.0498753	8.92809	12	0.00997506	6.97395	16	0.0133001	13.2952	7	0.00581879	8.6074
NRG857_01870	416507	417196	+	690	69	0.1	11.0917	48	0.0695652	10.571	53	0.0768116	13.7499	9	0.0130435	9.1192	15	0.0217391	21.7312	2	0.00289855	4.28766
NRG857_01875	417254	418549	+	1296	111	0.0856481	9.49981	69	0.0532407	8.09034	62	0.0478395	8.56366	17	0.0131173	9.1708	15	0.0115741	11.5699	6	0.00462963	6.84835
NRG857_01880	418956	420275	+	1320	731	0.553788	61.4243	586	0.443939	67.46	502	0.380303	68.0774	160	0.121212	84.7441	137	0.103788	103.75	42	0.0318182	47.0669
NRG857_01885	420351	421724	+	1374	223	0.1623	18.0018	137	0.0997089	15.1515	109	0.0793304	14.2008	33	0.0240175	16.7915	32	0.0232897	23.2812	8	0.00582242	8.61277
NRG857_01890	421883	423697	+	1815	67	0.0369146	4.09445	43	0.0236915	3.6001	32	0.0176309	3.15607	18	0.00991735	6.93361	10	0.00550964	5.50763	6	0.00330578	4.89006
NRG857_01895	423702	424283	-	582	44	0.0756014	8.38546	44	0.0756014	11.4882	73	0.12543	22.4529	7	0.0120275	8.40889	7	0.0120275	12.0231	1	0.00171821	2.54166
NRG857_01900	424376	425446	+	1071	209	0.195145	21.6448	161	0.150327	22.8433	100	0.0933707	16.7141	12	0.0112045	7.83349	19	0.0177404	17.734	11	0.0102708	15.193
NRG857_01905	425501	426628	+	1128	469	0.41578	46.117	387	0.343085	52.1344	298	0.264184	47.2912	93	0.0824468	57.6418	79	0.0700355	70.0099	31	0.0274823	40.653
NRG857_01910	426651	426983	+	333	582	1.74775	193.854	403	1.21021	183.901	358	1.07508	192.447	86	0.258258	180.558	94	0.282282	282.179	40	0.12012	177.687
NRG857_01915	427044	428858	+	1815	887	0.488705	54.2056	671	0.369697	56.1783	499	0.274931	49.2149	144	0.0793388	55.4689	149	0.0820937	82.0637	52	0.0286501	42.3805
NRG857_01920	428869	429840	+	972	384	0.395062	43.8189	293	0.30144	45.8062	227	0.233539	41.8054	136	0.139918	97.8219	113	0.116255	116.213	61	0.0627572	92.8332
NRG857_01925	429970	430317	+	348	515	1.47989	164.144	364	1.04598	158.944	303	0.87069	155.861	119	0.341954	239.073	85	0.244253	244.164	47	0.135057	199.783
NRG857_01930	430355	431239	-	885	313	0.353672	39.2282	256	0.289266	43.9561	152	0.171751	30.7449	94	0.106215	74.2588	131	0.148023	147.969	57	0.0644068	95.2733
NRG857_01935	431538	432077	-	540	267	0.494444	54.8422	194	0.359259	54.5922	109	0.201852	36.1331	14	0.0259259	18.1258	7	0.012963	12.9582	5	0.00925926	13.6967
NRG857_01940	432228	432677	+	450	258	0.573333	63.5922	205	0.455556	69.2252	172	0.382222	68.4209	38	0.0844444	59.0384	19	0.0422222	42.2068	6	0.0133333	19.7233
NRG857_01945	432681	433784	+	1104	472	0.427536	47.4209	337	0.305254	46.3857	249	0.225543	40.3741	36	0.0326087	22.798	29	0.0262681	26.2585	15	0.013587	20.0984
NRG857_01950	433873	434343	+	471	680	1.44374	160.135	459	0.974522	148.086	375	0.796178	142.522	90	0.191083	133.593	102	0.216561	216.481	13	0.0276008	40.8284
NRG857_01955	434363	434782	+	420	1141	2.71667	301.324	855	2.03571	309.343	758	1.80476	323.067	93	0.221429	154.809	123	0.292857	292.75	47	0.111905	165.534
NRG857_01960	434860	435837	+	978	55	0.0562372	6.23765	42	0.0429448	6.52579	27	0.0276074	4.94194	8	0.00817996	5.71893	6	0.00613497	6.13273	1	0.0010225	1.51252
NRG857_01965	435815	436333	+	519	90	0.17341	19.2341	60	0.115607	17.5674	59	0.11368	20.3497	7	0.0134875	9.42962	11	0.0211946	21.1869	1	0.00192678	2.85018
NRG857_01970	436387	437361	-	975	771	0.790769	87.7095	434	0.445128	67.6407	349	0.357949	64.0758	33	0.0338462	23.6632	22	0.0225641	22.5559	12	0.0123077	18.2061
NRG857_01975	437416	439278	-	1863	415	0.222759	24.7077	257	0.13795	20.9625	211	0.113258	20.2741	37	0.0198604	13.8852	46	0.0246914	24.6823	17	0.00912507	13.4982
NRG857_01980	439303	440202	-	900	407	0.452222	50.159	301	0.334444	50.8214	193	0.214444	38.3873	39	0.0433333	30.296	36	0.04	39.9854	8	0.00888889	13.1488
NRG857_01985	440202	440444	-	243	173	0.711934	78.9654	113	0.465021	70.6635	125	0.514403	92.0824	26	0.106996	74.805	29	0.119342	119.298	12	0.0493827	73.0491
NRG857_01990	440650	442098	+	1449	236	0.162871	18.0651	130	0.089717	13.6332	119	0.0821256	14.7012	24	0.0165631	11.5799	33	0.0227743	22.766	9	0.00621118	9.18785
NRG857_01995	442152	442742	-	591	393	0.664975	73.7568	215	0.36379	55.2807	190	0.321489	57.5492	23	0.0389171	27.2085	16	0.0270728	27.0629	14	0.0236887	35.0413
NRG857_02000	442705	443616	-	912	604	0.662281	73.458	444	0.486842	73.9794	323	0.354167	63.3987	60	0.0657895	45.996	39	0.0427632	42.7476	15	0.0164474	24.3297
NRG857_02005	443784	444275	+	492	819	1.66463	184.636	622	1.26423	192.109	394	0.800813	143.352	92	0.186992	130.733	70	0.142276	142.225	46	0.0934959	138.303
NRG857_02010	444403	445767	-	1365	102	0.0747253	8.28828	77	0.0564103	8.57198	98	0.0717949	12.8519	28	0.0205128	14.3413	22	0.0161172	16.1113	4	0.0029304	4.33478
NRG857_02015	445916	446806	-	891	843	0.946128	104.941	892	1.00112	152.128	1217	1.36588	244.504	29	0.0325477	22.7554	28	0.0314254	31.4139	12	0.013468	19.9225
NRG857_02020	446818	447147	-	330	176	0.533333	59.1556	147	0.445455	67.6903	227	0.687879	123.136	2	0.00606061	4.23721	0	0	0	2	0.00606061	8.96512
NRG857_02025	447147	447761	-	615	326	0.530081	58.7949	262	0.426016	64.7365	392	0.637398	114.1	7	0.0113821	7.95768	3	0.00487805	4.87627	2	0.00325203	4.81055
NRG857_02030	447751	449742	-	1992	2318	1.16365	129.069	1653	0.829819	126.097	2028	1.01807	182.243	17	0.00853414	5.96655	18	0.00903615	9.03285	8	0.00401606	5.94074
NRG857_02035	449764	450711	-	948	3278	3.45781	383.528	2274	2.39873	364.506	2836	2.99156	535.514	16	0.0168776	11.7998	11	0.0116034	11.5991	8	0.00843882	12.4831
NRG857_02040	451171	452646	-	1476	97	0.0657182	7.28924	60	0.0406504	6.17714	51	0.0345528	6.18524	5	0.00338753	2.36836	7	0.00474255	4.74082	4	0.00271003	4.00879
NRG857_02045	452690	453268	-	579	117	0.202073	22.4132	75	0.129534	19.6836	39	0.0673575	12.0575	11	0.0189983	13.2824	6	0.0103627	10.3589	6	0.0103627	15.329
NRG857_02050	453573	453890	+	318	6428	20.2138	2242.05	6479	20.3742	3096.02	5893	18.5314	3317.28	103	0.323899	226.451	80	0.251572	251.481	50	0.157233	232.586
NRG857_02055	453899	454087	+	189	100	0.529101	58.6861	69	0.365079	55.4766	55	0.291005	52.0923	6	0.031746	22.1949	5	0.026455	26.4454	2	0.010582	15.6534
NRG857_02060	454234	455532	+	1299	3877	2.9846	331.042	2714	2.0893	317.485	1878	1.44573	258.797	462	0.355658	248.654	480	0.369515	369.38	236	0.181678	268.746
NRG857_02065	455778	456401	+	624	2035	3.26122	361.724	1647	2.63942	401.081	1346	2.15705	386.13	193	0.309295	216.24	143	0.229167	229.083	80	0.128205	189.647
NRG857_02070	456527	457801	+	1275	5502	4.31529	478.638	4342	3.40549	517.491	3526	2.76549	495.045	485	0.380392	265.947	413	0.323922	323.803	218	0.17098	252.922
NRG857_02075	457989	460343	+	2355	2236	0.949469	105.312	1643	0.697665	106.016	1218	0.517197	92.5826	326	0.138429	96.781	350	0.14862	148.566	138	0.0585987	86.6818
NRG857_02080	460552	460824	+	273	2917	10.685	1185.14	1907	6.98535	1061.48	1805	6.61172	1183.55	1110	4.06593	2842.65	841	3.08059	3079.46	583	2.13553	3158.97
NRG857_02085	461016	462887	+	1872	1995	1.06571	118.205	1422	0.759615	115.429	1067	0.569979	102.031	295	0.157585	110.174	253	0.13515	135.1	84	0.0448718	66.3763
NRG857_02090	463038	463409	+	372	77	0.206989	22.9586	51	0.137097	20.8329	39	0.104839	18.767	16	0.0430108	30.0705	21	0.0564516	56.431	7	0.0188172	27.8352
NRG857_02095	463515	463913	+	399	59	0.14787	16.4012	50	0.125313	19.0423	55	0.137845	24.6753	3	0.0075188	5.25668	5	0.0125313	12.5268	1	0.00250627	3.70738
NRG857_02100	463965	464660	-	696	195	0.280172	31.0758	102	0.146552	22.2697	92	0.132184	23.662	14	0.0201149	14.0631	17	0.0244253	24.4164	3	0.00431035	6.37605
NRG857_02105	464725	466425	-	1701	178	0.104644	11.6068	196	0.115226	17.5095	146	0.0858319	15.3646	41	0.0241035	16.8517	37	0.0217519	21.744	30	0.0176367	26.089
NRG857_02110	466525	467343	+	819	258	0.315018	34.9408	173	0.211233	32.0985	201	0.245421	43.9324	387	0.472527	330.362	87	0.106227	106.188	17	0.020757	30.7047
NRG857_02115	467496	467954	+	459	183	0.398693	44.2217	150	0.326797	49.6594	172	0.374728	67.0793	137	0.298475	208.675	84	0.183007	182.94	28	0.0610022	90.2371
NRG857_02120	467984	469756	+	1773	330	0.186125	20.6444	244	0.13762	20.9124	254	0.14326	25.6447	49	0.0276368	19.3219	44	0.0248167	24.8076	16	0.00902425	13.3491
NRG857_02125	469749	471530	+	1782	233	0.130752	14.5026	146	0.0819304	12.45	179	0.100449	17.9812	38	0.0213244	14.9087	32	0.0179574	17.9508	21	0.0117845	17.4322
NRG857_02130	471711	472049	+	339	3	0.00884956	0.981564	3	0.00884956	1.34476	2	0.0058997	1.0561	2	0.0058997	4.12471	0	0	0	0	0	0
NRG857_02135	472079	473365	+	1287	47	0.036519	4.05057	49	0.038073	5.78549	40	0.03108	5.56358	29	0.022533	15.7537	13	0.010101	10.0973	4	0.003108	4.59749
NRG857_02140	473414	474274	-	861	246	0.285714	31.6905	203	0.235772	35.8274	158	0.183508	32.8494	14	0.0162602	11.3681	16	0.018583	18.5763	10	0.0116144	17.1805
NRG857_02145	474492	475064	+	573	2318	4.04538	448.7	1816	3.16928	481.597	1754	3.06108	547.959	22	0.0383944	26.843	16	0.0279232	27.913	7	0.0122164	18.071
NRG857_02150	475095	475406	-	312	109	0.349359	38.7497	64	0.205128	31.1708	61	0.195513	34.9984	27	0.0865385	60.5024	22	0.0705128	70.4871	2	0.00641026	9.48233
NRG857_02155	475785	476138	+	354	95	0.268362	29.7658	52	0.146893	22.3215	68	0.19209	34.3858	8	0.0225989	15.7997	8	0.0225989	22.5906	0	0	0
NRG857_02160	476180	477730	-	1551	254	0.163765	18.1643	241	0.155384	23.6117	207	0.133462	23.8908	24	0.0154739	10.8184	23	0.0148291	14.8237	12	0.00773694	11.4448
NRG857_02165	477894	478364	-	471	348	0.738854	81.9512	189	0.401274	60.9767	231	0.490446	87.7938	8	0.0169851	11.875	12	0.0254777	25.4684	0	0	0
NRG857_02170	478480	479031	-	552	644	1.16667	129.403	458	0.82971	126.081	394	0.713768	127.77	52	0.0942029	65.8609	50	0.0905797	90.5467	15	0.0271739	40.1968
NRG857_02175	479205	479423	-	219	1190	5.43379	602.698	804	3.67123	557.872	719	3.28311	587.703	249	1.13699	794.911	180	0.821918	821.618	42	0.191781	283.691
NRG857_02180	479449	479823	-	375	1459	3.89067	431.54	1078	2.87467	436.828	910	2.42667	434.393	691	1.84267	1288.28	390	1.04	1039.62	198	0.528	781.041
NRG857_02185	480367	483516	-	3150	806	0.255873	28.3806	585	0.185714	28.2207	570	0.180952	32.392	344	0.109206	76.3504	266	0.0844444	84.4136	119	0.0377778	55.8826
NRG857_02190	483539	484732	-	1194	476	0.39866	44.2181	332	0.278057	42.2529	282	0.236181	42.2783	102	0.0854271	59.7254	102	0.0854271	85.396	27	0.0226131	33.4502
NRG857_02195	484874	485521	+	648	292	0.450617	49.981	176	0.271605	41.2725	159	0.24537	43.9233	59	0.0910494	63.6562	41	0.0632716	63.2485	7	0.0108025	15.9795
NRG857_02200	485649	489011	+	3363	672	0.199822	22.1636	513	0.152542	23.18	323	0.0960452	17.1929	93	0.0276539	19.3339	85	0.0252751	25.2658	28	0.0083259	12.316
NRG857_02205	489223	489384	-	162	71	0.438272	48.6116	27	0.166667	25.3263	24	0.148148	26.5197	8	0.0493827	34.5254	6	0.037037	37.0235	0	0	0
NRG857_02210	489398	489925	-	528	67	0.126894	14.0747	48	0.0909091	13.8143	47	0.0890152	15.9344	9	0.0170455	11.9171	8	0.0151515	15.146	3	0.00568182	8.4048
NRG857_02215	489995	490372	+	378	48	0.126984	14.0847	46	0.121693	18.4922	45	0.119048	21.3105	10	0.026455	18.4957	9	0.0238095	23.8008	1	0.0026455	3.91334
NRG857_02220	490525	491076	+	552	185	0.335145	37.1732	158	0.286232	43.4952	96	0.173913	31.1319	25	0.0452899	31.6639	34	0.0615942	61.5717	5	0.00905797	13.3989
NRG857_02225	491205	493136	+	1932	1474	0.76294	84.6228	1017	0.526398	79.9902	817	0.422878	75.6986	134	0.0693582	48.491	120	0.0621118	62.0891	17	0.00879917	13.0161
NRG857_02230	493189	493518	+	330	284	0.860606	95.4556	172	0.521212	79.2022	132	0.4	71.6033	30	0.0909091	63.5581	20	0.0606061	60.5839	20	0.0606061	89.6512
NRG857_02235	493518	494123	+	606	266	0.438944	48.6862	165	0.272277	41.3746	139	0.229373	41.0596	31	0.0511551	35.7645	37	0.0610561	61.0338	10	0.0165016	24.41
NRG857_02240	494233	496107	+	1875	593	0.316267	35.0793	443	0.236267	35.9025	446	0.237867	42.5801	187	0.0997333	69.7275	212	0.113067	113.025	96	0.0512	75.7373
NRG857_02245	496288	496932	+	645	1110	1.72093	190.88	842	1.30543	198.37	616	0.955039	170.96	88	0.136434	95.3864	84	0.130233	130.185	41	0.0635659	94.0295
NRG857_02250	497064	498026	+	963	283	0.293873	32.5955	203	0.2108	32.0326	177	0.183801	32.9018	31	0.0321911	22.506	18	0.0186916	18.6848	2	0.00207684	3.07216
NRG857_02255	498001	498969	-	969	45	0.0464396	5.15093	32	0.0330237	5.01821	26	0.0268318	4.80311	15	0.0154799	10.8226	11	0.0113519	11.3478	3	0.00309597	4.5797
NRG857_02260	499121	500425	+	1305	325	0.249042	27.6229	242	0.185441	28.1791	169	0.129502	23.1819	24	0.0183908	12.8577	42	0.0321839	32.1722	8	0.00613027	9.06816
NRG857_02265	500555	502231	-	1677	270	0.161002	17.8578	218	0.129994	19.7536	212	0.126416	22.6295	94	0.0560525	39.1885	85	0.0506857	50.6673	31	0.0184854	27.3444
NRG857_02270	502470	503690	-	1221	34	0.027846	3.08859	38	0.031122	4.72923	31	0.025389	4.54484	8	0.00655201	4.58076	9	0.00737101	7.36832	1	0.000819001	1.2115
NRG857_02275	503908	505560	+	1653	413	0.249849	27.7124	313	0.189353	28.7736	229	0.138536	24.7991	48	0.0290381	20.3017	44	0.0266183	26.6086	26	0.015729	23.267
NRG857_02280	505598	506101	-	504	39	0.077381	8.58284	22	0.0436508	6.63308	19	0.0376984	6.74833	2	0.00396825	2.77436	2	0.00396825	3.96681	0	0	0
NRG857_02285	506098	506898	-	801	43	0.0536829	5.95433	38	0.0474407	7.20898	35	0.0436954	7.82183	2	0.00249688	1.74567	7	0.00873908	8.73589	0	0	0
NRG857_02290	506922	507401	-	480	99	0.20625	22.8766	84	0.175	26.5926	49	0.102083	18.2738	6	0.0125	8.73924	7	0.0145833	14.578	1	0.00208333	3.08176
NRG857_02295	507605	508399	-	795	299	0.376101	41.7158	194	0.244025	37.0815	170	0.213836	38.2785	24	0.0301887	21.1061	25	0.0314465	31.4351	7	0.00880503	13.0248
NRG857_02300	508648	508833	+	186	308	1.65591	183.669	230	1.23656	187.905	139	0.747312	133.775	8	0.0430108	30.0705	7	0.0376344	37.6207	1	0.00537634	7.95292
NRG857_02305	508869	509210	+	342	406	1.18713	131.673	311	0.909357	138.184	239	0.69883	125.096	11	0.0321637	22.4869	18	0.0526316	52.6124	3	0.00877193	12.9758
NRG857_02310	509268	511772	-	2505	4276	1.70699	189.333	2981	1.19002	180.833	2717	1.08463	194.158	233	0.093014	65.0297	113	0.0451098	45.0933	72	0.0287425	42.5172
NRG857_02315	512035	512967	+	933	806	0.86388	95.8187	759	0.813505	123.618	659	0.706324	126.438	1	0.00107181	0.749345	2	0.00214362	2.14284	0	0	0
NRG857_02320	512970	514262	+	1293	1608	1.24362	137.938	1318	1.01933	154.896	1389	1.07425	192.299	7	0.00541377	3.78497	10	0.00773395	7.73113	5	0.00386698	5.7202
NRG857_02325	514387	514794	+	408	488	1.19608	132.665	352	0.862745	131.101	349	0.855392	153.122	43	0.105392	73.6838	32	0.0784314	78.4028	15	0.0367647	54.384
NRG857_02330	514795	515499	-	705	84	0.119149	13.2156	74	0.104965	15.9502	98	0.139007	24.8834	14	0.0198582	13.8836	10	0.0141844	14.1792	3	0.00425532	6.29466
NRG857_02333	515496	515732	-	237	33	0.139241	15.4441	17	0.07173	10.8999	15	0.0632911	11.3296	1	0.00421941	2.94995	2	0.00843882	8.43574	1	0.00421941	6.24154
NRG857_02335	515851	516309	-	459	247	0.538126	59.6872	198	0.431373	65.5504	185	0.40305	72.1493	29	0.0631808	44.1722	30	0.0653595	65.3356	12	0.0261438	38.673
NRG857_02340	516306	517223	-	918	525	0.571895	63.4328	435	0.473856	72.0061	328	0.357298	63.9594	75	0.0816993	57.1192	61	0.0664488	66.4246	39	0.0424837	62.8437
NRG857_02345	517369	518046	+	678	159	0.234513	26.0114	117	0.172566	26.2228	94	0.138643	24.8182	17	0.0250737	17.53	13	0.019174	19.167	6	0.00884956	13.0907
NRG857_02350	518033	518812	+	780	87	0.111538	12.3715	60	0.0769231	11.6891	57	0.0730769	13.0814	7	0.00897436	6.27432	7	0.00897436	8.97108	4	0.00512821	7.58587
NRG857_02355	518875	519729	-	855	349	0.408187	45.2748	277	0.323977	49.2308	259	0.302924	54.2259	38	0.0444444	31.0728	65	0.0760234	75.9957	19	0.0222222	32.8721
NRG857_02360	519790	520599	-	810	98	0.120988	13.4196	78	0.0962963	14.633	51	0.062963	11.2709	13	0.0160494	11.2207	18	0.0222222	22.2141	0	0	0
NRG857_02365	520589	521215	-	627	181	0.288676	32.019	140	0.223285	33.93	102	0.162679	29.121	61	0.0972887	68.0183	36	0.0574163	57.3953	12	0.0191388	28.3109
NRG857_02370	521183	521869	+	687	70	0.101892	11.3016	41	0.0596798	9.0688	38	0.055313	9.90147	5	0.00727802	5.08835	13	0.0189229	18.9159	0	0	0
NRG857_02375	521866	524280	+	2415	175	0.0724638	8.03744	107	0.0443064	6.7327	111	0.0459627	8.22771	34	0.0140787	9.84295	30	0.0124224	12.4178	20	0.00828157	12.2505
NRG857_02380	524521	525615	-	1095	80	0.0730594	8.1035	61	0.0557078	8.46523	64	0.0584475	10.4626	26	0.0237443	16.6006	17	0.0155251	15.5194	13	0.0118721	17.5618
NRG857_02385	525684	526610	-	927	17	0.0183387	2.03407	15	0.0161812	2.45886	14	0.0151025	2.70347	15	0.0161812	11.3129	6	0.00647249	6.47013	9	0.00970874	14.3616
NRG857_02390	526840	527322	+	483	4	0.00828157	0.918565	5	0.010352	1.57306	4	0.00828157	1.48247	9	0.0186335	13.0274	0	0	0	1	0.00207039	3.06262
NRG857_02395	527400	528215	+	816	4031	4.93995	547.923	3792	4.64706	706.157	3692	4.52451	809.924	197	0.241422	168.787	76	0.0931373	93.1033	47	0.057598	85.2016
NRG857_02400	528305	530086	+	1782	7	0.00392817	0.4357	5	0.00280584	0.426369	5	0.00280584	0.502268	61	0.0342312	23.9324	0	0	0	5	0.00280584	4.15052
NRG857_02405	530099	530875	+	777	3	0.003861	0.42825	0	0	0	2	0.002574	0.460768	34	0.043758	30.5929	1	0.001287	1.28653	0	0	0
NRG857_02410	530975	531853	+	879	7	0.0079636	0.883296	6	0.00682594	1.03725	5	0.00568828	1.01825	121	0.137656	96.241	1	0.00113766	1.13724	4	0.00455063	6.73149
NRG857_02415	532023	533477	+	1455	2	0.00137457	0.152463	4	0.00274914	0.417753	5	0.00343643	0.615148	33	0.0226804	15.8568	3	0.00206186	2.0611	1	0.000687285	1.01666
NRG857_02420	533537	534898	+	1362	29	0.0212922	2.36166	19	0.0139501	2.11982	13	0.00954479	1.7086	205	0.150514	105.23	5	0.00367107	3.66973	4	0.00293686	4.34433
NRG857_02425	534954	536255	+	1302	8	0.00614439	0.681516	15	0.0115207	1.75067	9	0.00691244	1.23738	4	0.0030722	2.14789	0	0	0	0	0	0
NRG857_02430	536277	537422	+	1146	19	0.0165794	1.83893	20	0.017452	2.65197	16	0.0139616	2.49924	24	0.0209424	14.6417	5	0.004363	4.36141	6	0.0052356	7.74473
NRG857_02435	537551	538336	-	786	37	0.0470738	5.22127	21	0.0267176	4.05994	27	0.0343511	6.14914	116	0.147583	103.181	8	0.0101781	10.1744	8	0.0101781	15.0559
NRG857_02440	538347	539582	-	1236	33	0.026699	2.96137	21	0.0169903	2.58181	26	0.0210356	3.76554	17	0.013754	9.61599	8	0.00647249	6.47013	4	0.00323625	4.7872
NRG857_02445	539604	540653	-	1050	5	0.00476191	0.528175	4	0.00380952	0.578887	3	0.00285714	0.511452	28	0.0266667	18.6437	7	0.00666667	6.66423	3	0.00285714	4.22641
NRG857_02450	540970	542637	+	1668	6	0.00359712	0.398981	4	0.00239808	0.364407	2	0.00119904	0.214638	9	0.00539568	3.77233	2	0.00119904	1.1986	0	0	0
NRG857_02455	542647	543906	+	1260	3	0.00238095	0.264087	7	0.00555556	0.84421	3	0.00238095	0.42621	11	0.00873016	6.10359	1	0.000793651	0.793361	0	0	0
NRG857_02460	543917	544732	+	816	5	0.00612745	0.679637	6	0.00735294	1.11734	4	0.00490196	0.877491	9	0.0110294	7.71109	1	0.00122549	1.22504	0	0	0
NRG857_02465	544729	545622	+	894	8	0.00894855	0.992543	9	0.0100671	1.52978	8	0.00894855	1.60186	4	0.00447427	3.12814	0	0	0	0	0	0
NRG857_02470	546055	547122	-	1068	95	0.0889513	9.86619	61	0.0571161	8.67923	57	0.0533708	9.55381	39	0.0365169	25.5304	62	0.0580524	58.0313	23	0.0215356	31.8564
NRG857_02475	547119	547628	-	510	40	0.0784314	8.69935	31	0.0607843	9.23665	24	0.0470588	8.42392	12	0.0235294	16.4503	22	0.0431373	43.1215	8	0.0156863	23.2038
NRG857_02480	547724	548053	-	330	10	0.030303	3.36111	3	0.00909091	1.38143	4	0.0121212	2.1698	1	0.0030303	2.1186	1	0.0030303	3.0292	0	0	0
NRG857_02485	548165	548887	-	723	100	0.138313	15.3412	58	0.0802213	12.1902	60	0.0829876	14.8555	5	0.00691563	4.83499	4	0.0055325	5.53048	3	0.00414938	6.13794
NRG857_02490	548890	549384	-	495	1546	3.12323	346.419	996	2.01212	305.757	683	1.3798	246.995	98	0.19798	138.415	94	0.189899	189.83	60	0.121212	179.302
NRG857_02495	549558	550943	+	1386	407	0.293651	32.5708	307	0.221501	33.6587	211	0.152237	27.2516	48	0.034632	24.2126	66	0.047619	47.6017	23	0.0165945	24.5473
NRG857_02500	550979	551500	-	522	37	0.0708812	7.86191	18	0.0344828	5.23992	17	0.0325671	5.82977	2	0.00383142	2.67869	4	0.00766283	7.66004	0	0	0
NRG857_02505	551607	551819	-	213	132	0.619718	68.7371	112	0.525822	79.9027	78	0.366197	65.5523	51	0.239437	167.399	28	0.131455	131.407	22	0.103286	152.786
NRG857_02510	551821	552687	-	867	455	0.524798	58.2089	389	0.448674	68.1794	262	0.302191	54.0948	48	0.0553633	38.7067	47	0.0542099	54.1901	23	0.0265283	39.2418
NRG857_02515	552737	552925	+	189	4	0.021164	2.34744	1	0.005291	0.804009	6	0.031746	5.6828	1	0.005291	3.69915	1	0.005291	5.28907	0	0	0
NRG857_02520	553042	553350	-	309	23	0.0744337	8.25594	16	0.0517799	7.86836	23	0.0744337	13.3242	39	0.126214	88.2408	32	0.10356	103.522	4	0.012945	19.1488
NRG857_02525	553370	553669	-	300	1	0.00333333	0.369722	0	0	0	3	0.01	1.79008	1	0.00333333	2.33046	0	0	0	0	0	0
NRG857_02530	553676	554032	+	357	2	0.00560224	0.621382	1	0.00280112	0.425652	6	0.0168067	3.00854	1	0.00280112	1.95837	0	0	0	0	0	0
NRG857_02535	554087	554743	-	657	37	0.0563166	6.24645	33	0.0502283	7.63258	22	0.0334855	5.99419	12	0.0182648	12.7697	10	0.0152207	15.2151	6	0.00913242	13.5091
NRG857_02540	554987	555940	-	954	72	0.0754717	8.37107	54	0.0566038	8.60138	59	0.0618449	11.0707	71	0.0744235	52.0323	184	0.192872	192.802	70	0.0733753	108.54
NRG857_02545	556599	557489	-	891	49	0.0549944	6.0998	20	0.0224467	3.41095	22	0.0246914	4.41996	10	0.0112233	7.84668	12	0.013468	13.4631	6	0.00673401	9.96124
NRG857_02550	557490	560462	-	2973	122	0.041036	4.55158	99	0.0332997	5.06015	86	0.028927	5.17817	17	0.00571813	3.99777	25	0.00840901	8.40595	11	0.00369997	5.47315
NRG857_02555	560449	562686	-	2238	159	0.0710456	7.88014	103	0.0460232	6.99359	97	0.0433423	7.75862	19	0.00848972	5.9355	17	0.00759607	7.5933	1	0.000446828	0.660967
NRG857_02560	562836	564278	-	1443	48	0.033264	3.68954	50	0.03465	5.26534	33	0.022869	4.09374	10	0.00693001	4.84504	11	0.00762301	7.62023	5	0.003465	5.12559
NRG857_02565	564268	564951	-	684	57	0.0833333	9.24306	39	0.0570175	8.66426	31	0.0453216	8.11295	20	0.0292398	20.4427	14	0.0204678	20.4604	3	0.00438597	6.48791
NRG857_02570	565108	566490	+	1383	15	0.010846	1.203	9	0.00650759	0.988879	9	0.00650759	1.16491	4	0.00289226	2.02209	6	0.0043384	4.33681	2	0.00144613	2.13918
NRG857_02575	566514	566846	+	333	0	0	0	0	0	0	0	0	0	0	0	0	0	0	0	0	0	0
NRG857_02580	566862	568085	+	1224	4	0.00326797	0.362473	9	0.00735294	1.11734	3	0.00245098	0.438746	1	0.000816993	0.571192	1	0.000816993	0.816695	0	0	0
NRG857_02585	568097	571240	+	3144	18	0.00572519	0.635019	26	0.00826972	1.25665	14	0.00445293	0.79711	4	0.00127227	0.88949	1	0.000318066	0.31795	4	0.00127227	1.88199
NRG857_02590	571342	572724	+	1383	92	0.0665221	7.37841	70	0.0506146	7.69128	41	0.0296457	5.30682	18	0.0130152	9.09942	24	0.0173536	17.3472	6	0.0043384	6.41754
NRG857_02595	572882	574129	-	1248	417	0.334135	37.0611	323	0.258814	39.3288	233	0.186699	33.4206	40	0.0320513	22.4083	38	0.0304487	30.4376	12	0.00961539	14.2235
NRG857_02600	574237	574890	-	654	159	0.243119	26.966	123	0.188073	28.5792	94	0.143731	25.729	36	0.0550459	38.4847	26	0.0397554	39.7408	11	0.0168196	24.8803
NRG857_02605	574969	575352	-	384	187	0.486979	54.0141	109	0.283854	43.1338	126	0.328125	58.7371	14	0.0364583	25.4894	7	0.0182292	18.2225	5	0.0130208	19.261
NRG857_02610	575417	575665	-	249	300	1.20482	133.635	199	0.799197	121.444	253	1.01606	181.884	26	0.104418	73.0025	11	0.0441767	44.1606	3	0.0120482	17.8222
NRG857_02615	575731	576849	-	1119	442	0.394996	43.8116	378	0.337802	51.3316	358	0.319929	57.2698	13	0.0116175	8.12226	7	0.00625559	6.2533	5	0.00446827	6.60967
NRG857_02620	576908	577036	+	129	1	0.00775194	0.859819	2	0.0155039	2.35593	3	0.0232558	4.16298	3	0.0232558	16.259	1	0.00775194	7.74911	0	0	0
NRG857_02625	577202	577453	+	252	208	0.825397	91.5503	137	0.543651	82.6119	146	0.579365	103.711	184	0.730159	510.482	101	0.400794	400.647	82	0.325397	481.341
NRG857_02627	577495	577770	-	276	148	0.536232	59.4771	111	0.402174	61.1134	91	0.32971	59.0208	84	0.304348	212.781	70	0.253623	253.531	25	0.0905797	133.989
NRG857_02630	577805	577957	+	153	168	1.09804	121.791	133	0.869281	132.094	145	0.947712	169.648	139	0.908497	635.165	78	0.509804	509.618	76	0.496732	734.788
NRG857_02635	578079	578708	-	630	61	0.0968254	10.7396	48	0.0761905	11.5777	41	0.0650794	11.6497	15	0.0238095	16.6462	12	0.0190476	19.0407	1	0.0015873	2.34801
NRG857_02640	578874	581123	-	2250	33	0.0146667	1.62678	29	0.0128889	1.95857	32	0.0142222	2.54589	17	0.00755556	5.28238	13	0.00577778	5.77567	5	0.00222222	3.28721
NRG857_02645	581365	582567	+	1203	3	0.00249377	0.2766	5	0.00415628	0.631578	3	0.00249377	0.446405	2	0.00166251	1.16233	3	0.00249377	2.49286	0	0	0
NRG857_02650	582570	582788	+	219	0	0	0	0	0	0	0	0	0	0	0	0	0	0	0	0	0	0
NRG857_02655	582785	586666	+	3882	66	0.0170015	1.88576	80	0.0206079	3.13154	66	0.0170015	3.04342	24	0.00618238	4.32234	22	0.00566718	5.66511	5	0.001288	1.90526
NRG857_02660	586882	588015	+	1134	30	0.026455	2.9343	20	0.0176367	2.68003	15	0.0132275	2.36783	3	0.0026455	1.84957	1	0.000881834	0.881512	0	0	0
NRG857_02665	588012	588827	-	816	3	0.00367647	0.407782	5	0.00612745	0.931114	5	0.00612745	1.09686	1	0.00122549	0.856788	2	0.00245098	2.45009	0	0	0
NRG857_02670	588824	589816	-	993	10	0.0100705	1.11699	11	0.0110775	1.68332	10	0.0100705	1.8027	3	0.00302115	2.1122	3	0.00302115	3.02005	3	0.00302115	4.46902
NRG857_02675	589813	590817	-	1005	6	0.00597015	0.662189	7	0.00696517	1.05841	10	0.00995025	1.78118	12	0.0119403	8.34793	6	0.00597015	5.96797	0	0	0
NRG857_02680	590928	592178	+	1251	35	0.0279776	3.10319	18	0.0143885	2.18644	20	0.0159872	2.86184	10	0.00799361	5.58864	6	0.00479616	4.79441	2	0.00159872	2.3649
NRG857_02685	592182	593138	-	957	19	0.0198537	2.20211	20	0.0208986	3.17571	6	0.00626959	1.12231	4	0.00417973	2.92221	4	0.00417973	4.1782	1	0.00104493	1.54571
NRG857_02690	593327	594502	+	1176	6	0.00510204	0.565902	8	0.00680272	1.03373	6	0.00510204	0.913307	3	0.00255102	1.78352	6	0.00510204	5.10018	0	0	0
NRG857_02695	594512	596122	+	1611	7	0.00434513	0.481947	8	0.00496586	0.754601	3	0.0018622	0.333349	4	0.00248293	1.73591	2	0.00124146	1.24101	1	0.000620732	0.918215
NRG857_02700	596136	596993	+	858	7	0.00815851	0.904915	3	0.0034965	0.531321	0	0	0	1	0.0011655	0.814847	0	0	0	1	0.0011655	1.72406
NRG857_02705	596993	597739	+	747	18	0.0240964	2.67269	4	0.00535475	0.813696	10	0.0133869	2.39636	5	0.00669344	4.67964	3	0.00401606	4.0146	2	0.00267738	3.96049
NRG857_02710	597742	598155	+	414	9	0.0217391	2.41123	11	0.02657	4.03752	8	0.0193237	3.4591	2	0.00483092	3.37748	2	0.00483092	4.82916	3	0.00724638	10.7192
NRG857_02715	598336	600441	+	2106	1971	0.935897	103.807	1441	0.684236	103.975	1608	0.763533	136.679	62	0.0294397	20.5824	93	0.0441595	44.1434	70	0.0332384	49.1677
NRG857_02720	600584	600781	+	198	498	2.51515	278.972	462	2.33333	354.568	426	2.15152	385.139	60	0.30303	211.86	32	0.161616	161.557	42	0.212121	313.779
NRG857_02725	600791	601879	-	1089	170	0.156107	17.3148	126	0.115702	17.5819	116	0.10652	19.0679	27	0.0247934	17.334	15	0.0137741	13.7691	13	0.0119376	17.6586
NRG857_02730	601988	603148	+	1161	69	0.0594315	6.59195	56	0.0482343	7.32957	41	0.0353144	6.32156	3	0.00258398	1.80656	4	0.00344531	3.44405	4	0.00344531	5.09645
NRG857_02735	603149	603766	-	618	14	0.0226537	2.51268	17	0.0275081	4.18007	9	0.0145631	2.60692	2	0.00323625	2.26259	2	0.00323625	3.23507	1	0.00161812	2.3936
NRG857_02740	603751	604971	-	1221	20	0.01638	1.81682	18	0.014742	2.24016	16	0.013104	2.34573	3	0.002457	1.71779	10	0.00819001	8.18702	3	0.002457	3.63451
NRG857_02745	605118	606020	-	903	30	0.0332226	3.68494	14	0.0155039	2.35593	11	0.0121816	2.18061	8	0.00885936	6.19392	5	0.0055371	5.53508	0	0	0
NRG857_02750	606225	606971	-	747	96	0.128514	14.2544	65	0.0870147	13.2226	68	0.0910308	16.2953	3	0.00401606	2.80779	10	0.0133869	13.382	1	0.00133869	1.98025
NRG857_02755	607343	607906	+	564	12276	21.766	2414.21	8278	14.6773	2230.33	7314	12.9681	2321.39	759	1.34574	940.862	521	0.923759	923.422	326	0.578014	855.024
NRG857_02760	608077	609642	+	1566	1047	0.668582	74.157	787	0.502554	76.367	542	0.346105	61.9556	179	0.114304	79.9143	166	0.106003	105.964	131	0.0836526	123.743
NRG857_02765	609763	610191	-	429	4060	9.46387	1049.7	3747	8.73427	1327.24	1969	4.58974	821.602	542	1.2634	883.294	335	0.780886	780.601	361	0.841492	1244.77
NRG857_02770	610547	610957	-	411	413	1.00487	111.456	292	0.710462	107.96	315	0.766423	137.196	83	0.201946	141.189	64	0.155718	155.661	16	0.0389294	57.5861
NRG857_02775	611187	611993	-	807	340	0.421314	46.7307	255	0.315985	48.0164	197	0.244114	43.6984	40	0.0495663	34.6537	31	0.0384139	38.3999	7	0.0086741	12.8311
NRG857_02780	612107	613570	-	1464	50	0.034153	3.78814	21	0.0143443	2.17972	21	0.0143443	2.56774	4	0.00273224	1.91022	6	0.00409836	4.09687	5	0.0034153	5.05206
NRG857_02785	613621	614499	-	879	10	0.0113766	1.26185	5	0.00568828	0.864378	3	0.00341297	0.61095	2	0.00227531	1.59076	1	0.00113766	1.13724	0	0	0
NRG857_02790	614474	615025	-	552	10	0.0181159	2.00936	11	0.0199275	3.02814	11	0.0199275	3.56719	54	0.0978261	68.394	9	0.0163043	16.2984	25	0.0452899	66.9947
NRG857_02795	615029	616561	-	1533	15	0.00978474	1.08529	7	0.00456621	0.693871	5	0.00326158	0.583849	7	0.00456621	3.19241	1	0.000652316	0.652078	0	0	0
NRG857_02800	616572	617480	-	909	17	0.0187019	2.07435	7	0.00770077	1.17019	6	0.00660066	1.18157	3	0.00330033	2.30739	0	0	0	2	0.00220022	3.25466
NRG857_02805	617477	617773	-	297	2	0.00673401	0.746914	0	0	0	1	0.003367	0.602721	1	0.003367	2.354	0	0	0	0	0	0
NRG857_02810	617788	618846	-	1059	62	0.0585458	6.49371	61	0.0576015	8.753	44	0.0415486	7.43755	38	0.0358829	25.0871	30	0.0283286	28.3183	6	0.00566572	8.38099
NRG857_02815	619224	620882	+	1659	55	0.0331525	3.67717	50	0.0301386	4.5798	29	0.0174804	3.12914	12	0.00723327	5.05706	22	0.013261	13.2562	2	0.00120555	1.7833
NRG857_02820	620851	621531	+	681	30	0.0440529	4.8862	26	0.0381791	5.80162	24	0.0352423	6.30866	10	0.0146843	10.2664	14	0.020558	20.5505	1	0.00146843	2.17216
NRG857_02825	621572	622957	-	1386	26	0.018759	2.08069	29	0.0209235	3.17949	14	0.010101	1.80816	27	0.0194805	13.6196	25	0.0180375	18.0309	13	0.00937951	13.8746
NRG857_02830	623544	624104	+	561	76	0.135472	15.0261	52	0.0926916	14.0852	63	0.112299	20.1025	6	0.0106952	7.47742	5	0.00891266	8.9094	0	0	0
NRG857_02835	624279	624488	+	210	83404	397.162	44051.9	55455	264.071	40127.7	55117	262.462	46982.8	27328	130.133	90981.3	21182	100.867	100830	11502	54.7714	81020.3
NRG857_02840	624542	624925	-	384	140	0.364583	40.4384	107	0.278646	42.3424	99	0.257812	46.1506	17	0.0442708	30.9515	13	0.0338542	33.8418	4	0.0104167	15.4088
NRG857_02845	625018	625806	+	789	66	0.0836502	9.2782	93	0.117871	17.9114	72	0.0912548	16.3353	14	0.017744	12.4055	6	0.00760456	7.60179	2	0.00253485	3.74967
NRG857_02850	625935	626138	+	204	1049	5.14216	570.351	723	3.54412	538.556	615	3.01471	539.657	167	0.818627	572.334	141	0.691176	690.924	61	0.29902	442.323
NRG857_02855	626238	627203	-	966	1095	1.13354	125.729	708	0.732919	111.373	606	0.627329	112.297	77	0.0797101	55.7285	68	0.0703934	70.3677	27	0.0279503	41.3453
NRG857_02860	627435	627827	-	393	84	0.21374	23.7074	69	0.175573	26.6796	47	0.119593	21.4081	10	0.0254453	17.7898	5	0.0127226	12.718	2	0.00508906	7.52796
NRG857_02865	628227	628868	-	642	119	0.185358	20.5593	108	0.168224	25.563	77	0.119938	21.4698	17	0.0264798	18.513	13	0.0202492	20.2418	3	0.0046729	6.91236
NRG857_02870	628969	629232	-	264	417	1.57955	175.198	298	1.12879	171.528	284	1.07576	192.569	56	0.212121	148.302	61	0.231061	230.976	14	0.0530303	78.4448
NRG857_02875	629342	630553	-	1212	395	0.325908	36.1486	261	0.215347	32.7236	234	0.193069	34.561	36	0.029703	20.7665	40	0.0330033	32.9913	13	0.0107261	15.8665
NRG857_02880	630693	631781	-	1089	278	0.25528	28.3148	196	0.179982	27.3496	170	0.156107	27.9443	23	0.0211203	14.766	23	0.0211203	21.1126	15	0.0137741	20.3753
NRG857_02885	631792	632904	-	1113	152	0.136568	15.1477	91	0.081761	12.4242	91	0.081761	14.6359	18	0.0161725	11.3068	25	0.0224618	22.4536	7	0.00628931	9.30342
NRG857_02890	632907	634808	-	1902	326	0.171399	19.011	220	0.115668	17.5766	181	0.095163	17.035	21	0.011041	7.7192	31	0.0162986	16.2927	9	0.00473186	6.99958
NRG857_02895	634839	635306	-	468	126	0.269231	29.8622	67	0.143162	21.7546	65	0.138889	24.8623	10	0.0213675	14.9389	17	0.0363248	36.3115	4	0.00854701	12.6431
NRG857_02900	635310	635627	-	318	174	0.54717	60.6903	106	0.333333	50.6526	96	0.301887	54.0402	25	0.0786164	54.9637	39	0.122642	122.597	4	0.0125786	18.6068
NRG857_02905	635887	636498	-	612	55	0.0898693	9.96801	35	0.0571895	8.69039	23	0.0375817	6.72743	5	0.00816993	5.71192	4	0.00653595	6.53356	0	0	0
NRG857_02910	636522	637163	-	642	70	0.109034	12.0937	27	0.0420561	6.39075	37	0.0576324	10.3167	1	0.00155763	1.089	3	0.0046729	4.67119	0	0	0
NRG857_02915	637165	638196	-	1032	205	0.198643	22.0329	146	0.141473	21.4979	132	0.127907	22.8964	12	0.0116279	8.12952	16	0.0155039	15.4982	3	0.00290698	4.30013
NRG857_02920	638196	638777	-	582	409	0.702749	77.9466	299	0.513746	78.0676	300	0.515464	92.2723	55	0.0945017	66.0698	50	0.0859107	85.8793	23	0.0395189	58.4581
NRG857_02925	638792	641515	-	2724	1711	0.62812	69.6691	1324	0.48605	73.859	1086	0.398678	71.3667	208	0.0763583	53.3851	179	0.0657122	65.6882	65	0.023862	35.2977
NRG857_02930	641609	642091	+	483	2974	6.15735	682.953	2787	5.77019	876.824	1788	3.70186	662.664	234	0.484472	338.713	141	0.291925	291.819	130	0.269151	398.14
NRG857_02935	642136	643071	-	936	371	0.396368	43.9638	252	0.269231	40.9117	209	0.223291	39.9708	47	0.0502137	35.1063	27	0.0288462	28.8356	20	0.0213675	31.6078
NRG857_02940	643189	643914	-	726	127	0.174931	19.4028	80	0.110193	16.7447	123	0.169421	30.3278	9	0.0123967	8.66701	4	0.00550964	5.50763	4	0.00550964	8.1501
NRG857_02945	643914	644588	-	675	49	0.0725926	8.05173	30	0.0444444	6.75368	63	0.0933333	16.7074	4	0.00592593	4.14305	4	0.00592593	5.92376	4	0.00592593	8.76589
NRG857_02950	644588	645328	-	741	97	0.130904	14.5195	68	0.0917679	13.9448	137	0.184885	33.096	2	0.00269906	1.88701	3	0.00404858	4.04711	1	0.00134953	1.99628
NRG857_02955	645498	646406	-	909	934	1.0275	113.967	643	0.707371	107.49	1191	1.31023	234.542	71	0.0781078	54.6082	48	0.0528053	52.786	41	0.0451045	66.7206
NRG857_02960	646860	648737	+	1878	69	0.0367412	4.07521	57	0.0303514	4.61214	55	0.0292865	5.24252	6	0.00319489	2.23367	9	0.00479233	4.79058	9	0.00479233	7.08903
NRG857_02965	648864	650402	-	1539	459	0.298246	33.0804	325	0.211176	32.0898	323	0.209877	37.5696	32	0.0207927	14.537	45	0.0292398	29.2291	26	0.0168941	24.9905
NRG857_02970	650427	651305	-	879	983	1.11832	124.04	763	0.868032	131.904	846	0.962457	172.288	110	0.125142	87.4918	98	0.11149	111.45	43	0.0489192	72.3635
NRG857_02975	651395	651862	-	468	519	1.10897	123.004	447	0.955128	145.139	362	0.773504	138.464	29	0.0619658	43.3227	32	0.0683761	68.3511	10	0.0213675	31.6078
NRG857_02980	651859	652899	-	1041	1118	1.07397	119.121	960	0.92219	140.134	769	0.738713	132.236	76	0.0730067	51.0418	62	0.0595581	59.5364	36	0.0345821	51.1554
NRG857_02985	653052	654476	-	1425	392	0.275088	30.5118	316	0.221754	33.6973	233	0.163509	29.2694	67	0.0470175	32.8718	50	0.0350877	35.0749	22	0.0154386	22.8375
NRG857_02990	654622	655797	+	1176	359	0.305272	33.8598	366	0.311224	47.293	236	0.20068	35.9234	25	0.0212585	14.8626	18	0.0153061	15.3005	5	0.0042517	6.2893
NRG857_02995	657036	658700	-	1665	687	0.412613	45.7656	471	0.282883	42.9862	397	0.238438	42.6824	48	0.0288288	20.1554	68	0.0408408	40.8259	65	0.039039	57.7483
NRG857_03000	658956	659708	-	753	413	0.548473	60.8348	284	0.377158	57.3121	253	0.335989	60.1449	51	0.0677291	47.352	50	0.0664011	66.3768	20	0.0265604	39.2893
NRG857_03005	659756	660976	-	1221	445	0.364455	40.4242	358	0.293202	44.5544	248	0.203112	36.3588	208	0.170352	119.1	49	0.040131	40.1164	47	0.038493	56.9406
NRG857_03010	660985	662133	-	1149	368	0.320279	35.5242	280	0.24369	37.0306	273	0.237598	42.532	318	0.276762	193.495	61	0.0530896	53.0703	86	0.0748477	110.718
NRG857_03015	662193	662993	-	801	314	0.39201	43.4805	219	0.273408	41.5465	209	0.260924	46.7075	184	0.229713	160.601	24	0.0299625	29.9516	70	0.0873908	129.272
NRG857_03020	663326	665272	+	1947	590	0.30303	33.6111	556	0.285568	43.3942	428	0.219825	39.3505	614	0.315357	220.478	104	0.0534155	53.396	252	0.12943	191.458
NRG857_03025	665361	666641	-	1281	29	0.0226386	2.511	28	0.0218579	3.32148	17	0.0132709	2.3756	14	0.010929	7.64086	4	0.00312256	3.12142	2	0.00156128	2.30951
NRG857_03030	666655	667125	-	471	0	0	0	1	0.00212314	0.322628	1	0.00212314	0.38006	1	0.00212314	1.48437	0	0	0	0	0	0
NRG857_03035	667122	668291	-	1170	7	0.00598291	0.663604	2	0.0017094	0.259757	1	0.000854701	0.152998	1	0.000854701	0.597555	0	0	0	2	0.0017094	2.52862
NRG857_03040	668327	669085	-	759	1	0.00131752	0.146135	1	0.00131752	0.200208	1	0.00131752	0.235847	0	0	0	1	0.00131752	1.31704	1	0.00131752	1.94894
NRG857_03045	669145	670032	-	888	10	0.0112613	1.24906	11	0.0123874	1.88236	5	0.00563063	1.00793	5	0.00563063	3.93659	3	0.00337838	3.37715	1	0.00112613	1.66582
NRG857_03050	670036	671193	-	1158	17	0.0146805	1.62831	10	0.00863558	1.31224	6	0.00518135	0.927504	3	0.00259067	1.81124	2	0.00172712	1.72649	1	0.000863558	1.27741
NRG857_03055	671363	672598	+	1236	20	0.0161812	1.79477	21	0.0169903	2.58181	11	0.00889968	1.59312	4	0.00323625	2.26259	0	0	0	0	0	0
NRG857_03060	672591	673577	+	987	20	0.0202634	2.24755	18	0.0182371	2.77127	22	0.0222898	3.99005	11	0.0111449	7.79182	8	0.00810537	8.10241	3	0.00303951	4.49618
NRG857_03065	673579	674340	+	762	159	0.208661	23.144	77	0.10105	15.3553	92	0.120735	21.6125	21	0.0275591	19.2676	29	0.0380577	38.0439	6	0.00787402	11.6476
NRG857_03070	674560	676224	+	1665	481	0.288889	32.0426	344	0.206607	31.3955	275	0.165165	29.5659	80	0.048048	33.5923	177	0.106306	106.268	46	0.0276276	40.868
NRG857_03075	676666	678072	+	1407	100	0.0710732	7.88321	66	0.0469083	7.12808	71	0.050462	9.03311	31	0.0220327	15.4039	25	0.0177683	17.7618	12	0.00852879	12.6162
NRG857_03080	678122	678448	+	327	41	0.125382	13.907	24	0.0733945	11.1529	29	0.088685	15.8753	5	0.0152905	10.6902	3	0.00917431	9.17096	0	0	0
NRG857_03085	678532	678978	-	447	2586	5.78523	641.679	1900	4.25056	645.905	1698	3.79866	679.991	150	0.33557	234.61	133	0.297539	297.431	38	0.0850112	125.752
NRG857_03090	679267	679797	-	531	835	1.5725	174.417	649	1.22222	185.726	469	0.883239	158.107	83	0.156309	109.282	73	0.137476	137.426	22	0.0414313	61.2869
NRG857_03095	679937	680299	-	363	32	0.0881543	9.77778	25	0.0688705	10.4654	23	0.0633609	11.3421	6	0.0165289	11.556	9	0.0247934	24.7843	3	0.00826446	12.2252
NRG857_03100	680370	681134	-	765	114	0.14902	16.5288	70	0.0915033	13.9046	76	0.0993464	17.7838	13	0.0169935	11.8808	11	0.0143791	14.3738	12	0.0156863	23.2038
NRG857_03105	681319	681864	+	546	568	1.04029	115.386	408	0.747253	113.551	363	0.664835	119.011	70	0.128205	89.6332	75	0.137363	137.313	20	0.03663	54.1848
NRG857_03110	681890	683530	+	1641	987	0.601463	66.7122	701	0.427179	64.9131	548	0.333943	59.7785	205	0.124924	87.3391	166	0.101158	101.121	111	0.0676417	100.059
NRG857_03115	683587	684906	-	1320	65	0.0492424	5.46181	61	0.0462121	7.02229	57	0.0431818	7.7299	60	0.0454545	31.779	28	0.0212121	21.2044	15	0.0113636	16.8096
NRG857_03120	684903	687110	-	2208	45	0.0203804	2.26053	41	0.0185688	2.82168	26	0.0117754	2.10789	51	0.0230978	16.1486	17	0.00769928	7.69647	12	0.00543478	8.03937
NRG857_03125	687790	688467	-	678	37	0.0545723	6.05298	24	0.0353982	5.37904	18	0.0265487	4.75243	6	0.00884956	6.18707	4	0.0058997	5.89755	4	0.0058997	8.7271
NRG857_03130	688464	691148	-	2685	188	0.0700186	7.76624	178	0.0662942	10.0739	149	0.0554935	9.93379	19	0.00707635	4.94735	24	0.00893855	8.93529	15	0.00558659	8.26393
NRG857_03135	691141	691713	-	573	21	0.0366492	4.06501	15	0.026178	3.97795	11	0.0191972	3.43646	1	0.0017452	1.22014	3	0.0052356	5.23369	2	0.0034904	5.16316
NRG857_03140	691722	693770	-	2049	14	0.0068326	0.75785	16	0.00780869	1.18659	17	0.00829673	1.48518	3	0.00146413	1.02363	0	0	0	1	0.000488043	0.721935
NRG857_03145	693793	695466	-	1674	20	0.0119474	1.32517	17	0.0101553	1.54318	10	0.00597372	1.06934	6	0.00358423	2.50587	6	0.00358423	3.58292	4	0.00238949	3.53463
NRG857_03150	695868	696074	+	207	1504	7.2657	805.888	1260	6.08696	924.96	945	4.56522	817.211	465	2.24638	1570.53	505	2.43961	2438.72	281	1.35749	2008.06
NRG857_03155	696175	696684	+	510	123	0.241176	26.7505	81	0.158824	24.1345	81	0.158824	28.4307	16	0.0313725	21.9338	8	0.0156863	15.6806	1	0.00196078	2.90048
NRG857_03160	696681	698099	+	1419	241	0.169838	18.8379	160	0.112755	17.1341	180	0.12685	22.7072	11	0.00775194	5.41968	10	0.00704722	7.04465	3	0.00211416	3.12737
NRG857_03165	698141	699622	-	1482	53	0.0357625	3.96666	37	0.0249663	3.79382	46	0.0310391	5.55626	26	0.0175439	12.2656	15	0.0101215	10.1178	11	0.0074224	10.9795
NRG857_03170	699893	700636	+	744	329	0.442204	49.0478	258	0.346774	52.695	200	0.268817	48.1205	13	0.0174731	12.2161	19	0.0255376	25.5283	12	0.016129	23.8588
NRG857_03175	700659	701315	+	657	221	0.336377	37.3099	165	0.251142	38.1629	161	0.245053	43.8665	20	0.0304414	21.2828	14	0.021309	21.3012	8	0.0121766	18.0121
NRG857_03180	701309	702241	+	933	348	0.37299	41.3709	220	0.235798	35.8314	187	0.200429	35.8784	26	0.0278671	19.483	26	0.0278671	27.8569	15	0.0160772	23.7821
NRG857_03185	702231	702965	+	735	213	0.289796	32.1432	153	0.208163	31.632	106	0.144218	25.8161	22	0.029932	20.9266	22	0.029932	29.9211	6	0.00816326	12.0755
NRG857_03190	703001	703792	+	792	148	0.186869	20.7269	97	0.122475	18.611	70	0.0883838	15.8214	6	0.00757576	5.29651	14	0.0176768	17.6703	4	0.00505051	7.47093
NRG857_03195	703789	704835	-	1047	68	0.0649475	7.20376	58	0.0553964	8.41791	36	0.034384	6.15501	25	0.0238777	16.6939	24	0.0229226	22.9143	6	0.00573066	8.47704
NRG857_03200	705119	705361	-	243	50	0.205761	22.8224	39	0.160494	24.3883	37	0.152263	27.2564	1	0.00411523	2.87711	3	0.0123457	12.3412	0	0	0
NRG857_03205	705509	706792	-	1284	2395	1.86526	206.889	1762	1.37227	208.528	2293	1.78583	319.677	69	0.0537383	37.5705	55	0.0428349	42.8193	59	0.0459502	67.9715
NRG857_03210	707486	707890	+	405	836	2.0642	228.954	590	1.45679	221.371	766	1.89136	338.569	8	0.0197531	13.8102	4	0.00987654	9.87294	6	0.0148148	21.9147
NRG857_03215	707884	708231	+	348	141	0.405172	44.9404	128	0.367816	55.8925	132	0.37931	67.8997	0	0	0	1	0.00287356	2.87251	1	0.00287356	4.2507
NRG857_03220	708231	709997	+	1767	1575	0.891341	98.8646	1356	0.767402	116.613	2073	1.17317	210.008	35	0.0198076	13.8483	31	0.0175439	17.5375	27	0.0152801	22.603
NRG857_03225	710013	710729	+	717	1129	1.57462	174.651	989	1.37936	209.604	1571	2.19107	392.22	42	0.0585774	40.9537	26	0.0362622	36.249	18	0.0251046	37.1358
NRG857_03230	711280	714081	+	2802	2561	0.91399	101.377	2557	0.912562	138.671	3914	1.39686	250.049	56	0.0199857	13.9728	65	0.0231977	23.1893	23	0.00820842	12.1423
NRG857_03235	714096	715313	+	1218	1187	0.974548	108.094	1515	1.24384	189.011	1918	1.57471	281.886	55	0.045156	31.5703	50	0.0410509	41.0359	49	0.0402299	59.5098
NRG857_03240	715575	716741	+	1167	1131	0.969152	107.495	1446	1.23907	188.287	2070	1.77378	317.521	27	0.0231362	16.1754	34	0.0291345	29.1239	17	0.0145673	21.5485
NRG857_03245	716741	717610	+	870	786	0.903448	100.208	930	1.06897	162.438	1395	1.60345	287.03	25	0.0287356	20.0902	22	0.0252874	25.2781	11	0.0126437	18.7031
NRG857_03250	717850	718965	+	1116	17	0.015233	1.68959	13	0.0116487	1.77012	11	0.00985663	1.76442	6	0.00537634	3.75881	4	0.00358423	3.58292	1	0.000896057	1.32549
NRG857_03255	718952	719191	+	240	4	0.0166667	1.84861	1	0.00416667	0.633157	0	0	0	1	0.00416667	2.91308	1	0.00416667	4.16515	0	0	0
NRG857_03260	720294	721862	+	1569	6716	4.28043	474.772	4400	2.80433	426.14	3544	2.25876	404.337	327	0.208413	145.71	440	0.280433	280.331	255	0.162524	240.413
NRG857_03265	721878	723017	+	1140	3312	2.90526	322.242	1604	1.40702	213.807	1450	1.27193	227.686	194	0.170175	118.976	249	0.218421	218.341	185	0.162281	240.053
NRG857_03270	723032	723145	+	114	115	1.00877	111.89	58	0.508772	77.3118	48	0.421053	75.3719	3	0.0263158	18.3984	3	0.0263158	26.3062	10	0.0877193	129.758
NRG857_03275	723145	723438	+	294	273	0.928571	102.994	138	0.469388	71.3271	140	0.47619	85.242	3	0.0102041	7.13407	12	0.0408163	40.8014	6	0.0204082	30.1887
NRG857_03280	723588	723992	+	405	173	0.42716	47.3792	134	0.330864	50.2774	122	0.301235	53.9235	45	0.111111	77.6821	24	0.0592593	59.2376	12	0.0296296	43.8295
NRG857_03285	723989	724681	+	693	144	0.207792	23.0476	114	0.164502	24.9974	98	0.141414	25.3143	27	0.038961	27.2392	29	0.041847	41.8318	5	0.00721501	10.6728
NRG857_03290	724685	725113	+	429	125	0.291375	32.3184	89	0.207459	31.525	54	0.125874	22.5325	11	0.025641	17.9266	7	0.016317	16.3111	5	0.011655	17.2406
NRG857_03295	725178	726443	+	1266	364	0.28752	31.8907	268	0.21169	32.168	200	0.157978	28.2793	76	0.0600316	41.9704	49	0.0387046	38.6905	25	0.0197472	29.211
NRG857_03300	726576	727868	+	1293	928	0.717711	79.6061	670	0.518175	78.7407	533	0.41222	73.7907	155	0.119876	83.8102	116	0.0897138	89.6811	69	0.0533643	78.9388
NRG857_03305	727903	728424	+	522	751	1.4387	159.576	512	0.980843	149.047	455	0.871648	156.032	199	0.381226	266.53	87	0.166667	166.606	56	0.10728	158.693
NRG857_03310	728434	729225	+	792	683	0.862374	95.6517	410	0.517677	78.665	363	0.458333	82.0454	118	0.14899	104.165	72	0.0909091	90.8759	45	0.0568182	84.048
NRG857_03315	730371	731414	+	1044	57	0.0545977	6.0558	50	0.0478927	7.27767	36	0.0344828	6.1727	8	0.00766283	5.35739	12	0.0114943	11.4901	7	0.00670498	9.9183
NRG857_03320	731452	732171	+	720	111	0.154167	17.0997	108	0.15	22.7937	95	0.131944	23.6191	30	0.0416667	29.1308	22	0.0305556	30.5444	12	0.0166667	24.6541
NRG857_03325	732168	733109	-	942	205	0.217622	24.1379	176	0.186837	28.3913	137	0.145435	26.0341	14	0.014862	10.3906	16	0.0169851	16.9789	8	0.00849257	12.5626
NRG857_03330	733223	733603	-	381	2762	7.24934	804.073	2199	5.77165	877.047	1649	4.32808	774.763	2	0.00524934	3.67002	5	0.0131234	13.1186	3	0.00787402	11.6476
NRG857_03335	733919	734971	+	1053	2825	2.68281	297.569	1822	1.73029	262.932	1462	1.38841	248.538	157	0.149098	104.24	148	0.140551	140.5	48	0.045584	67.4299
NRG857_03340	735137	735889	-	753	3133	4.16069	461.49	1947	2.58566	392.911	1435	1.90571	341.138	167	0.22178	155.055	107	0.142098	142.046	64	0.0849934	125.726
NRG857_03345	736092	737132	-	1041	888	0.853026	94.6148	709	0.681076	103.495	568	0.545629	97.6721	154	0.147935	103.427	78	0.074928	74.9006	74	0.0710855	105.153
NRG857_03350	737126	738274	-	1149	469	0.408181	45.2741	297	0.258486	39.2789	243	0.211488	37.8581	120	0.104439	73.0171	32	0.0278503	27.8401	65	0.0565709	83.6822
NRG857_03355	738278	739324	-	1047	325	0.310411	34.4297	199	0.190067	28.8821	151	0.144222	25.8168	49	0.0468004	32.72	18	0.017192	17.1857	54	0.0515759	76.2934
NRG857_03360	739334	740350	-	1017	459	0.451327	50.0598	314	0.308751	46.9171	257	0.252704	45.2361	112	0.110128	76.9946	55	0.0540806	54.0609	77	0.0757129	111.998
NRG857_03365	740611	742083	-	1473	201	0.136456	15.1353	133	0.0902919	13.7206	119	0.0807875	14.4616	15	0.0101833	7.11954	21	0.0142566	14.2514	13	0.00882553	13.0551
NRG857_03370	742151	742939	-	789	195	0.247148	27.4129	143	0.181242	27.5411	117	0.148289	26.5449	20	0.0253485	17.7222	9	0.0114068	11.4027	5	0.00633714	9.37417
NRG857_03375	743068	743217	+	150	542	3.61333	400.779	315	2.1	319.111	391	2.60667	466.615	124	0.826667	577.955	64	0.426667	426.511	33	0.22	325.434
NRG857_03380	743380	744153	+	774	160	0.206718	22.9285	166	0.21447	32.5904	133	0.171835	30.7598	25	0.0322997	22.582	21	0.0271318	27.1219	12	0.0155039	22.934
NRG857_03385	744153	744842	+	690	91	0.131884	14.6281	51	0.073913	11.2317	56	0.0811594	14.5282	6	0.00869565	6.07947	5	0.00724638	7.24373	0	0	0
NRG857_03390	744845	745903	+	1059	108	0.101983	11.3116	86	0.0812087	12.3403	79	0.0745987	13.3538	10	0.00944287	6.60188	19	0.0179415	17.9349	6	0.00566572	8.38099
NRG857_03395	745904	746722	-	819	64	0.0781441	8.66748	55	0.0671551	10.2047	24	0.029304	5.24566	9	0.010989	7.68284	8	0.00976801	9.76445	1	0.001221	1.80616
NRG857_03400	746877	747872	+	996	840	0.843373	93.5442	489	0.490964	74.6058	362	0.363454	65.0612	28	0.0281125	19.6545	21	0.0210843	21.0766	26	0.0261044	38.6148
NRG857_03405	747913	748866	-	954	12	0.0125786	1.39518	2	0.00209644	0.31857	3	0.00314465	0.562919	3	0.00314465	2.19855	2	0.00209644	2.09567	2	0.00209644	3.10114
NRG857_03415	749050	750102	+	1053	0	0	0	1	0.000949668	0.144309	0	0	0	1	0.000949668	0.66395	1	0.000949668	0.949321	0	0	0
NRG857_03420	750178	751611	+	1434	10	0.0069735	0.773478	3	0.00209205	0.317903	6	0.0041841	0.748988	1	0.00069735	0.487545	4	0.0027894	2.78838	1	0.00069735	1.03155
NRG857_03425	751794	754055	+	2262	26	0.0114943	1.2749	24	0.0106101	1.61228	12	0.00530504	0.949646	13	0.00574713	4.01804	9	0.00397878	3.97733	3	0.00132626	1.96186
NRG857_03430	754195	755478	-	1284	153	0.119159	13.2167	141	0.109813	16.6869	85	0.0661994	11.8502	25	0.0194704	13.6125	34	0.0264798	26.4701	13	0.0101246	14.9768
NRG857_03435	755630	756106	-	477	123	0.257862	28.6012	98	0.205451	31.2198	77	0.161426	28.8965	22	0.0461216	32.2454	3	0.00628931	6.28701	6	0.0125786	18.6068
NRG857_03440	756215	757345	+	1131	346	0.305924	33.9321	239	0.211317	32.1113	228	0.201592	36.0865	62	0.0548187	38.3259	41	0.0362511	36.2379	10	0.00884173	13.0791
NRG857_03445	757456	758745	-	1290	17	0.0131783	1.46169	16	0.0124031	1.88475	14	0.0108527	1.94272	3	0.00232558	1.6259	4	0.00310078	3.09964	1	0.000775194	1.1467
NRG857_03450	758832	759872	+	1041	7	0.0067243	0.745838	6	0.00576369	0.875837	10	0.00960615	1.71958	2	0.00192123	1.34321	3	0.00288184	2.88079	2	0.00192123	2.84197
NRG857_03455	759869	761023	+	1155	6	0.00519481	0.576191	1	0.000865801	0.131565	4	0.0034632	0.619942	3	0.0025974	1.81595	1	0.000865801	0.865485	2	0.0017316	2.56146
NRG857_03460	761010	761765	+	756	8	0.010582	1.17372	5	0.00661376	1.00501	3	0.00396825	0.71035	7	0.00925926	6.47351	4	0.005291	5.28907	0	0	0
NRG857_03465	761758	762435	+	678	14	0.020649	2.29032	19	0.0280236	4.2584	16	0.0235988	4.22438	3	0.00442478	3.09353	3	0.00442478	4.42316	3	0.00442478	6.54533
NRG857_03470	763014	765035	+	2022	905	0.447577	49.6437	694	0.343225	52.1556	570	0.281899	50.4623	100	0.049456	34.5766	108	0.0534125	53.393	100	0.049456	73.1575
NRG857_03475	765073	765981	-	909	146	0.160616	17.815	130	0.143014	21.7321	97	0.106711	19.1021	18	0.019802	13.8443	20	0.0220022	21.9942	6	0.00660066	9.76399
NRG857_03480	766378	767367	+	990	1062	1.07273	118.983	622	0.628283	95.4724	653	0.659596	118.073	329	0.332323	232.34	227	0.229293	229.209	114	0.115152	170.337
NRG857_03485	767389	767901	+	513	92	0.179337	19.8915	64	0.124756	18.9577	45	0.0877193	15.7025	19	0.037037	25.894	26	0.0506823	50.6638	13	0.0253411	37.4857
NRG857_03490	767904	768389	+	486	38	0.0781893	8.6725	27	0.0555556	8.4421	26	0.0534979	9.57657	8	0.0164609	11.5085	11	0.0226337	22.6255	4	0.00823045	12.1748
NRG857_03495	768382	768627	+	246	8	0.0325203	3.60705	6	0.0243902	3.70629	2	0.00813008	1.45535	3	0.0121951	8.52608	5	0.0203252	20.3178	1	0.00406504	6.01319
NRG857_03500	768629	769081	+	453	56	0.12362	13.7116	45	0.0993377	15.0951	35	0.0772627	13.8307	10	0.0220751	15.4335	18	0.0397351	39.7206	4	0.00883002	13.0618
NRG857_03505	769218	769922	+	705	1462	2.07376	230.015	1619	2.29645	348.964	927	1.31489	235.377	116	0.164539	115.036	90	0.12766	127.613	51	0.0723404	107.009
NRG857_03510	770127	770840	+	714	120	0.168067	18.6415	121	0.169468	25.7519	89	0.12465	22.3133	10	0.0140056	9.79186	13	0.0182073	18.2006	2	0.00280112	4.14354
NRG857_03515	770876	771832	-	957	64	0.0668757	7.41763	59	0.061651	9.36835	51	0.0532915	9.53962	3	0.0031348	2.19166	7	0.00731452	7.31186	0	0	0
NRG857_03520	771832	773073	-	1242	94	0.0756844	8.39466	71	0.0571659	8.6868	72	0.057971	10.3773	6	0.00483092	3.37748	4	0.00322061	3.21944	1	0.000805153	1.19102
NRG857_03525	773070	773831	-	762	103	0.135171	14.9927	100	0.131234	19.942	107	0.14042	25.1363	5	0.00656168	4.58753	3	0.00393701	3.93557	0	0	0
NRG857_03530	773964	774374	+	411	872	2.12165	235.327	729	1.77372	269.531	677	1.6472	294.863	99	0.240876	168.406	101	0.245742	245.652	52	0.126521	187.155
NRG857_03535	774336	775442	-	1107	238	0.214995	23.8466	143	0.129178	19.6296	141	0.127371	22.8005	18	0.0162602	11.3681	10	0.00903342	9.03013	3	0.00271003	4.00879
NRG857_03540	775453	776586	-	1134	356	0.313933	34.8204	188	0.165785	25.1923	185	0.163139	29.2033	14	0.0123457	8.63134	7	0.00617284	6.17059	7	0.00617284	9.13114
NRG857_03545	776579	778315	-	1737	1267	0.729419	80.9047	766	0.44099	67.0119	657	0.378238	67.7078	28	0.0161197	11.2699	20	0.0115141	11.5099	8	0.00460564	6.81287
NRG857_03550	778308	779306	-	999	1384	1.38539	153.662	901	0.901902	137.051	853	0.853854	152.847	26	0.026026	18.1958	24	0.024024	24.0153	20	0.02002	29.6145
NRG857_03555	779306	779977	-	672	878	1.30655	144.918	592	0.880952	133.868	650	0.967262	173.148	28	0.0416667	29.1308	9	0.0133929	13.388	5	0.00744048	11.0063
NRG857_03560	780206	781567	+	1362	319	0.234214	25.9783	239	0.175477	26.6651	107	0.0785609	14.0631	18	0.0132159	9.23972	26	0.0190896	19.0826	4	0.00293686	4.34433
NRG857_03570	782104	784254	+	2151	395	0.183636	20.3682	223	0.103673	15.7539	237	0.110181	19.7234	27	0.0125523	8.7758	25	0.0116225	11.6183	7	0.0032543	4.8139
NRG857_03575	784282	785244	+	963	812	0.843198	93.5248	623	0.646937	98.307	427	0.443406	79.3733	48	0.0498442	34.848	38	0.03946	39.4456	26	0.026999	39.9381
NRG857_03580	785385	786470	+	1086	753	0.69337	76.9063	500	0.460405	69.9621	427	0.393186	70.3835	49	0.0451197	31.5449	46	0.0423573	42.3418	27	0.0248619	36.7768
NRG857_03585	786699	786959	-	261	132	0.505747	56.0958	104	0.398467	60.5502	112	0.429119	76.8158	27	0.103448	72.3247	21	0.0804598	80.4304	4	0.0153257	22.6704
NRG857_03590	787224	787490	-	267	184	0.689139	76.437	218	0.816479	124.07	164	0.614232	109.953	8	0.0299625	20.948	7	0.0262172	26.2077	3	0.011236	16.6207
NRG857_03595	787564	788241	-	678	28	0.0412979	4.58063	29	0.0427729	6.49967	27	0.039823	7.12865	6	0.00884956	6.18707	6	0.00884956	8.84633	6	0.00884956	13.0907
NRG857_03600	788457	790739	-	2283	35	0.0153307	1.70043	32	0.0140166	2.12994	20	0.0087604	1.56818	5	0.0021901	1.53118	12	0.00525624	5.25432	8	0.00350416	5.18351
NRG857_03605	791004	791264	-	261	222	0.850575	94.3429	173	0.662835	100.723	163	0.624521	111.794	1	0.00383142	2.67869	5	0.0191571	19.1501	3	0.0114943	17.0028
NRG857_03610	791540	792466	+	927	32	0.03452	3.82884	28	0.030205	4.58988	15	0.0161812	2.89657	2	0.0021575	1.50839	3	0.00323625	3.23507	0	0	0
NRG857_03615	792463	794688	-	2226	238	0.106918	11.859	198	0.0889488	13.5165	149	0.0669362	11.9821	18	0.00808625	5.65341	16	0.00718778	7.18516	1	0.000449236	0.66453
NRG857_03620	794687	794809	+	123	0	0	0	0	0	0	0	0	0	0	0	0	0	0	0	0	0	0
NRG857_03625	794806	795528	-	723	168	0.232365	25.7732	118	0.163209	24.8008	137	0.189488	33.92	14	0.0193638	13.538	13	0.0179806	17.9741	12	0.0165975	24.5518
NRG857_03630	795525	796184	-	660	90	0.136364	15.125	63	0.0954545	14.5051	86	0.130303	23.3253	14	0.0212121	14.8302	12	0.0181818	18.1752	6	0.00909091	13.4477
NRG857_03635	796323	797069	-	747	1410	1.88755	209.361	974	1.30388	198.135	1163	1.55689	278.697	97	0.129853	90.7851	64	0.085676	85.6448	52	0.0696118	102.973
NRG857_03637	797115	797408	-	294	74	0.251701	27.9178	68	0.231293	35.1467	69	0.234694	42.0121	1	0.00340136	2.37802	1	0.00340136	3.40012	0	0	0
NRG857_03640	797473	797976	-	504	31657	62.8115	6966.85	25651	50.8948	7733.87	18119	35.9504	6435.42	492	0.97619	682.493	363	0.720238	719.975	200	0.396825	587.002
NRG857_03645	798275	799162	-	888	82	0.0923423	10.2423	50	0.0563063	8.55618	51	0.0574324	10.2809	21	0.0236486	16.5337	6	0.00675676	6.75429	4	0.0045045	6.66326
NRG857_03650	799515	800030	+	516	7666	14.8566	1647.84	5573	10.8004	1641.2	4846	9.39147	1681.15	371	0.718992	502.675	280	0.542636	542.438	119	0.23062	341.143
NRG857_03655	800079	801662	-	1584	82	0.0517677	5.7419	57	0.0359848	5.46818	64	0.040404	7.23265	24	0.0151515	10.593	18	0.0113636	11.3595	4	0.00252525	3.73546
NRG857_03660	801934	802062	-	129	1886	14.6202	1621.62	1367	10.5969	1610.28	1727	13.3876	2396.49	127	0.984496	688.3	105	0.813953	813.657	47	0.364341	538.949
NRG857_03665	802248	802715	+	468	159	0.339744	37.6832	149	0.318376	48.3797	130	0.277778	49.7245	9	0.0192308	13.445	15	0.0320513	32.0396	4	0.00854701	12.6431
NRG857_03670	802712	803830	+	1119	74	0.0661305	7.33497	75	0.0670241	10.1848	50	0.0446828	7.99858	7	0.00625559	4.37352	1	0.000893655	0.893329	1	0.000893655	1.32193
NRG857_03675	803888	804808	-	921	822	0.892508	98.9941	593	0.643865	97.8403	415	0.450597	80.6606	76	0.082519	57.6922	91	0.0988056	98.7696	21	0.0228013	33.7287
NRG857_03680	805027	806619	+	1593	376	0.236033	26.18	254	0.159448	24.2293	189	0.118644	21.2383	32	0.0200879	14.0442	39	0.0244821	24.4732	13	0.0081607	12.0717
NRG857_03685	806819	807634	-	816	340	0.416667	46.2153	223	0.273284	41.5277	188	0.230392	41.2421	8	0.00980392	6.8543	14	0.0171569	17.1506	2	0.00245098	3.6256
NRG857_03690	807780	810212	-	2433	53	0.0217838	2.41619	42	0.0172626	2.62319	29	0.0119194	2.13368	18	0.00739827	5.17242	26	0.0106864	10.6825	9	0.00369914	5.47193
NRG857_03695	810218	811117	-	900	9	0.01	1.10917	10	0.0111111	1.68842	5	0.00555556	0.99449	1	0.00111111	0.776821	14	0.0155556	15.5499	1	0.00111111	1.6436
NRG857_03700	811248	811910	+	663	36	0.0542986	6.02263	34	0.0512821	7.7927	27	0.040724	7.28993	12	0.0180995	12.6541	9	0.0135747	13.5697	8	0.0120664	17.8491
NRG857_03705	811986	812735	-	750	160	0.213333	23.6622	104	0.138667	21.0715	64	0.0853333	15.2754	18	0.024	16.7793	19	0.0253333	25.3241	6	0.008	11.834
NRG857_03710	812735	813970	-	1236	234	0.18932	20.9988	170	0.13754	20.9003	126	0.101942	18.2484	32	0.02589	18.1007	22	0.0177994	17.7929	16	0.012945	19.1488
NRG857_03715	814174	815139	+	966	197	0.203934	22.6197	157	0.162526	24.6971	144	0.149068	26.6845	22	0.0227743	15.9224	19	0.0196687	19.6616	11	0.0113872	16.8444
NRG857_03720	815126	816997	+	1872	149	0.079594	8.82831	100	0.0534188	8.1174	102	0.0544872	9.75365	13	0.00694444	4.85513	16	0.00854701	8.54389	8	0.0042735	6.32156
NRG857_03725	817017	818555	+	1539	98	0.0636777	7.06292	51	0.0331384	5.03564	74	0.0480832	8.60728	15	0.00974659	6.81422	10	0.00649773	6.49535	4	0.00259909	3.84469
NRG857_03730	818573	819493	+	921	36	0.0390879	4.33551	22	0.0238871	3.62983	24	0.0260586	4.66471	4	0.0043431	3.03643	7	0.00760043	7.59766	2	0.00217155	3.21226
NRG857_03735	819496	820407	+	912	37	0.0405702	4.49991	12	0.0131579	1.99944	28	0.0307018	5.49587	3	0.00328947	2.2998	7	0.00767544	7.67264	1	0.00109649	1.62198
NRG857_03750	822940	824268	+	1329	108	0.0812641	9.01355	65	0.048909	7.43209	58	0.0436418	7.81225	22	0.0165538	11.5734	8	0.00601956	6.01737	1	0.000752445	1.11305
NRG857_03755	824315	825640	-	1326	235	0.177225	19.6572	186	0.140271	21.3153	120	0.0904977	16.1998	26	0.0196078	13.7086	30	0.0226244	22.6162	9	0.00678733	10.0401
NRG857_03760	825853	826236	+	384	53813	140.138	15543.6	56604	147.406	22399.5	52411	136.487	24432.3	14012	36.4896	25511.3	10403	27.0911	27081.3	5893	15.3464	22701
NRG857_03765	826347	827462	+	1116	377	0.337814	37.4692	336	0.301075	45.7507	295	0.264337	47.3185	50	0.0448029	31.3234	40	0.0358423	35.8292	11	0.00985663	14.5804
NRG857_03770	827459	828085	-	627	231	0.368421	40.8641	152	0.242424	36.8382	133	0.212121	37.9714	19	0.030303	21.186	13	0.0207337	20.7261	7	0.0111643	16.5147
NRG857_03775	828332	829534	+	1203	668	0.555278	61.5897	562	0.467165	70.9894	454	0.37739	67.5559	56	0.0465503	32.5451	44	0.0365752	36.5619	27	0.0224439	33.2
NRG857_03780	829581	830339	-	759	193	0.254282	28.2041	137	0.180501	27.4285	148	0.194993	34.9054	36	0.0474308	33.1607	25	0.0329381	32.9261	8	0.0105402	15.5915
NRG857_03785	830397	830993	-	597	145	0.242881	26.9396	97	0.162479	24.69	67	0.112228	20.0897	8	0.0134003	9.3687	17	0.0284757	28.4653	4	0.00670017	9.91118
NRG857_03790	831278	832510	+	1233	98	0.0794809	8.81576	73	0.0592052	8.99669	57	0.0462287	8.27532	15	0.0121654	8.50534	16	0.0129765	12.9717	3	0.00243309	3.59913
NRG857_03795	832551	832829	-	279	25	0.0896057	9.93877	15	0.0537634	8.16977	16	0.0573477	10.2657	13	0.046595	32.5764	6	0.0215054	21.4975	4	0.0143369	21.2078
NRG857_03800	832921	833736	-	816	34	0.0416667	4.62153	33	0.0404412	6.14535	25	0.0306373	5.48432	5	0.00612745	4.28394	5	0.00612745	6.12522	1	0.00122549	1.8128
NRG857_03805	833736	834944	-	1209	51	0.0421836	4.67887	42	0.0347395	5.27893	49	0.0405294	7.25509	15	0.0124069	8.67418	6	0.00496278	4.96097	5	0.00413565	6.11763
NRG857_03810	835028	835564	+	537	39	0.0726257	8.0554	31	0.0577281	8.77223	26	0.0484171	8.66706	6	0.0111732	7.81161	4	0.00744879	7.44607	4	0.00744879	11.0186
NRG857_03815	835740	837425	-	1686	553	0.327995	36.3802	419	0.248517	37.7641	317	0.188019	33.6569	85	0.0504152	35.2472	79	0.0468565	46.8394	12	0.00711744	10.5284
NRG857_03820	837695	838072	+	378	39	0.103175	11.4438	29	0.0767196	11.6581	25	0.0661376	11.8392	37	0.0978836	68.4342	40	0.10582	105.781	18	0.047619	70.4402
NRG857_03825	838102	838359	-	258	98	0.379845	42.1312	66	0.255814	38.8729	69	0.267442	47.8743	52	0.20155	140.912	44	0.170543	170.48	13	0.0503876	74.5355
NRG857_03830	838519	838806	+	288	29	0.100694	11.1687	29	0.100694	15.3013	21	0.0729167	13.0527	27	0.09375	65.5443	19	0.0659722	65.9482	3	0.0104167	15.4088
NRG857_03835	838790	839512	+	723	65	0.0899032	9.97177	74	0.102351	15.5531	55	0.0760719	13.6175	27	0.0373444	26.1089	15	0.0207469	20.7393	6	0.00829875	12.2759
NRG857_03840	839573	840475	+	903	122	0.135105	14.9854	110	0.121816	18.5109	90	0.0996678	17.8413	98	0.108527	75.8755	48	0.0531561	53.1368	29	0.0321152	47.5062
NRG857_03845	840563	841039	+	477	116	0.243187	26.9735	93	0.194969	29.627	92	0.192872	34.5257	45	0.0943396	65.9565	33	0.0691824	69.1571	7	0.0146751	21.708
NRG857_03850	841389	842501	+	1113	77	0.0691824	7.67348	69	0.0619946	9.42056	80	0.0718778	12.8667	9	0.00808625	5.65341	4	0.00359389	3.59258	1	0.000898473	1.32906
NRG857_03855	842596	843729	+	1134	39	0.0343915	3.8146	28	0.0246914	3.75204	43	0.0379189	6.78779	8	0.00705467	4.9322	6	0.005291	5.28907	2	0.00176367	2.6089
NRG857_03860	843739	844683	+	945	26	0.0275132	3.05168	15	0.015873	2.41203	20	0.021164	3.78853	4	0.0042328	2.95932	3	0.0031746	3.17344	3	0.0031746	4.69601
NRG857_03865	844680	845525	+	846	56	0.0661939	7.342	44	0.0520095	7.90324	60	0.070922	12.6956	12	0.0141844	9.91686	11	0.0130024	12.9976	11	0.0130024	19.2337
NRG857_03870	845585	846073	+	489	54	0.110429	12.2485	43	0.0879346	13.3623	47	0.0961145	17.2053	8	0.0163599	11.4379	7	0.0143149	14.3097	2	0.00408998	6.05008
NRG857_03875	846114	847241	+	1128	66	0.0585106	6.48981	47	0.0416667	6.33157	29	0.0257092	4.60216	16	0.0141844	9.91686	17	0.0150709	15.0654	3	0.00265957	3.93416
NRG857_03880	847270	848001	-	732	23	0.0314208	3.48509	26	0.0355191	5.39741	22	0.0300546	5.38003	31	0.0423497	29.6083	13	0.0177596	17.7531	27	0.0368852	54.5623
NRG857_03885	848227	848895	-	669	206	0.307922	34.1537	123	0.183857	27.9384	131	0.195815	35.0524	33	0.0493274	34.4867	17	0.0254111	25.4018	20	0.0298954	44.2225
NRG857_03890	848895	849611	-	717	143	0.199442	22.1215	132	0.1841	27.9755	130	0.181311	32.4562	38	0.0529986	37.0534	12	0.0167364	16.7303	15	0.0209205	30.9465
NRG857_03895	849618	850349	-	732	453	0.618852	68.6411	345	0.471311	71.6194	311	0.424863	76.054	53	0.0724044	50.6207	29	0.0396175	39.603	28	0.0382514	56.5831
NRG857_03900	850367	851095	-	729	362	0.496571	55.078	281	0.38546	58.5736	323	0.443073	79.3137	22	0.0301783	21.0988	16	0.0219479	21.9399	4	0.00548697	8.11657
NRG857_03905	851313	851828	-	516	370	0.717054	79.5333	300	0.581395	88.3475	234	0.453488	81.1781	21	0.0406977	28.4533	13	0.0251938	25.1846	12	0.0232558	34.401
NRG857_03910	851954	852277	+	324	301	0.929012	103.043	270	0.833333	126.631	233	0.719136	128.731	22	0.0679012	47.4724	27	0.0833333	83.3029	20	0.0617284	91.3114
NRG857_03915	852274	853104	+	831	356	0.4284	47.5167	299	0.359807	54.6755	249	0.299639	53.6378	43	0.0517449	36.1769	14	0.0168472	16.841	16	0.0192539	28.4812
NRG857_03920	853101	854150	-	1050	147	0.14	15.5283	130	0.12381	18.8138	102	0.0971429	17.3894	26	0.0247619	17.312	23	0.0219048	21.8968	7	0.00666667	9.86163
NRG857_03925	854213	855643	-	1431	107	0.0747729	8.29356	58	0.0405311	6.15901	78	0.0545073	9.75726	21	0.0146751	10.2599	10	0.00698812	6.98557	5	0.00349406	5.16857
NRG857_03930	855654	856655	-	1002	280	0.279441	30.9947	202	0.201597	30.6342	212	0.211577	37.874	41	0.0409182	28.6075	23	0.0229541	22.9457	13	0.0129741	19.1918
NRG857_03935	856692	858410	-	1719	724	0.421175	46.7154	573	0.333333	50.6526	489	0.284468	50.9221	7	0.00407214	2.84699	3	0.0017452	1.74456	8	0.00465387	6.88421
NRG857_03940	858543	859511	-	969	21	0.0216718	2.40377	15	0.0154799	2.35229	13	0.0134159	2.40155	3	0.00309597	2.16452	1	0.00103199	1.03162	3	0.00309597	4.5797
NRG857_03945	859523	861175	-	1653	37	0.0223835	2.48271	33	0.0199637	3.03364	14	0.00846945	1.5161	8	0.00483968	3.38361	6	0.00362976	3.62844	3	0.00181488	2.68465
NRG857_03950	861319	862218	-	900	22	0.0244444	2.7113	26	0.0288889	4.38989	17	0.0188889	3.38127	4	0.00444444	3.10728	6	0.00666667	6.66423	0	0	0
NRG857_03955	862713	863408	-	696	72	0.103448	11.4741	68	0.0977011	14.8464	66	0.0948276	16.9749	36	0.0517241	36.1624	18	0.0258621	25.8526	3	0.00431035	6.37605
NRG857_03960	863621	863776	-	156	17	0.108974	12.0871	9	0.0576923	8.76679	6	0.0384615	6.88493	7	0.0448718	31.3716	2	0.0128205	12.8158	2	0.0128205	18.9647
NRG857_03965	863834	865492	+	1659	289	0.174201	19.3218	213	0.128391	19.5099	168	0.101266	18.1274	51	0.0307414	21.4925	32	0.0192887	19.2817	40	0.0241109	35.6659
NRG857_03970	865489	866481	-	993	362	0.364552	40.4349	273	0.274924	41.7769	186	0.187311	33.5302	19	0.0191339	13.3773	31	0.0312185	31.2071	7	0.00704935	10.4277
NRG857_03975	866596	867711	+	1116	131	0.117384	13.0198	82	0.0734767	11.1654	67	0.0600358	10.7469	12	0.0107527	7.51762	18	0.016129	16.1231	5	0.00448029	6.62744
NRG857_03980	867708	869654	+	1947	219	0.112481	12.476	169	0.0868002	13.19	136	0.0698511	12.5039	72	0.03698	25.8541	54	0.027735	27.7249	26	0.0133539	19.7536
NRG857_03985	869727	869951	-	225	6091	27.0711	3002.64	5500	24.4444	3714.52	5848	25.9911	4652.62	2296	10.2044	7134.32	2167	9.63111	9627.6	1287	5.72	8461.28
NRG857_03990	870274	870594	+	321	918	2.85981	317.201	621	1.93458	293.974	670	2.08723	373.631	210	0.654206	457.381	114	0.35514	355.011	106	0.330218	488.473
NRG857_03995	870625	872901	+	2277	7949	3.491	387.21	6669	2.92885	445.062	4886	2.14581	384.117	890	0.390865	273.269	716	0.314449	314.334	414	0.181818	268.953
NRG857_04000	873854	874837	+	984	56	0.0569106	6.31233	37	0.0376016	5.71386	34	0.0345528	6.18524	14	0.0142276	9.9471	10	0.0101626	10.1589	3	0.00304878	4.50989
NRG857_04005	874834	878067	+	3234	475	0.146877	16.2911	373	0.115337	17.5264	279	0.0862709	15.4432	92	0.0284477	19.8889	74	0.0228819	22.8735	20	0.00618429	9.14808
NRG857_04010	878397	879704	+	1308	76	0.058104	6.4447	45	0.0344037	5.2279	38	0.029052	5.20054	20	0.0152905	10.6902	10	0.00764526	7.64247	15	0.0114679	16.9638
NRG857_04015	879701	880624	+	924	22	0.0238095	2.64087	21	0.0227273	3.45358	10	0.0108225	1.93732	5	0.00541126	3.78322	4	0.004329	4.32742	1	0.00108225	1.60091
NRG857_04020	880635	881636	+	1002	100	0.0998004	11.0695	81	0.0808383	12.284	67	0.0668663	11.9696	16	0.0159681	11.1639	11	0.010978	10.974	3	0.00299401	4.42887
NRG857_04025	881647	882201	+	555	39	0.0702703	7.79415	29	0.0522523	7.94013	33	0.0594595	10.6437	9	0.0162162	11.3374	19	0.0342342	34.2217	3	0.00540541	7.99591
NRG857_04030	884143	884361	-	219	3875	17.6941	1962.57	2716	12.4018	1884.55	1937	8.84475	1583.28	292	1.33333	932.185	220	1.00457	1004.2	29	0.13242	195.882
NRG857_04035	884646	885350	-	705	64	0.0907801	10.069	54	0.0765957	11.6393	34	0.0482269	8.63302	9	0.012766	8.92518	4	0.00567376	5.67169	2	0.00283688	4.19644
NRG857_04040	885392	887113	-	1722	250	0.14518	16.1029	144	0.0836237	12.7073	119	0.0691057	12.3705	46	0.0267131	18.6762	37	0.0214866	21.4788	16	0.00929152	13.7444
NRG857_04045	887114	888880	-	1767	196	0.110922	12.3032	125	0.0707414	10.7497	113	0.0639502	11.4476	21	0.0118846	8.30895	15	0.00848896	8.48587	7	0.00396152	5.86005
NRG857_04050	889003	889968	-	966	886	0.917184	101.731	599	0.620083	94.2264	549	0.568323	101.734	77	0.0797101	55.7285	77	0.0797101	79.6811	36	0.0372671	55.1271
NRG857_04055	890512	891006	+	495	1115	2.25253	249.843	648	1.30909	198.926	629	1.27071	227.467	197	0.39798	278.243	164	0.331313	331.192	175	0.353535	522.965
NRG857_04060	891141	895193	+	4053	2332	0.575376	63.8188	1496	0.369109	56.089	1311	0.323464	57.9027	363	0.0895633	62.6172	285	0.0703183	70.2926	123	0.0303479	44.8919
NRG857_04065	895352	895963	+	612	451	0.736928	81.7376	279	0.455882	69.2749	193	0.315359	56.4519	23	0.0375817	26.2748	23	0.0375817	37.568	12	0.0196078	29.0048
NRG857_04070	895974	897317	+	1344	393	0.292411	32.4332	234	0.174107	26.4569	210	0.15625	27.97	15	0.0111607	7.80289	25	0.0186012	18.5944	5	0.00372024	5.50314
NRG857_04075	897408	898700	+	1293	6333	4.89791	543.26	4677	3.61717	549.657	3742	2.89404	518.058	889	0.687548	480.692	633	0.489559	489.381	314	0.242846	359.229
NRG857_04080	898939	901383	+	2445	1417	0.57955	64.2818	1128	0.46135	70.1057	535	0.218814	39.1695	143	0.0584867	40.8903	199	0.0813906	81.3609	88	0.0359918	53.2407
NRG857_04085	901394	902011	+	618	313	0.506472	56.1763	240	0.38835	59.0127	104	0.168285	30.1244	28	0.0453074	31.6762	38	0.0614887	61.4662	16	0.02589	38.2976
NRG857_04090	902013	902876	+	864	438	0.506944	56.2286	328	0.37963	57.6877	179	0.207176	37.0862	61	0.0706019	49.3605	87	0.100694	100.658	30	0.0347222	51.3626
NRG857_04095	902912	903538	-	627	468	0.746411	82.7895	350	0.558214	84.8249	337	0.53748	96.2133	14	0.0223285	15.6108	10	0.015949	15.9431	5	0.00797448	11.7962
NRG857_04100	903852	905000	+	1149	129	0.112272	12.4528	92	0.0800696	12.1672	64	0.0557006	9.97087	40	0.0348129	24.339	26	0.0226284	22.6201	6	0.00522193	7.72451
NRG857_04105	905097	905837	-	741	1107	1.49393	165.701	820	1.10661	168.158	725	0.978408	175.143	145	0.195682	136.809	112	0.151147	151.092	40	0.0539811	79.8512
NRG857_04110	906029	908311	-	2283	10245	4.48752	497.741	6864	3.00657	456.872	4644	2.03417	364.132	2213	0.969339	677.702	2118	0.927727	927.388	1426	0.624617	923.961
NRG857_04115	908366	909223	-	858	635	0.740093	82.0887	567	0.660839	100.42	428	0.498834	89.2955	79	0.0920746	64.3729	106	0.123543	123.498	33	0.0384615	56.894
NRG857_04120	909629	911389	-	1761	134	0.0760931	8.44	111	0.0630324	9.57826	58	0.0329358	5.89578	34	0.0193072	13.4984	41	0.0232822	23.2737	7	0.00397501	5.88002
NRG857_04125	911519	912211	+	693	139	0.200577	22.2474	116	0.167388	25.4359	91	0.131313	23.5061	8	0.011544	8.07087	13	0.018759	18.7522	0	0	0
NRG857_04130	912410	913498	+	1089	860	0.789715	87.5926	618	0.567493	86.235	561	0.515152	92.2163	106	0.097337	68.0521	113	0.103765	103.727	58	0.0532599	78.7843
NRG857_04135	913569	914852	+	1284	235	0.183022	20.3002	178	0.138629	21.0658	144	0.11215	20.0757	33	0.0257009	17.9685	25	0.0194704	19.4633	12	0.00934579	13.8247
NRG857_04140	915022	915786	+	765	68	0.0888889	9.85926	44	0.0575163	8.74005	48	0.0627451	11.2319	17	0.0222222	15.5364	16	0.020915	20.9074	9	0.0117647	17.4029
NRG857_04145	915959	916642	+	684	897	1.3114	145.457	719	1.05117	159.733	584	0.853801	152.837	110	0.160819	112.435	89	0.130117	130.069	25	0.0365497	54.0659
NRG857_04150	916753	918426	+	1674	6920	4.13381	458.509	5510	3.29152	500.172	4024	2.40382	430.304	1529	0.913381	638.58	1325	0.791517	791.229	617	0.368578	545.217
NRG857_04155	918586	918870	+	285	3764	13.207	1464.88	2651	9.30175	1413.47	2522	8.84912	1584.07	129	0.452632	316.452	126	0.442105	441.944	56	0.196491	290.658
NRG857_04160	919076	921340	+	2265	148	0.0653422	7.24754	126	0.0556291	8.45328	99	0.0437086	7.8242	22	0.00971302	6.79075	29	0.0128035	12.7989	10	0.00441501	6.53088
NRG857_04165	921377	923125	+	1749	431	0.246427	27.3328	297	0.169811	25.8041	208	0.118925	21.2886	45	0.025729	17.9881	47	0.0268725	26.8627	9	0.0051458	7.61189
NRG857_04170	923122	924108	+	987	132	0.133739	14.8338	85	0.0861196	13.0865	88	0.0891591	15.9602	24	0.0243161	17.0003	21	0.0212766	21.2688	7	0.0070922	10.4911
NRG857_04175	924145	925377	+	1233	36	0.0291971	3.23844	32	0.025953	3.94375	34	0.027575	4.93615	7	0.00567721	3.96916	7	0.00567721	5.67514	0	0	0
NRG857_04180	925429	925611	+	183	200	1.0929	121.22	132	0.721311	109.609	84	0.459016	82.1677	10	0.0546448	38.2043	6	0.0327869	32.7749	3	0.0163934	24.2499
NRG857_04185	925608	926354	+	747	788	1.05489	117.005	547	0.732262	111.273	346	0.463186	82.9141	44	0.0589023	41.1809	30	0.0401606	40.146	24	0.0321285	47.5259
NRG857_04190	926508	927401	+	894	878	0.982103	108.932	788	0.881432	133.94	536	0.599553	107.325	181	0.202461	141.548	152	0.170022	169.96	74	0.082774	122.443
NRG857_04195	927378	928157	-	780	116	0.148718	16.4953	131	0.167949	25.5211	80	0.102564	18.3598	33	0.0423077	29.579	18	0.0230769	23.0685	6	0.00769231	11.3788
NRG857_04200	928293	929078	+	786	141	0.179389	19.8973	93	0.118321	17.9797	86	0.109415	19.5861	35	0.0445293	31.1321	29	0.0368957	36.8822	5	0.00636132	9.40995
NRG857_04205	929075	930397	+	1323	158	0.119426	13.2463	122	0.0922147	14.0127	94	0.0710506	12.7186	26	0.0196523	13.7397	19	0.0143613	14.3561	17	0.0128496	19.0077
NRG857_04210	930378	931082	+	705	93	0.131915	14.6316	58	0.0822695	12.5015	53	0.0751773	13.4574	11	0.0156028	10.9085	12	0.0170213	17.0151	5	0.0070922	10.4911
NRG857_04215	931082	935542	+	4461	544	0.121946	13.5258	369	0.0827169	12.5695	401	0.0898902	16.0911	185	0.0414705	28.9937	151	0.0338489	33.8366	81	0.0181574	26.8592
NRG857_04220	935803	937650	+	1848	2758	1.49242	165.535	2392	1.29437	196.69	1826	0.988095	176.877	144	0.0779221	54.4784	96	0.0519481	51.9291	52	0.0281385	41.6237
NRG857_04225	937831	938379	+	549	992	1.80692	200.418	663	1.20765	183.512	636	1.15847	207.376	125	0.227687	159.185	120	0.218579	218.499	24	0.0437158	64.6664
NRG857_04230	938406	939053	+	648	608	0.938272	104.07	465	0.717593	109.044	361	0.557099	99.7253	77	0.118827	83.0767	64	0.0987654	98.7294	30	0.0462963	68.4835
NRG857_04235	939103	940293	-	1191	1554	1.30479	144.723	950	0.797649	121.209	880	0.738875	132.265	299	0.25105	175.518	244	0.20487	204.795	127	0.106633	157.736
NRG857_04245	940478	941566	-	1089	533	0.48944	54.2871	522	0.479339	72.8392	495	0.454545	81.3674	675	0.619835	433.351	444	0.407713	407.565	587	0.539027	797.352
NRG857_04250	942148	943548	-	1401	790	0.563883	62.544	638	0.455389	69.1999	499	0.356174	63.7581	329	0.234832	164.18	252	0.179872	179.806	97	0.0692363	102.417
NRG857_04255	943717	944919	-	1203	411	0.341646	37.8942	290	0.241064	36.6315	227	0.188695	33.7779	54	0.0448878	31.3828	56	0.0465503	46.5333	12	0.00997506	14.7556
NRG857_04260	945185	947797	+	2613	1205	0.461156	51.1499	829	0.31726	48.2101	758	0.290088	51.9281	108	0.0413318	28.8967	110	0.0420972	42.0818	66	0.0252583	37.3632
NRG857_04265	947992	948759	-	768	19	0.0247396	2.74403	17	0.0221354	3.36365	16	0.0208333	3.72934	8	0.0104167	7.2827	4	0.00520833	5.20643	3	0.00390625	5.7783
NRG857_04270	948756	949547	-	792	0	0	0	4	0.00505051	0.767463	1	0.00126263	0.22602	1	0.00126263	0.882751	0	0	0	0	0	0
NRG857_04275	949559	950704	-	1146	4	0.0034904	0.387144	5	0.004363	0.662992	3	0.0026178	0.468608	1	0.0008726	0.610069	2	0.0017452	1.74456	1	0.0008726	1.29079
NRG857_04280	950701	951660	-	960	11	0.0114583	1.27092	6	0.00625	0.949736	6	0.00625	1.1188	1	0.00104167	0.72827	0	0	0	0	0	0
NRG857_04285	951653	952228	-	576	3	0.00520833	0.577691	5	0.00868056	1.31908	5	0.00868056	1.55389	3	0.00520833	3.64135	1	0.00173611	1.73548	0	0	0
NRG857_04290	952465	953475	+	1011	134	0.132542	14.7011	104	0.102868	15.6317	62	0.0613254	10.9778	30	0.0296736	20.746	38	0.0375865	37.5728	10	0.0098912	14.6315
NRG857_04295	953649	954191	+	543	2095	3.8582	427.938	1310	2.41252	366.602	1345	2.47698	443.4	98	0.180479	126.18	98	0.180479	180.413	39	0.0718232	106.244
NRG857_04300	954188	955297	-	1110	127	0.114414	12.6905	80	0.0720721	10.9519	77	0.0693694	12.4177	11	0.00990991	6.9284	18	0.0162162	16.2103	5	0.0045045	6.66326
NRG857_04305	955395	957503	+	2109	305	0.144618	16.0406	236	0.111901	17.0043	178	0.0844002	15.1083	39	0.0184922	12.9286	48	0.0227596	22.7513	14	0.00663822	9.81954
NRG857_04310	957515	959422	+	1908	350	0.183438	20.3464	288	0.150943	22.937	276	0.144654	25.8943	73	0.03826	26.749	51	0.0267296	26.7198	17	0.00890985	13.1798
NRG857_04315	959552	960805	+	1254	211	0.168262	18.663	210	0.167464	25.4475	210	0.167464	29.9775	37	0.0295056	20.6285	33	0.0263158	26.3062	14	0.0111643	16.5147
NRG857_04320	960810	962450	+	1641	357	0.21755	24.13	256	0.156002	23.7058	228	0.13894	24.8713	37	0.0225472	15.7636	33	0.0201097	20.1024	12	0.00731261	10.8171
NRG857_04325	962447	963010	+	564	251	0.445035	49.3619	172	0.304965	46.3417	147	0.260638	46.6564	31	0.0549645	38.4278	30	0.0531915	53.1721	12	0.0212766	31.4733
NRG857_04330	963266	963433	+	168	29604	176.214	19545.1	18766	111.702	16974	20915	124.494	22285.5	3512	20.9048	14615.3	2134	12.7024	12697.7	1414	8.41667	12450.3
NRG857_04335	963503	964129	-	627	868	1.38437	153.55	590	0.940989	142.991	443	0.706539	126.476	58	0.092504	64.6731	62	0.0988836	98.8475	13	0.0207337	30.6701
NRG857_04340	964090	965850	-	1761	602	0.341851	37.917	418	0.237365	36.0695	431	0.244747	43.8118	44	0.0249858	17.4685	44	0.0249858	24.9767	9	0.00511073	7.56002
NRG857_04345	966036	966488	+	453	485	1.07064	118.752	420	0.927152	140.888	389	0.85872	153.718	57	0.125828	87.9711	40	0.0883002	88.268	23	0.0507726	75.1051
NRG857_04350	966566	967663	-	1098	26406	24.0492	2667.46	16381	14.9189	2267.05	12285	11.1885	2002.84	1719	1.56557	1094.55	1379	1.25592	1255.46	1127	1.02641	1518.31
NRG857_04355	967962	968471	-	510	415	0.813725	90.2558	290	0.568627	86.4073	254	0.498039	89.1531	15	0.0294118	20.5629	16	0.0313725	31.3611	8	0.0156863	23.2038
NRG857_04360	968690	969319	+	630	130	0.206349	22.8876	85	0.134921	20.5022	84	0.133333	23.8678	10	0.015873	11.0974	15	0.0238095	23.8008	3	0.00476191	7.04402
NRG857_04365	969282	971444	-	2163	174	0.0804438	8.92256	119	0.0550162	8.36013	125	0.0577901	10.3449	32	0.0147943	10.3432	30	0.0138696	13.8646	4	0.00184928	2.73554
NRG857_04370	971454	971900	-	447	43	0.0961969	10.6698	35	0.0782998	11.8983	23	0.0514541	9.21071	12	0.0268456	18.7688	4	0.00894855	8.94528	1	0.00223714	3.30927
NRG857_04375	972023	974077	+	2055	467	0.227251	25.2059	411	0.2	30.3915	329	0.160097	28.6587	73	0.0355231	24.8356	57	0.0277372	27.7271	26	0.0126521	18.7155
NRG857_04380	974109	974567	-	459	787	1.7146	190.177	576	1.2549	190.692	340	0.740741	132.599	112	0.244009	170.596	76	0.165577	165.517	66	0.143791	212.702
NRG857_04385	974663	975325	-	663	50	0.0754148	8.36476	38	0.0573152	8.70949	43	0.0648567	11.6099	3	0.00452489	3.16352	5	0.00754148	7.53873	2	0.00301659	4.46227
NRG857_04390	975498	975911	+	414	295	0.71256	79.0349	217	0.524155	79.6493	214	0.516908	92.5308	16	0.0386473	27.0199	12	0.0289855	28.9749	9	0.0217391	32.1575
NRG857_04395	975956	976273	-	318	834	2.62264	290.895	787	2.47484	376.072	703	2.21069	395.732	187	0.58805	411.129	208	0.654088	653.849	77	0.242138	358.182
NRG857_04400	976331	977521	-	1191	173	0.145256	16.1113	142	0.119228	18.1175	97	0.0814442	14.5792	14	0.0117548	8.21826	15	0.0125945	12.5899	5	0.00419815	6.21009
NRG857_04405	977616	977894	+	279	123	0.44086	48.8988	91	0.326165	49.5633	84	0.301075	53.8949	5	0.0179211	12.5294	3	0.0107527	10.7488	2	0.00716846	10.6039
NRG857_04410	977891	978220	-	330	131	0.39697	44.0306	90	0.272727	41.443	75	0.227273	40.6837	17	0.0515152	36.0162	16	0.0484848	48.4672	2	0.00606061	8.96512
NRG857_04415	978312	978971	-	660	1201	1.8197	201.835	767	1.16212	176.593	618	0.936364	167.617	155	0.234848	164.192	135	0.204545	204.471	65	0.0984848	145.683
NRG857_04420	979691	980809	+	1119	1700	1.51921	168.506	1380	1.23324	187.401	1569	1.40214	250.995	14	0.0125112	8.74705	2	0.00178731	1.78666	5	0.00446827	6.60967
NRG857_04425	980806	982599	+	1794	1177	0.656076	72.7698	851	0.474359	72.0825	704	0.392419	70.2463	8	0.00445931	3.11768	6	0.00334448	3.34326	2	0.00111483	1.6491
NRG857_04430	982618	983325	+	708	454	0.641243	71.1246	328	0.463277	70.3985	278	0.392655	70.2885	3	0.00423729	2.96245	1	0.00141243	1.41191	2	0.00282486	4.17866
NRG857_04435	983322	983909	+	588	632	1.07483	119.217	509	0.865646	131.542	400	0.680272	121.774	13	0.0221088	15.4572	8	0.0136054	13.6005	3	0.00510204	7.54716
NRG857_04440	983906	984304	+	399	191	0.478697	53.0955	148	0.370927	56.3653	144	0.360902	64.6045	2	0.00501253	3.50446	5	0.0125313	12.5268	0	0	0
NRG857_04445	984301	985158	+	858	529	0.61655	68.3857	360	0.41958	63.7585	355	0.413753	74.0652	10	0.011655	8.14847	6	0.00699301	6.99046	2	0.002331	3.44812
NRG857_04450	985292	986836	+	1545	592	0.383172	42.5001	404	0.261489	39.7352	379	0.245307	43.912	9	0.00582524	4.07265	6	0.00388349	3.88208	5	0.00323625	4.7872
NRG857_04455	986848	987984	+	1137	427	0.37555	41.6547	252	0.221636	33.6793	309	0.271768	48.6487	7	0.00615655	4.30429	1	0.000879507	0.879187	4	0.00351803	5.20402
NRG857_04460	987997	988089	+	93	11	0.11828	13.1192	3	0.0322581	4.90186	1	0.0107527	1.92482	1	0.0107527	7.51762	0	0	0	0	0	0
NRG857_04465	988139	989479	+	1341	276	0.205817	22.8285	141	0.105145	15.9777	180	0.134228	24.0279	9	0.00671141	4.69221	6	0.00447427	4.47264	1	0.000745712	1.10309
NRG857_04470	989467	989679	-	213	23	0.107981	11.9769	19	0.0892019	13.5549	16	0.0751174	13.4466	22	0.103286	72.2115	27	0.126761	126.714	0	0	0
NRG857_04475	989965	990177	+	213	1461	6.85915	760.795	985	4.62441	702.715	784	3.68075	658.885	739	3.46948	2425.65	708	3.32394	3322.73	15	0.0704225	104.172
NRG857_04480	990116	990376	+	261	94	0.360153	39.947	42	0.16092	24.453	30	0.114943	20.5757	17	0.0651341	45.5378	15	0.0574713	57.4503	2	0.00766283	11.3352
NRG857_04485	990318	990581	+	264	5	0.0189394	2.1007	3	0.0113636	1.72679	1	0.00378788	0.678061	0	0	0	0	0	0	0	0	0
NRG857_04490	990571	990744	+	174	12	0.0689655	7.64943	4	0.0229885	3.49328	6	0.0344828	6.1727	0	0	0	1	0.00574713	5.74503	0	0	0
NRG857_04495	990793	991866	-	1074	30	0.027933	3.09823	7	0.00651769	0.990414	19	0.0176909	3.16681	7	0.00651769	4.55677	5	0.00465549	4.65379	4	0.0037244	5.50929
NRG857_04500	991949	994681	-	2733	250	0.0914746	10.1461	172	0.0629345	9.56339	174	0.0636663	11.3968	30	0.0109769	7.67441	23	0.00841566	8.41259	10	0.00365898	5.41253
NRG857_04505	994776	995849	-	1074	257	0.239292	26.5415	159	0.148045	22.4965	186	0.173184	31.0014	29	0.0270019	18.8781	18	0.0167598	16.7537	8	0.00744879	11.0186
NRG857_04510	995827	996045	-	219	5	0.022831	2.53235	5	0.022831	3.46935	2	0.00913242	1.63478	0	0	0	0	0	0	0	0	0
NRG857_04515	996151	996495	-	345	29	0.084058	9.32343	11	0.0318841	4.84503	10	0.0289855	5.18864	1	0.00289855	2.02649	0	0	0	0	0	0
NRG857_04520	996763	997047	-	285	19	0.0666667	7.39445	18	0.0631579	9.59733	7	0.0245614	4.39669	0	0	0	1	0.00350877	3.50749	0	0	0
NRG857_04525	997047	997304	-	258	3	0.0116279	1.28973	3	0.0116279	1.76695	2	0.00775194	1.38766	0	0	0	0	0	0	0	0	0
NRG857_04530	997304	997942	-	639	17	0.0266041	2.95084	12	0.0187793	2.85367	18	0.028169	5.04248	7	0.0109546	7.6588	1	0.00156495	1.56437	1	0.00156495	2.31494
NRG857_04535	997944	998546	-	603	16	0.026534	2.94306	14	0.0232172	3.52804	7	0.0116086	2.07804	1	0.00165837	1.15943	0	0	0	1	0.00165837	2.45314
NRG857_04540	998543	998767	-	225	2	0.00888889	0.985926	4	0.0177778	2.70147	1	0.00444444	0.795592	0	0	0	0	0	0	0	0	0
NRG857_04545	998764	998931	-	168	0	0	0	0	0	0	4	0.0238095	4.2621	0	0	0	0	0	0	0	0	0
NRG857_04550	998942	999238	-	297	9	0.030303	3.36111	3	0.010101	1.53493	6	0.020202	3.61633	1	0.003367	2.354	0	0	0	0	0	0
NRG857_04555	999262	999645	-	384	23	0.0598958	6.64345	20	0.0520833	7.91447	8	0.0208333	3.72934	1	0.00260417	1.82067	0	0	0	0	0	0
NRG857_04560	999645	1000250	-	606	42	0.0693069	7.6873	35	0.0577558	8.77644	27	0.0445545	7.97561	0	0	0	3	0.0049505	4.94869	1	0.00165017	2.441
NRG857_04565	1000352	1000510	-	159	12	0.0754717	8.37107	4	0.0251572	3.82284	8	0.0503145	9.0067	0	0	0	0	0	0	0	0	0
NRG857_04570	1000507	1000659	-	153	1	0.00653595	0.724946	0	0	0	2	0.0130719	2.33998	0	0	0	0	0	0	0	0	0
NRG857_04575	1000644	1000775	-	132	0	0	0	1	0.00757576	1.15119	0	0	0	1	0.00757576	5.29651	1	0.00757576	7.57299	0	0	0
NRG857_04580	1000800	1001768	-	969	63	0.0650155	7.2113	57	0.0588235	8.93869	42	0.0433437	7.75887	8	0.00825593	5.77204	4	0.00412797	4.12646	2	0.00206398	3.05314
NRG857_04585	1001941	1002564	-	624	279	0.447115	49.5926	216	0.346154	52.6008	116	0.185897	33.2772	5	0.00801282	5.60207	4	0.00641026	6.40792	7	0.0112179	16.5941
NRG857_04590	1002775	1003314	+	540	133	0.246296	27.3184	109	0.201852	30.673	99	0.183333	32.8182	7	0.012963	9.06291	8	0.0148148	14.8094	2	0.0037037	5.47868
NRG857_04595	1004216	1004866	-	651	1766	2.71275	300.889	1274	1.95699	297.38	1198	1.84025	329.419	344	0.528418	369.437	327	0.502304	502.121	131	0.201229	297.667
NRG857_04600	1004947	1005132	+	186	44	0.236559	26.2384	39	0.209677	31.8621	28	0.150538	26.9475	1	0.00537634	3.75881	1	0.00537634	5.37438	4	0.0215054	31.8117
NRG857_04605	1005241	1005534	+	294	43	0.146259	16.2225	38	0.129252	19.6408	26	0.0884354	15.8307	3	0.0102041	7.13407	2	0.00680272	6.80024	0	0	0
NRG857_04610	1005557	1005829	+	273	20	0.0732601	8.12577	25	0.0915751	13.9155	10	0.03663	6.55708	1	0.003663	2.56095	1	0.003663	3.66167	1	0.003663	5.41848
NRG857_04615	1005892	1006779	+	888	68	0.0765766	8.49362	67	0.0754505	11.4653	39	0.0439189	7.86185	6	0.00675676	4.72391	4	0.0045045	4.50286	1	0.00112613	1.66582
NRG857_04620	1006776	1008152	+	1377	91	0.0660857	7.33001	60	0.043573	6.62125	60	0.043573	7.79992	6	0.0043573	3.04636	2	0.00145243	1.4519	4	0.00290487	4.29701
NRG857_04625	1008225	1008431	+	207	5	0.0241546	2.67915	2	0.00966184	1.46819	1	0.00483092	0.864774	1	0.00483092	3.37748	0	0	0	0	0	0
NRG857_04630	1008449	1008757	+	309	21	0.0679612	7.53803	10	0.0323625	4.91773	2	0.00647249	1.15863	1	0.00323625	2.26259	1	0.00323625	3.23507	1	0.00323625	4.7872
NRG857_04635	1008760	1008945	+	186	4	0.0215054	2.38531	1	0.00537634	0.816977	3	0.016129	2.88723	0	0	0	1	0.00537634	5.37438	0	0	0
NRG857_04640	1008957	1009367	+	411	12	0.0291971	3.23844	14	0.0340633	5.17618	6	0.0145985	2.61326	0	0	0	0	0	0	0	0	0
NRG857_04645	1009364	1009540	+	177	1	0.00564972	0.626648	3	0.0169492	2.57555	1	0.00564972	1.01135	0	0	0	0	0	0	0	0	0
NRG857_04650	1009543	1009902	+	360	9	0.025	2.77292	8	0.0222222	3.37684	11	0.0305556	5.4697	0	0	0	0	0	0	1	0.00277778	4.10901
NRG857_04655	1009895	1010071	+	177	1	0.00564972	0.626648	0	0	0	2	0.0112994	2.02269	0	0	0	0	0	0	0	0	0
NRG857_04660	1010064	1010789	+	726	30	0.0413223	4.58334	26	0.0358127	5.44201	20	0.0275482	4.93136	1	0.00137741	0.963001	3	0.00413223	4.13072	0	0	0
NRG857_04665	1010789	1011079	+	291	12	0.0412371	4.57388	8	0.0274914	4.17753	5	0.0171821	3.07574	2	0.00687285	4.80508	0	0	0	0	0	0
NRG857_04670	1011076	1011438	+	363	30	0.0826446	9.16667	16	0.0440771	6.69786	20	0.0550964	9.86271	4	0.0110193	7.70401	1	0.00275482	2.75382	0	0	0
NRG857_04675	1011435	1011623	+	189	3	0.015873	1.76058	1	0.005291	0.804009	1	0.005291	0.947133	0	0	0	0	0	0	0	0	0
NRG857_04680	1011620	1012243	+	624	73	0.116987	12.9758	56	0.0897436	13.6372	56	0.0897436	16.0648	6	0.00961539	6.72249	2	0.00320513	3.20396	1	0.00160256	2.37058
NRG857_04685	1012384	1012542	-	159	65	0.408805	45.3433	30	0.188679	28.6713	31	0.194969	34.901	5	0.0314465	21.9855	7	0.0440252	44.0091	1	0.00628931	9.30342
NRG857_04690	1012677	1013000	+	324	118	0.364198	40.3956	78	0.240741	36.5824	71	0.219136	39.2271	2	0.00617284	4.31567	6	0.0185185	18.5118	2	0.00617284	9.13114
NRG857_04695	1012984	1013460	+	477	103	0.215933	23.9506	78	0.163522	24.8484	67	0.140461	25.1437	1	0.00209644	1.4657	1	0.00209644	2.09567	1	0.00209644	3.10114
NRG857_04700	1013457	1013924	+	468	79	0.168803	18.7231	48	0.102564	15.5854	50	0.106838	19.1248	1	0.00213675	1.49389	2	0.0042735	4.27195	1	0.00213675	3.16078
NRG857_04705	1013921	1014064	+	144	5	0.0347222	3.85127	5	0.0347222	5.27631	3	0.0208333	3.72934	0	0	0	1	0.00694444	6.94191	0	0	0
NRG857_04710	1014303	1014683	+	381	237	0.622047	68.9954	174	0.456693	69.398	134	0.351706	62.9583	12	0.0314961	22.0201	8	0.0209974	20.9897	7	0.0183727	27.1777
NRG857_04715	1014787	1015029	+	243	114	0.469136	52.035	99	0.407407	61.9087	68	0.279835	50.0928	2	0.00823045	5.75423	3	0.0123457	12.3412	0	0	0
NRG857_04720	1015059	1015553	+	495	215	0.434343	48.1759	164	0.331313	50.3456	126	0.254545	45.5657	6	0.0121212	8.47441	3	0.00606061	6.05839	1	0.0020202	2.98837
NRG857_04725	1015531	1017030	+	1500	464	0.309333	34.3102	341	0.227333	34.5451	254	0.169333	30.3121	9	0.006	4.19483	14	0.00933333	9.32993	8	0.00533333	7.8893
NRG857_04730	1017031	1019196	+	2166	854	0.394275	43.7317	591	0.272853	41.4622	431	0.198984	35.6198	5	0.0023084	1.61389	16	0.00738689	7.38419	7	0.00323176	4.78057
NRG857_04735	1019210	1020130	+	921	832	0.903366	100.198	530	0.575461	87.4458	433	0.470141	84.1591	12	0.0130293	9.1093	15	0.0162866	16.2807	11	0.0119435	17.6674
NRG857_04740	1020121	1021416	+	1296	1434	1.10648	122.727	919	0.709105	107.754	767	0.591821	105.941	30	0.0231481	16.1838	21	0.0162037	16.1978	22	0.0169753	25.1106
NRG857_04745	1021461	1021739	+	279	32	0.114695	12.7216	29	0.103943	15.7949	32	0.114695	20.5314	0	0	0	0	0	0	0	0	0
NRG857_04750	1021717	1022217	+	501	179	0.357285	39.6289	109	0.217565	33.0607	86	0.171657	30.728	3	0.00598802	4.18646	4	0.00798403	7.98112	1	0.00199601	2.95258
NRG857_04755	1022217	1023635	+	1419	554	0.390416	43.3036	410	0.288936	43.906	324	0.22833	40.8729	15	0.0105708	7.39047	11	0.00775194	7.74911	7	0.00493305	7.29719
NRG857_04760	1023635	1024336	+	702	161	0.229345	25.4382	104	0.148148	22.5123	93	0.132479	23.7148	2	0.002849	1.99185	4	0.00569801	5.69593	4	0.00569801	8.42874
NRG857_04765	1024336	1024791	+	456	118	0.258772	28.7021	79	0.173246	26.326	54	0.118421	21.1983	2	0.00438597	3.0664	4	0.00877193	8.76873	1	0.00219298	3.24396
NRG857_04770	1024794	1025486	+	693	203	0.292929	32.4908	163	0.235209	35.7419	111	0.160173	28.6723	3	0.004329	3.02658	1	0.001443	1.44247	2	0.002886	4.2691
NRG857_04775	1025497	1026846	+	1350	474	0.351111	38.9441	317	0.234815	35.6819	248	0.183704	32.8845	13	0.00962963	6.73245	9	0.00666667	6.66423	9	0.00666667	9.86163
NRG857_04780	1026846	1029014	+	2169	948	0.437068	48.4781	693	0.319502	48.5508	569	0.262333	46.9597	75	0.0345781	24.1749	46	0.0212079	21.2002	22	0.0101429	15.0039
NRG857_04785	1029110	1029529	+	420	1414	3.36667	373.42	1281	3.05	463.471	929	2.2119	395.949	232	0.552381	386.191	214	0.509524	509.338	108	0.257143	380.377
NRG857_04790	1029734	1029943	-	210	909	4.32857	480.111	771	3.67143	557.902	607	2.89048	517.419	99	0.471429	329.594	103	0.490476	490.297	93	0.442857	655.094
NRG857_04795	1029940	1030191	-	252	489	1.94048	215.231	360	1.42857	217.082	292	1.15873	207.422	92	0.365079	255.241	70	0.277778	277.676	43	0.170635	252.411
NRG857_04800	1030297	1030437	+	141	4	0.0283688	3.14657	3	0.0212766	3.23314	3	0.0212766	3.80869	2	0.0141844	9.91686	0	0	0	1	0.0070922	10.4911
NRG857_04805	1030536	1031459	+	924	44	0.047619	5.28175	17	0.0183983	2.79576	25	0.0270563	4.8433	12	0.012987	9.07973	13	0.0140693	14.0641	1	0.00108225	1.60091
NRG857_04810	1031570	1032079	-	510	42	0.0823529	9.13432	19	0.0372549	5.66117	10	0.0196078	3.50996	2	0.00392157	2.74172	4	0.00784314	7.84028	2	0.00392157	5.80096
NRG857_04815	1032168	1034570	+	2403	127	0.0528506	5.86202	101	0.0420308	6.3869	60	0.0249688	4.46962	21	0.00873908	6.10983	26	0.0108198	10.8159	2	0.000832293	1.23116
NRG857_04820	1034811	1035098	+	288	51	0.177083	19.6415	53	0.184028	27.9644	26	0.0902778	16.1605	6	0.0208333	14.5654	5	0.0173611	17.3548	1	0.00347222	5.13626
NRG857_04825	1035560	1036588	+	1029	116	0.112731	12.5037	65	0.0631681	9.59889	71	0.068999	12.3514	27	0.0262391	18.3448	15	0.0145773	14.5719	13	0.0126336	18.6882
NRG857_04830	1036561	1037253	-	693	60	0.0865801	9.60318	66	0.0952381	14.4722	40	0.0577201	10.3324	25	0.036075	25.2215	17	0.024531	24.5221	12	0.017316	25.6146
NRG857_04835	1037383	1038555	+	1173	2	0.00170503	0.189116	7	0.0059676	0.906824	12	0.0102302	1.83129	1	0.000852515	0.596026	2	0.00170503	1.70441	0	0	0
NRG857_04840	1038555	1041101	+	2547	33	0.0129564	1.43708	30	0.0117786	1.78984	30	0.0117786	2.10846	12	0.00471142	3.29394	19	0.00745976	7.45703	3	0.00117786	1.74234
NRG857_04845	1041098	1041697	+	600	33	0.055	6.10042	20	0.0333333	5.06526	25	0.0416667	7.45868	7	0.0116667	8.15662	9	0.015	14.9945	1	0.00166667	2.46541
NRG857_04850	1042053	1042358	-	306	611	1.99673	221.471	415	1.35621	206.086	368	1.20261	215.278	25	0.0816993	57.1192	18	0.0588235	58.8021	18	0.0588235	87.0144
NRG857_04855	1042358	1043278	-	921	1719	1.86645	207.02	1330	1.44408	219.44	1285	1.39522	249.756	43	0.0466884	32.6417	38	0.0412595	41.2444	17	0.0184582	27.3042
NRG857_04860	1043813	1045054	+	1242	4273	3.44042	381.6	3619	2.91385	442.782	2130	1.71498	306.995	302	0.243156	170	220	0.177134	177.069	134	0.10789	159.596
NRG857_04865	1045092	1045319	-	228	5636	24.7193	2741.78	4026	17.6579	2683.25	3057	13.4079	2400.12	57	0.25	174.785	33	0.144737	144.684	37	0.162281	240.053
NRG857_04870	1045340	1045936	-	597	7348	12.3082	1365.19	6407	10.732	1630.81	4342	7.27303	1301.93	94	0.157454	110.082	67	0.112228	112.187	51	0.0854271	126.368
NRG857_04875	1046565	1047893	-	1329	24	0.0180587	2.00301	24	0.0180587	2.74416	34	0.0255831	4.57959	6	0.00451467	3.15638	2	0.00150489	1.50434	0	0	0
NRG857_04880	1047914	1048408	-	495	2	0.0040404	0.448148	4	0.00808081	1.22794	3	0.00606061	1.0849	1	0.0020202	1.4124	0	0	0	0	0	0
NRG857_04885	1048419	1049009	-	591	3	0.00507614	0.563029	5	0.00846024	1.2856	3	0.00507614	0.908671	0	0	0	3	0.00507614	5.07429	0	0	0
NRG857_04890	1049019	1049819	-	801	4	0.00499376	0.553891	4	0.00499376	0.75884	4	0.00499376	0.893924	0	0	0	1	0.00124844	1.24798	0	0	0
NRG857_04895	1049827	1050213	-	387	0	0	0	1	0.00258398	0.392656	1	0.00258398	0.462554	1	0.00258398	1.80656	0	0	0	0	0	0
NRG857_04900	1050225	1050917	-	693	3	0.004329	0.480159	1	0.001443	0.219275	1	0.001443	0.258309	1	0.001443	1.00886	1	0.001443	1.44247	0	0	0
NRG857_04905	1050917	1052008	-	1092	15	0.0137363	1.52358	12	0.010989	1.66987	10	0.00915751	1.63927	3	0.00274725	1.92071	4	0.003663	3.66167	0	0	0
NRG857_04910	1052295	1052933	+	639	102	0.159624	17.705	89	0.13928	21.1647	76	0.118936	21.2905	20	0.0312989	21.8823	7	0.0109546	10.9506	6	0.00938967	13.8896
NRG857_04915	1052973	1056935	-	3963	468	0.118092	13.0984	526	0.132728	20.169	1477	0.372697	66.7159	18	0.00454201	3.1755	19	0.00479435	4.7926	13	0.00328034	4.85243
NRG857_04920	1056990	1057199	+	210	5	0.0238095	2.64087	5	0.0238095	3.61804	6	0.0285714	5.11452	0	0	0	2	0.00952381	9.52033	0	0	0
NRG857_04925	1057358	1058866	+	1509	262	0.173625	19.2579	322	0.213386	32.4257	615	0.407555	72.9556	22	0.0145792	10.1929	11	0.0072896	7.28694	7	0.00463883	6.86197
NRG857_04930	1059086	1059916	+	831	16	0.0192539	2.13558	16	0.0192539	2.92578	14	0.0168472	3.01578	3	0.00361011	2.52397	3	0.00361011	3.60879	2	0.00240674	3.56015
NRG857_04935	1059974	1061101	+	1128	39	0.0345745	3.83489	43	0.0381206	5.79272	36	0.0319149	5.71303	3	0.00265957	1.85941	4	0.0035461	3.54481	2	0.00177305	2.62277
NRG857_04940	1061107	1062378	+	1272	39	0.0306604	3.40075	46	0.0361635	5.49533	37	0.0290881	5.207	15	0.0117925	8.24456	14	0.0110063	11.0023	2	0.00157233	2.32586
NRG857_04945	1062869	1063792	+	924	521	0.563853	62.5407	692	0.748918	113.804	1452	1.57143	281.299	34	0.0367965	25.7259	18	0.0194805	19.4734	19	0.0205628	30.4174
NRG857_04950	1063842	1064255	-	414	18	0.0434783	4.82247	26	0.0628019	9.54324	22	0.0531401	9.51251	12	0.0289855	20.2649	9	0.0217391	21.7312	5	0.0120773	17.8653
NRG857_04955	1064257	1065582	-	1326	11	0.00829563	0.920124	6	0.00452489	0.687592	7	0.00527903	0.944991	6	0.00452489	3.16352	6	0.00452489	4.52324	3	0.00226244	3.34671
NRG857_04960	1065575	1067593	-	2019	12	0.00594354	0.659238	14	0.00693413	1.05369	16	0.00792472	1.41859	16	0.00792472	5.54048	11	0.00544824	5.44625	4	0.00198118	2.93065
NRG857_04965	1067602	1070025	-	2424	32	0.0132013	1.46425	45	0.0185644	2.821	32	0.0132013	2.36314	35	0.0144389	10.0948	54	0.0222772	22.2691	19	0.00783828	11.5947
NRG857_04970	1070613	1071980	+	1368	153	0.111842	12.4052	155	0.113304	17.2174	88	0.0643275	11.5151	55	0.0402047	28.1087	38	0.0277778	27.7676	18	0.0131579	19.4637
NRG857_04975	1071977	1072081	+	105	1	0.00952381	1.05635	4	0.0380952	5.78887	1	0.00952381	1.70484	3	0.0285714	19.9754	4	0.0380952	38.0813	0	0	0
NRG857_04980	1072406	1073344	+	939	206	0.219382	24.3332	111	0.118211	17.9631	102	0.108626	19.445	19	0.0202343	14.1466	13	0.0138445	13.8395	2	0.00212992	3.15068
NRG857_04985	1073399	1074136	+	738	289	0.391599	43.4349	207	0.280488	42.6223	186	0.252033	45.1159	34	0.0460705	32.2096	36	0.0487805	48.7627	11	0.0149051	22.0484
NRG857_04990	1074160	1074714	+	555	156	0.281081	31.1766	107	0.192793	29.2964	113	0.203604	36.4467	17	0.0306306	21.4151	11	0.0198198	19.8126	7	0.0126126	18.6571
NRG857_04995	1074786	1075307	+	522	85	0.162835	18.0612	59	0.113027	17.1753	42	0.0804598	14.403	33	0.0632184	44.1984	39	0.0747126	74.6854	5	0.00957854	14.169
NRG857_05000	1075372	1076205	-	834	29	0.0347722	3.85682	15	0.0179856	2.73305	9	0.0107914	1.93174	6	0.00719425	5.02978	6	0.00719425	7.19162	1	0.00119904	1.77367
NRG857_05005	1076232	1076648	-	417	5	0.0119904	1.32994	3	0.00719425	1.09322	6	0.0143885	2.57566	1	0.00239808	1.67659	0	0	0	0	0	0
NRG857_05010	1076673	1077062	-	390	6	0.0153846	1.70641	7	0.0179487	2.72745	13	0.0333333	5.96694	7	0.0179487	12.5486	0	0	0	1	0.0025641	3.79293
NRG857_05015	1077067	1077717	-	651	23	0.0353303	3.91872	19	0.0291859	4.43502	33	0.0506912	9.07415	2	0.0030722	2.14789	2	0.0030722	3.07108	1	0.0015361	2.27226
NRG857_05020	1078470	1078925	+	456	5	0.0109649	1.21619	1	0.00219298	0.333241	2	0.00438597	0.785124	0	0	0	0	0	0	0	0	0
NRG857_05025	1078966	1079421	+	456	29	0.0635965	7.05391	20	0.0438596	6.66481	25	0.0548246	9.81405	2	0.00438597	3.0664	1	0.00219298	2.19218	0	0	0
NRG857_05030	1079480	1079812	+	333	6	0.018018	1.9985	5	0.015015	2.28165	7	0.021021	3.76294	0	0	0	0	0	0	0	0	0
NRG857_05035	1079933	1080244	+	312	13	0.0416667	4.62153	19	0.0608974	9.25384	14	0.0448718	8.03242	2	0.00641026	4.48166	3	0.00961539	9.61188	0	0	0
NRG857_05040	1080339	1080872	+	534	187	0.350187	38.8416	137	0.256554	38.9854	97	0.181648	32.5165	9	0.0168539	11.7832	7	0.0131086	13.1038	8	0.0149813	22.161
NRG857_05045	1080874	1082295	+	1422	215	0.151195	16.7701	125	0.0879044	13.3577	107	0.0752461	13.4697	14	0.00984529	6.88322	9	0.00632911	6.3268	6	0.00421941	6.24154
NRG857_05050	1082303	1083460	-	1158	95	0.082038	9.09938	47	0.0405872	6.16754	34	0.029361	5.25585	9	0.00777202	5.43372	8	0.00690846	6.90594	4	0.00345423	5.10965
NRG857_05055	1083836	1085389	+	1554	966	0.621622	68.9482	725	0.466538	70.8941	648	0.416988	74.6443	141	0.0907336	63.4354	132	0.0849421	84.9111	42	0.027027	39.9796
NRG857_05060	1085382	1087925	+	2544	617	0.242531	26.9008	382	0.150157	22.8176	392	0.154088	27.583	105	0.0412736	28.856	110	0.043239	43.2232	42	0.0165094	24.4215
NRG857_05065	1088097	1088324	+	228	201	0.881579	97.7818	183	0.802632	121.966	122	0.535088	95.7851	5	0.0219298	15.332	5	0.0219298	21.9218	4	0.0175439	25.9516
NRG857_05070	1088325	1088699	-	375	457	1.21867	135.17	390	1.04	158.036	301	0.802667	143.684	12	0.032	22.3724	15	0.04	39.9854	3	0.008	11.834
NRG857_05075	1088782	1090008	-	1227	97	0.0790546	8.76848	81	0.0660147	10.0314	85	0.0692747	12.4007	22	0.0179299	12.5355	21	0.0171149	17.1087	9	0.00733496	10.8502
NRG857_05080	1090180	1091100	-	921	361	0.391965	43.4755	275	0.298588	45.3728	224	0.243214	43.5373	62	0.0673181	47.0647	34	0.0369164	36.9029	19	0.0206297	30.5164
NRG857_05085	1091325	1092377	+	1053	577	0.547958	60.7777	544	0.516619	78.5043	497	0.471985	84.4892	13	0.0123457	8.63134	12	0.011396	11.3919	0	0	0
NRG857_05090	1092419	1092994	-	576	47	0.0815972	9.0505	32	0.0555556	8.4421	34	0.0590278	10.5665	3	0.00520833	3.64135	1	0.00173611	1.73548	0	0	0
NRG857_05095	1092998	1093564	-	567	4	0.00705467	0.782481	7	0.0123457	1.87602	3	0.005291	0.947133	1	0.00176367	1.23305	0	0	0	0	0	0
NRG857_05100	1093826	1093939	-	114	5	0.0438596	4.86477	0	0	0	2	0.0175439	3.14049	2	0.0175439	12.2656	1	0.00877193	8.76873	0	0	0
NRG857_05105	1093987	1095105	-	1119	213	0.190349	21.1128	138	0.123324	18.7401	152	0.135836	24.3157	19	0.0169794	11.871	23	0.0205541	20.5466	8	0.00714924	10.5755
NRG857_05110	1095220	1095477	-	258	6246	24.2093	2685.22	5132	19.8915	3022.66	4404	17.0698	3055.63	573	2.22093	1552.74	392	1.51938	1518.83	186	0.72093	1066.43
NRG857_05115	1095764	1096009	-	246	134	0.544715	60.418	88	0.357724	54.3589	79	0.321138	57.4864	15	0.0609756	42.6304	8	0.0325203	32.5085	4	0.0162602	24.0527
NRG857_05120	1096083	1097129	-	1047	149	0.142311	15.7847	132	0.126074	19.158	88	0.0840497	15.0456	19	0.0181471	12.6873	22	0.0210124	21.0047	11	0.0105062	15.5412
NRG857_05125	1097235	1097795	-	561	623	1.11052	123.175	382	0.680927	103.472	349	0.622103	111.362	27	0.0481283	33.6484	13	0.0231729	23.1645	16	0.0285205	42.1888
NRG857_05130	1097929	1098576	-	648	2427	3.74537	415.424	1263	1.94907	296.177	1191	1.83796	329.01	26	0.0401235	28.0519	14	0.0216049	21.5971	8	0.0123457	18.2623
NRG857_05135	1098640	1099848	-	1209	245	0.202647	22.4769	199	0.164599	25.0121	125	0.103391	18.5079	48	0.0397022	27.7574	46	0.038048	38.0341	19	0.0157155	23.247
NRG857_05140	1100084	1100668	+	585	292	0.499145	55.3636	270	0.461538	70.1343	176	0.300855	53.8555	33	0.0564103	39.4386	28	0.0478632	47.8458	13	0.0222222	32.8721
NRG857_05145	1100679	1101326	+	648	226	0.348765	38.6839	185	0.285494	43.383	132	0.203704	36.4646	29	0.0447531	31.2886	21	0.0324074	32.3956	25	0.0385802	57.0696
NRG857_05150	1101328	1102251	+	924	261	0.282468	31.3304	207	0.224026	34.0425	139	0.150433	26.9287	15	0.0162338	11.3497	26	0.0281385	28.1283	14	0.0151515	22.4128
NRG857_05155	1102361	1103896	+	1536	130	0.0846354	9.38748	98	0.0638021	9.69522	67	0.0436198	7.8083	17	0.0110677	7.73787	14	0.00911458	9.11126	5	0.00325521	4.81525
NRG857_05160	1103936	1104352	-	417	295	0.707434	78.4663	170	0.407674	61.9492	90	0.215827	38.6349	10	0.0239808	16.7659	10	0.0239808	23.9721	2	0.00479616	7.0947
NRG857_05165	1104357	1104650	-	294	211	0.717687	79.6035	121	0.411565	62.5404	49	0.166667	29.8347	3	0.0102041	7.13407	5	0.0170068	17.0006	1	0.00340136	5.03144
NRG857_05170	1104726	1105385	-	660	7	0.0106061	1.17639	6	0.00909091	1.38143	6	0.00909091	1.62735	2	0.0030303	2.1186	1	0.00151515	1.5146	0	0	0
NRG857_05175	1105540	1105956	+	417	0	0	0	1	0.00239808	0.364407	1	0.00239808	0.429276	0	0	0	0	0	0	0	0	0
NRG857_05180	1105960	1106364	+	405	4	0.00987654	1.09547	0	0	0	1	0.00246914	0.441996	1	0.00246914	1.72627	0	0	0	0	0	0
NRG857_05185	1106376	1107071	+	696	2	0.00287356	0.318726	0	0	0	2	0.00287356	0.514391	2	0.00287356	2.00902	0	0	0	0	0	0
NRG857_05190	1107096	1108301	+	1206	13	0.0107794	1.19562	11	0.00912106	1.38602	14	0.0116086	2.07804	3	0.00248756	1.73915	0	0	0	0	0	0
NRG857_05195	1108321	1109076	+	756	5	0.00661376	0.733576	11	0.0145503	2.21103	9	0.0119048	2.13105	1	0.00132275	0.924787	2	0.0026455	2.64454	0	0	0
NRG857_05200	1109248	1110030	+	783	11	0.0140485	1.55822	10	0.0127714	1.94071	7	0.00893997	1.60033	1	0.00127714	0.892898	1	0.00127714	1.27667	0	0	0
NRG857_05205	1110083	1110781	+	699	9	0.0128755	1.42811	4	0.00572246	0.869572	4	0.00572246	1.02437	1	0.00143062	1.0002	1	0.00143062	1.43009	0	0	0
NRG857_05210	1110790	1111890	+	1101	11	0.00999092	1.10816	8	0.00726612	1.10414	6	0.00544959	0.975522	0	0	0	0	0	0	0	0	0
NRG857_05215	1111890	1112831	+	942	12	0.0127389	1.41295	9	0.00955414	1.45183	7	0.007431	1.33021	0	0	0	2	0.00212314	2.12237	1	0.00106157	1.57032
NRG857_05220	1112897	1114540	+	1644	403	0.245134	27.1894	224	0.136253	20.7047	132	0.080292	14.3729	5	0.00304136	2.12633	6	0.00364964	3.6483	1	0.000608273	0.899783
NRG857_05225	1114553	1115506	+	954	509	0.533543	59.1788	303	0.31761	48.2633	201	0.210692	37.7156	23	0.024109	16.8555	14	0.0146751	14.6697	7	0.00733753	10.854
NRG857_05230	1115701	1118886	-	3186	1419	0.445386	49.4008	929	0.291588	44.3091	871	0.273384	48.9379	242	0.0759573	53.1047	226	0.0709353	70.9095	86	0.0269931	39.9294
NRG857_05233	1119021	1119341	+	321	724	2.25545	250.167	484	1.50779	229.12	485	1.5109	270.464	116	0.361371	252.648	87	0.271028	270.929	19	0.05919	87.5565
NRG857_05235	1119459	1120418	+	960	194	0.202083	22.4144	144	0.15	22.7937	97	0.101042	18.0873	23	0.0239583	16.7502	25	0.0260417	26.0322	9	0.009375	13.8679
NRG857_05240	1120529	1121152	-	624	399	0.639423	70.9227	297	0.475962	72.326	285	0.456731	81.7586	79	0.126603	88.5128	62	0.099359	99.3227	34	0.0544872	80.5998
NRG857_05245	1121312	1121833	+	522	1988	3.80843	422.418	1538	2.94636	447.722	1062	2.03448	364.189	540	1.03448	723.247	459	0.87931	878.99	116	0.222222	328.721
NRG857_05250	1121885	1122058	+	174	1546	8.88506	985.501	1155	6.63793	1008.68	786	4.51724	808.623	339	1.94828	1362.12	277	1.59195	1591.37	175	1.00575	1487.75
NRG857_05255	1122169	1123209	+	1041	815	0.782901	86.8368	679	0.652257	99.1156	539	0.517771	92.6853	49	0.0470701	32.9086	69	0.0662824	66.2582	18	0.0172911	25.5777
NRG857_05260	1123277	1124230	+	954	941	0.986373	109.405	736	0.771488	117.234	517	0.541929	97.0097	87	0.091195	63.7579	78	0.081761	81.7312	24	0.0251572	37.2137
NRG857_05265	1124246	1125175	+	930	832	0.894624	99.2287	578	0.621505	94.4426	431	0.463441	82.9597	64	0.0688172	48.1128	77	0.0827957	82.7655	50	0.0537634	79.5292
NRG857_05270	1125188	1125922	+	735	4279	5.82177	645.731	2999	4.08027	620.029	2514	3.42041	612.281	708	0.963265	673.456	486	0.661224	660.983	211	0.287075	424.654
NRG857_05275	1126133	1126369	+	237	12056	50.8692	5642.24	7568	31.9325	4852.39	6650	28.0591	5022.8	3261	13.7595	9619.8	1955	8.24895	8245.94	985	4.15612	6147.91
NRG857_05280	1126457	1127698	+	1242	2344	1.88728	209.331	1638	1.31884	200.408	1305	1.05072	188.088	633	0.509662	356.324	464	0.373591	373.455	182	0.146538	216.765
NRG857_05285	1127818	1128627	+	810	126	0.155556	17.2537	75	0.0925926	14.0702	67	0.082716	14.8069	12	0.0148148	10.3576	11	0.0135802	13.5753	5	0.00617284	9.13114
NRG857_05290	1128630	1129652	+	1023	159	0.155425	17.2393	96	0.0938416	14.26	96	0.0938416	16.7984	15	0.0146628	10.2513	9	0.00879765	8.79444	5	0.00488759	7.22993
NRG857_05295	1129642	1130283	+	642	148	0.23053	25.5696	108	0.168224	25.563	78	0.121495	21.7487	24	0.0373832	26.136	17	0.0264798	26.4701	6	0.00934579	13.8247
NRG857_05300	1130280	1131284	+	1005	117	0.116418	12.9127	85	0.0845771	12.8521	65	0.0646766	11.5776	33	0.0328358	22.9568	27	0.0268657	26.8559	8	0.0079602	11.7751
NRG857_05305	1131295	1132092	+	798	480	0.601504	66.7168	434	0.54386	82.6437	509	0.637845	114.179	22	0.0275689	19.2745	14	0.0175439	17.5375	8	0.0100251	14.8295
NRG857_05310	1132387	1133820	+	1434	281	0.195955	21.7347	244	0.170153	25.8561	259	0.180614	32.3313	56	0.0390516	27.3025	56	0.0390516	39.0374	30	0.0209205	30.9465
NRG857_05315	1133880	1136069	-	2190	45	0.0205479	2.27911	37	0.016895	2.56732	41	0.0187215	3.3513	14	0.00639269	4.46938	12	0.00547945	5.47745	4	0.00182648	2.70182
NRG857_05320	1136403	1136762	+	360	267	0.741667	82.2632	200	0.555556	84.421	167	0.463889	83.0399	25	0.0694444	48.5513	32	0.0888889	88.8565	11	0.0305556	45.1991
NRG857_05325	1136765	1137142	+	378	131	0.346561	38.4394	94	0.248677	37.7884	67	0.177249	31.729	23	0.0608466	42.5402	14	0.037037	37.0235	11	0.0291005	43.0468
NRG857_05330	1137156	1137797	+	642	183	0.285047	31.6164	150	0.233645	35.5041	134	0.208723	37.3631	20	0.0311526	21.78	21	0.0327103	32.6983	10	0.0155763	23.0412
NRG857_05335	1137778	1138602	+	825	118	0.14303	15.8645	79	0.0957576	14.5511	75	0.0909091	16.2735	17	0.0206061	14.4065	8	0.00969697	9.69343	6	0.00727273	10.7581
NRG857_05340	1138625	1139638	+	1014	260	0.25641	28.4402	184	0.18146	27.5742	149	0.146943	26.304	28	0.0276134	19.3056	23	0.0226824	22.6742	17	0.0167653	24.7999
NRG857_05345	1139661	1140203	+	543	1294	2.38306	264.321	1064	1.95948	297.759	941	1.73297	310.215	113	0.208103	145.493	75	0.138122	138.071	38	0.0699816	103.52
NRG857_05350	1140603	1141907	+	1305	188	0.144061	15.9788	133	0.101916	15.4869	59	0.0452107	8.09309	50	0.0383142	26.7869	37	0.0283525	28.3421	30	0.0229885	34.0056
NRG857_05355	1142146	1142673	+	528	269	0.50947	56.5087	163	0.308712	46.9112	62	0.117424	21.0199	14	0.0265152	18.5378	10	0.0189394	18.9325	2	0.00378788	5.6032
NRG857_05360	1142735	1143367	-	633	62	0.0979463	10.8639	34	0.0537125	8.16203	25	0.0394945	7.06983	20	0.0315956	22.0897	25	0.0394945	39.4801	6	0.00947867	14.0213
NRG857_05365	1143608	1143865	+	258	113	0.437984	48.5798	151	0.585271	88.9365	123	0.476744	85.3411	18	0.0697674	48.7771	41	0.158915	158.857	6	0.0232558	34.401
NRG857_05370	1143948	1144907	-	960	201	0.209375	23.2232	171	0.178125	27.0675	145	0.151042	27.0377	85	0.0885417	61.9029	64	0.0666667	66.6423	19	0.0197917	29.2767
NRG857_05375	1145053	1148499	-	3447	513	0.148825	16.5072	349	0.101247	15.3853	303	0.0879025	15.7353	61	0.0176965	12.3723	71	0.0205976	20.5901	19	0.00551204	8.15365
NRG857_05380	1148627	1149700	-	1074	26	0.0242086	2.68513	31	0.0288641	4.38612	29	0.0270019	4.83355	6	0.00558659	3.9058	7	0.00651769	6.51531	2	0.0018622	2.75464
NRG857_05385	1149961	1151160	+	1200	314	0.261667	29.0232	188	0.156667	23.8067	173	0.144167	25.807	12	0.01	6.99139	33	0.0275	27.49	7	0.00583333	8.62892
NRG857_05390	1151153	1151854	+	702	154	0.219373	24.3322	112	0.159544	24.244	85	0.121083	21.6748	12	0.017094	11.9511	6	0.00854701	8.54389	2	0.002849	4.21437
NRG857_05395	1151854	1153098	+	1245	338	0.271486	30.1123	269	0.216064	32.8326	257	0.206426	36.9519	25	0.0200803	14.0389	16	0.0128514	12.8467	16	0.0128514	19.0104
NRG857_05400	1153127	1154038	+	912	252	0.276316	30.648	208	0.22807	34.657	170	0.186404	33.3678	28	0.0307018	21.4648	26	0.0285088	28.4984	14	0.0153509	22.7077
NRG857_05405	1154054	1154875	+	822	218	0.265207	29.4159	164	0.199513	30.3176	118	0.143552	25.697	22	0.026764	18.7117	17	0.0206813	20.6737	13	0.0158151	23.3944
NRG857_05410	1155013	1155801	-	789	29	0.0367554	4.07679	28	0.035488	5.39267	29	0.0367554	6.57952	8	0.0101394	7.08886	11	0.0139417	13.9366	1	0.00126743	1.87483
NRG857_05415	1155798	1156259	-	462	8	0.017316	1.92064	2	0.004329	0.657826	6	0.012987	2.32478	2	0.004329	3.02658	2	0.004329	4.32742	0	0	0
NRG857_05420	1156317	1157363	-	1047	227	0.21681	24.0478	172	0.164279	24.9634	132	0.126074	22.5684	38	0.0362942	25.3747	37	0.0353391	35.3262	16	0.0152818	22.6054
NRG857_05425	1157360	1158154	-	795	58	0.072956	8.09204	40	0.0503145	7.64567	31	0.0389937	6.98019	4	0.00503145	3.51768	6	0.00754717	7.54442	1	0.00125786	1.86068
NRG857_05430	1158151	1159008	-	858	29	0.0337995	3.74893	28	0.032634	4.95899	20	0.02331	4.17269	11	0.0128205	8.96332	14	0.016317	16.3111	2	0.002331	3.44812
NRG857_05435	1158992	1160128	-	1137	109	0.0958663	10.6332	68	0.0598065	9.08806	40	0.0351803	6.29756	25	0.0219877	15.3724	16	0.0140721	14.067	1	0.000879507	1.30101
NRG857_05440	1160378	1161604	+	1227	1380	1.12469	124.747	880	0.717196	108.984	702	0.572127	102.415	255	0.207824	145.298	183	0.149144	149.09	149	0.121434	179.631
NRG857_05445	1161653	1162774	-	1122	564	0.502674	55.7549	384	0.342246	52.0069	352	0.313725	56.1594	87	0.0775401	54.2113	83	0.073975	73.9481	40	0.0356506	52.736
NRG857_05450	1162850	1164310	-	1461	390	0.26694	29.6082	230	0.157426	23.9222	231	0.158111	28.3031	32	0.0219028	15.3131	32	0.0219028	21.8948	7	0.00479124	7.08741
NRG857_05455	1164310	1164981	-	672	474	0.705357	78.2359	334	0.497024	75.5266	307	0.456845	81.779	43	0.0639881	44.7366	36	0.0535714	53.5519	20	0.0297619	44.0251
NRG857_05460	1165151	1166521	-	1371	112	0.0816922	9.06103	86	0.0627279	9.532	58	0.0423049	7.57292	24	0.0175055	12.2388	44	0.0320934	32.0817	14	0.0102115	15.1053
NRG857_05465	1166525	1167166	-	642	124	0.193146	21.4232	62	0.0965732	14.675	59	0.0919003	16.4509	14	0.0218069	15.246	10	0.0155763	15.5706	0	0	0
NRG857_05470	1167202	1168308	-	1107	529	0.477868	53.0036	406	0.366757	55.7316	261	0.235772	42.2052	74	0.0668473	46.7356	70	0.063234	63.2109	8	0.00722674	10.6901
NRG857_05475	1168362	1168823	-	462	72	0.155844	17.2857	31	0.0670996	10.1963	34	0.0735931	13.1738	0	0	0	2	0.004329	4.32742	2	0.004329	6.40365
NRG857_05480	1168833	1169456	-	624	103	0.165064	18.3084	66	0.105769	16.0725	67	0.107372	19.2204	12	0.0192308	13.445	7	0.0112179	11.2139	0	0	0
NRG857_05485	1169658	1170908	+	1251	6532	5.22142	579.143	3970	3.17346	482.232	3826	3.05835	547.47	203	0.16227	113.449	159	0.127098	127.052	134	0.107114	158.448
NRG857_05490	1171022	1172164	-	1143	28	0.0244969	2.71712	15	0.0131234	1.9942	12	0.0104987	1.87935	4	0.00349956	2.44668	0	0	0	0	0	0
NRG857_05495	1172154	1172390	-	237	2	0.00843882	0.936006	1	0.00421941	0.641172	0	0	0	0	0	0	0	0	0	0	0	0
NRG857_05500	1172530	1172769	-	240	5	0.0208333	2.31076	0	0	0	5	0.0208333	3.72934	2	0.00833333	5.82616	1	0.00416667	4.16515	0	0	0
NRG857_05505	1172817	1173035	-	219	2	0.00913242	1.01294	1	0.00456621	0.693871	1	0.00456621	0.817389	0	0	0	0	0	0	0	0	0
NRG857_05510	1173134	1173349	-	216	2	0.00925926	1.02701	1	0.00462963	0.703508	3	0.0138889	2.48623	0	0	0	1	0.00462963	4.62794	0	0	0
NRG857_05515	1173426	1173617	-	192	1	0.00520833	0.577691	1	0.00520833	0.791447	0	0	0	0	0	0	0	0	0	0	0	0
NRG857_05520	1173590	1173772	-	183	0	0	0	0	0	0	0	0	0	0	0	0	0	0	0	0	0	0
NRG857_05525	1173769	1174449	-	681	5	0.00734214	0.814366	4	0.00587371	0.892556	1	0.00146843	0.262861	0	0	0	0	0	0	0	0	0
NRG857_05530	1174446	1175231	-	786	14	0.0178117	1.97562	11	0.0139949	2.12664	7	0.00890585	1.59422	1	0.00127227	0.88949	0	0	0	1	0.00127227	1.88199
NRG857_05535	1175237	1175533	-	297	2	0.00673401	0.746914	2	0.00673401	1.02328	4	0.013468	2.41088	0	0	0	0	0	0	0	0	0
NRG857_05540	1175609	1175986	-	378	3	0.00793651	0.880291	5	0.0132275	2.01002	3	0.00793651	1.4207	1	0.0026455	1.84957	1	0.0026455	2.64454	0	0	0
NRG857_05545	1176291	1176668	-	378	509	1.34656	149.356	347	0.917989	139.496	399	1.05556	188.953	56	0.148148	103.576	38	0.100529	100.492	8	0.021164	31.3068
NRG857_05550	1176646	1177707	-	1062	651	0.612994	67.9913	506	0.47646	72.4017	478	0.450094	80.5705	37	0.0348399	24.3579	34	0.0320151	32.0034	13	0.0122411	18.1075
NRG857_05555	1177788	1178426	-	639	491	0.768388	85.2271	362	0.56651	86.0856	333	0.521127	93.286	92	0.143975	100.658	49	0.0766823	76.6543	32	0.0500782	74.0779
NRG857_05560	1178591	1178818	+	228	99	0.434211	48.1612	68	0.298246	45.3207	85	0.372807	66.7355	12	0.0526316	36.7968	12	0.0526316	52.6124	0	0	0
NRG857_05565	1178849	1179388	+	540	4	0.00740741	0.821605	4	0.00740741	1.12561	4	0.00740741	1.32599	3	0.00555556	3.8841	0	0	0	0	0	0
NRG857_05570	1179385	1180404	+	1020	6	0.00588235	0.652451	4	0.00392157	0.595913	7	0.00686274	1.22849	0	0	0	1	0.000980392	0.980034	0	0	0
NRG857_05575	1180401	1181102	+	702	2	0.002849	0.316002	5	0.00712251	1.08232	3	0.0042735	0.764992	1	0.0014245	0.995924	1	0.0014245	1.42398	0	0	0
NRG857_05580	1181099	1181401	+	303	6	0.019802	2.19637	1	0.00330033	0.501511	2	0.00660066	1.18157	0	0	0	0	0	0	0	0	0
NRG857_05585	1181448	1181801	+	354	96	0.271186	30.0791	76	0.214689	32.6237	57	0.161017	28.8234	20	0.0564972	39.4994	28	0.079096	79.0672	3	0.00847458	12.536
NRG857_05587	1181850	1181999	+	150	3	0.02	2.21833	0	0	0	0	0	0	0	0	0	1	0.00666667	6.66423	0	0	0
NRG857_05590	1182057	1183583	+	1527	45	0.0294695	3.26867	35	0.0229208	3.48299	33	0.021611	3.86855	8	0.00523903	3.66281	6	0.00392927	3.92784	2	0.00130976	1.93745
NRG857_05595	1183933	1184976	-	1044	72	0.0689655	7.64943	50	0.0478927	7.27767	31	0.0296935	5.31538	7	0.00670498	4.68771	11	0.0105364	10.5326	9	0.00862069	12.7521
NRG857_05600	1185424	1185879	+	456	0	0	0	3	0.00657895	0.999722	2	0.00438597	0.785124	3	0.00657895	4.5996	5	0.0109649	10.9609	1	0.00219298	3.24396
NRG857_05605	1185879	1186049	+	171	1	0.00584795	0.648636	0	0	0	0	0	0	0	0	0	0	0	0	0	0	0
NRG857_05610	1186042	1186332	+	291	0	0	0	0	0	0	1	0.00343643	0.615148	0	0	0	0	0	0	0	0	0
NRG857_05615	1186329	1186691	+	363	0	0	0	1	0.00275482	0.418616	0	0	0	1	0.00275482	1.926	0	0	0	0	0	0
NRG857_05620	1186691	1186828	+	138	0	0	0	0	0	0	1	0.00724638	1.29716	0	0	0	0	0	0	0	0	0
NRG857_05625	1186914	1187297	+	384	56	0.145833	16.1754	36	0.09375	14.246	28	0.0729167	13.0527	34	0.0885417	61.9029	14	0.0364583	36.445	6	0.015625	23.1132
NRG857_05630	1187486	1188568	-	1083	6672	6.16066	683.321	2670	2.46537	374.633	1891	1.74608	312.562	1077	0.99446	695.266	1498	1.38319	1382.69	977	0.902124	1334.46
NRG857_05635	1189158	1189373	+	216	11	0.0509259	5.64854	5	0.0231481	3.51754	17	0.0787037	14.0886	6	0.0277778	19.4205	6	0.0277778	27.7676	0	0	0
NRG857_05640	1189378	1189692	+	315	8	0.0253968	2.81693	2	0.00634921	0.964811	4	0.0126984	2.27312	3	0.00952381	6.65847	0	0	0	0	0	0
NRG857_05645	1189689	1189928	-	240	2407	10.0292	1112.4	1450	6.04167	918.078	1501	6.25417	1119.55	588	2.45	1712.89	352	1.46667	1466.13	378	1.575	2329.81
NRG857_05650	1190063	1190596	+	534	9	0.0168539	1.86938	3	0.00561798	0.853695	6	0.011236	2.01133	5	0.0093633	6.54624	1	0.00187266	1.87198	0	0	0
NRG857_05655	1190593	1191054	+	462	25	0.0541126	6.00199	21	0.0454545	6.90717	19	0.0411255	7.36181	6	0.012987	9.07973	11	0.0238095	23.8008	6	0.012987	19.211
NRG857_05660	1191086	1191379	-	294	145	0.493197	54.7038	143	0.486395	73.9114	83	0.282313	50.5363	10	0.0340136	23.7802	26	0.0884354	88.4031	9	0.0306122	45.283
NRG857_05665	1191806	1192186	+	381	264	0.692913	76.8557	232	0.608924	92.5307	183	0.480315	85.9803	25	0.0656168	45.8753	23	0.0603675	60.3454	12	0.0314961	46.5904
NRG857_05670	1192393	1192575	+	183	79	0.431694	47.8821	41	0.224044	34.0452	37	0.202186	36.1929	7	0.0382514	26.743	7	0.0382514	38.2374	4	0.0218579	32.3332
NRG857_05675	1193139	1193684	+	546	14	0.025641	2.84402	8	0.014652	2.22649	9	0.0164835	2.95068	1	0.0018315	1.28047	3	0.00549451	5.4925	0	0	0
NRG857_05680	1193659	1195584	+	1926	21	0.0109034	1.20937	16	0.00830737	1.26237	3	0.00155763	0.278829	6	0.00311526	2.178	2	0.00103842	1.03804	0	0	0
NRG857_05685	1195581	1195787	+	207	0	0	0	0	0	0	0	0	0	0	0	0	0	0	0	0	0	0
NRG857_05690	1195784	1197385	+	1602	9	0.00561798	0.623128	10	0.0062422	0.94855	13	0.00811486	1.45263	2	0.00124844	0.872833	1	0.00062422	0.623992	2	0.00124844	1.84675
NRG857_05695	1197366	1198697	+	1332	11	0.00825826	0.915979	9	0.00675676	1.02674	4	0.003003	0.537562	2	0.0015015	1.04976	6	0.0045045	4.50286	0	0	0
NRG857_05700	1198707	1199039	+	333	6	0.018018	1.9985	2	0.00600601	0.912659	5	0.015015	2.68781	0	0	0	0	0	0	1	0.003003	4.44217
NRG857_05705	1199095	1199370	+	276	4	0.0144928	1.60749	1	0.00362319	0.550572	2	0.00724638	1.29716	0	0	0	2	0.00724638	7.24373	0	0	0
NRG857_05710	1199503	1200738	+	1236	96	0.0776699	8.61489	67	0.0542071	8.23719	50	0.0404531	7.24143	1	0.000809061	0.565646	4	0.00323625	3.23507	1	0.000809061	1.1968
NRG857_05715	1200740	1200967	+	228	114	0.5	55.4584	80	0.350877	53.3185	99	0.434211	77.7272	30	0.131579	91.992	15	0.0657895	65.7655	4	0.0175439	25.9516
NRG857_05720	1201037	1201573	-	537	25	0.0465549	5.16372	25	0.0465549	7.07438	32	0.0595903	10.6672	22	0.0409683	28.6426	14	0.0260708	26.0613	11	0.0204842	30.3011
NRG857_05725	1201924	1202226	-	303	30	0.0990099	10.9819	27	0.0891089	13.5408	25	0.0825083	14.7697	9	0.029703	20.7665	6	0.019802	19.7948	4	0.0132013	19.528
NRG857_05730	1202435	1202725	+	291	1	0.00343643	0.381157	0	0	0	1	0.00343643	0.615148	0	0	0	1	0.00343643	3.43517	0	0	0
NRG857_05735	1202718	1202942	+	225	0	0	0	0	0	0	0	0	0	0	0	0	0	0	0	0	0	0
NRG857_05740	1202945	1203232	+	288	0	0	0	0	0	0	0	0	0	0	0	0	0	0	0	0	0	0
NRG857_05745	1203229	1205049	+	1821	46	0.0252608	2.80185	25	0.0137287	2.08619	36	0.0197694	3.53888	10	0.00549149	3.83931	3	0.00164745	1.64685	7	0.00384404	5.68628
NRG857_05750	1205337	1205582	+	246	23	0.0934959	10.3703	14	0.0569106	8.648	11	0.0447154	8.00443	3	0.0121951	8.52608	1	0.00406504	4.06356	1	0.00406504	6.01319
NRG857_05755	1205579	1206028	+	450	12	0.0266667	2.95778	9	0.02	3.03915	3	0.00666667	1.19339	3	0.00666667	4.66093	0	0	0	0	0	0
NRG857_05760	1206246	1207286	+	1041	6	0.00576369	0.639289	6	0.00576369	0.875837	2	0.00192123	0.343916	0	0	0	0	0	0	0	0	0
NRG857_05765	1207296	1207637	+	342	4	0.0116959	1.29727	4	0.0116959	1.77728	0	0	0	0	0	0	0	0	0	1	0.00292398	4.32527
NRG857_05770	1207649	1208032	+	384	14	0.0364583	4.04384	10	0.0260417	3.95723	12	0.03125	5.59401	4	0.0104167	7.2827	2	0.00520833	5.20643	1	0.00260417	3.8522
NRG857_05775	1208278	1208472	+	195	2	0.0102564	1.13761	2	0.0102564	1.55854	1	0.00512821	0.917991	0	0	0	1	0.00512821	5.12633	0	0	0
NRG857_05780	1208536	1209084	-	549	95	0.173042	19.1932	60	0.10929	16.6074	76	0.138434	24.7807	138	0.251366	175.74	88	0.160291	160.233	59	0.107468	158.972
NRG857_05785	1209089	1210252	-	1164	484	0.415808	46.12	335	0.287801	43.7335	305	0.262027	46.9051	375	0.322165	225.238	310	0.266323	266.226	121	0.103952	153.77
NRG857_05790	1210433	1211197	+	765	40	0.0522876	5.79957	17	0.0222222	3.37684	13	0.0169935	3.04197	3	0.00392157	2.74172	11	0.0143791	14.3738	3	0.00392157	5.80096
NRG857_05795	1211239	1211634	+	396	7	0.0176768	1.96065	5	0.0126263	1.91866	5	0.0126263	2.2602	0	0	0	1	0.00252525	2.52433	0	0	0
NRG857_05800	1211646	1211999	+	354	5	0.0141243	1.56662	9	0.0254237	3.86333	0	0	0	1	0.00282486	1.97497	0	0	0	2	0.00564972	8.35731
NRG857_05805	1212011	1212589	+	579	3	0.00518135	0.574698	3	0.00518135	0.787346	6	0.0103627	1.85501	0	0	0	1	0.00172712	1.72649	0	0	0
NRG857_05810	1212586	1212981	+	396	1	0.00252525	0.280093	0	0	0	3	0.00757576	1.35612	1	0.00252525	1.7655	1	0.00252525	2.52433	0	0	0
NRG857_05815	1212989	1213729	+	741	18	0.0242915	2.69433	7	0.00944669	1.4355	9	0.0121457	2.17419	5	0.00674764	4.71754	2	0.00269906	2.69807	0	0	0
NRG857_05820	1213745	1214167	+	423	3	0.0070922	0.786643	4	0.00945627	1.43695	0	0	0	0	0	0	0	0	0	1	0.00236407	3.49703
NRG857_05825	1214149	1214583	+	435	3	0.00689655	0.764943	2	0.0045977	0.698656	4	0.0091954	1.64605	0	0	0	1	0.00229885	2.29801	1	0.00229885	3.40056
NRG857_05830	1214576	1217137	+	2562	62	0.0241998	2.68417	58	0.0226386	3.4401	34	0.0132709	2.3756	13	0.00507416	3.54754	9	0.00351288	3.5116	3	0.00117096	1.73214
NRG857_05835	1217134	1217463	+	330	1	0.0030303	0.336111	1	0.0030303	0.460478	0	0	0	0	0	0	1	0.0030303	3.0292	0	0	0
NRG857_05840	1217463	1218161	+	699	8	0.0114449	1.26943	6	0.00858369	1.30436	5	0.00715308	1.28046	0	0	0	2	0.00286123	2.86019	0	0	0
NRG857_05845	1218166	1218909	+	744	2	0.00268817	0.298163	4	0.00537634	0.816977	2	0.00268817	0.481205	0	0	0	0	0	0	0	0	0
NRG857_05850	1218906	1219478	+	573	3	0.0052356	0.580716	3	0.0052356	0.79559	0	0	0	0	0	0	1	0.0017452	1.74456	0	0	0
NRG857_05855	1219539	1222952	+	3414	73	0.0213825	2.37168	44	0.0128881	1.95845	46	0.0134739	2.41194	13	0.00380785	2.66222	24	0.00702988	7.02731	3	0.000878735	1.29986
NRG857_05860	1223022	1223621	+	600	5	0.00833333	0.924306	3	0.005	0.759789	6	0.01	1.79008	2	0.00333333	2.33046	0	0	0	2	0.00333333	4.93081
NRG857_05865	1223686	1225746	+	2061	28	0.0135856	1.50687	10	0.00485201	0.737301	14	0.00679282	1.21597	4	0.00194081	1.35689	3	0.0014556	1.45507	0	0	0
NRG857_05870	1225743	1226021	+	279	2	0.00716846	0.795102	3	0.0107527	1.63395	0	0	0	0	0	0	0	0	0	0	0	0
NRG857_05875	1226034	1226327	+	294	19	0.0646258	7.16809	12	0.0408163	6.20236	15	0.0510204	9.13307	1	0.00340136	2.37802	3	0.0102041	10.2004	0	0	0
NRG857_05880	1226419	1227276	-	858	103	0.120047	13.3152	96	0.111888	17.0023	106	0.123543	22.1152	32	0.037296	26.0751	17	0.0198135	19.8063	11	0.0128205	18.9647
NRG857_05885	1227273	1228130	-	858	108	0.125874	13.9615	93	0.108392	16.4709	79	0.0920746	16.4821	19	0.0221445	15.4821	20	0.02331	23.3015	5	0.00582751	8.6203
NRG857_05890	1228127	1228954	-	828	121	0.146135	16.2088	82	0.0990338	15.049	73	0.0881643	15.7821	23	0.0277778	19.4205	13	0.0157005	15.6948	6	0.00724638	10.7192
NRG857_05895	1228954	1229868	-	915	59	0.0644809	7.15201	42	0.0459016	6.97511	62	0.0677596	12.1295	20	0.0218579	15.2817	17	0.0185792	18.5725	11	0.0120219	17.7833
NRG857_05897	1230145	1230429	+	285	1	0.00350877	0.389181	3	0.0105263	1.59956	6	0.0210526	3.76859	2	0.00701754	4.90624	3	0.0105263	10.5225	1	0.00350877	5.19033
NRG857_05900	1230553	1231323	+	771	261	0.338521	37.5477	188	0.243839	37.0532	175	0.226978	40.6309	47	0.0609598	42.6194	53	0.0687419	68.7168	17	0.0220493	32.6163
NRG857_05905	1231795	1231947	+	153	19	0.124183	13.774	14	0.0915033	13.9046	12	0.0784314	14.0399	5	0.0326797	22.8477	4	0.0261438	26.1343	2	0.0130719	19.3365
NRG857_05910	1232031	1232156	-	126	1	0.00793651	0.880291	1	0.00793651	1.20601	0	0	0	0	0	0	1	0.00793651	7.93361	1	0.00793651	11.74
NRG857_05915	1232209	1232613	-	405	14	0.0345679	3.83416	18	0.0444444	6.75368	15	0.037037	6.62993	5	0.0123457	8.63134	4	0.00987654	9.87294	0	0	0
NRG857_05920	1232834	1233565	-	732	304	0.415301	46.0638	219	0.29918	45.4628	206	0.281421	50.3766	24	0.0327869	22.9226	24	0.0327869	32.7749	10	0.0136612	20.2083
NRG857_05925	1233770	1234981	-	1212	292	0.240924	26.7225	132	0.108911	16.5499	129	0.106436	19.0529	15	0.0123762	8.65271	7	0.00577558	5.77347	0	0	0
NRG857_05930	1235295	1235531	+	237	215	0.907173	100.621	198	0.835443	126.952	289	1.21941	218.284	5	0.021097	14.7498	7	0.0295359	29.5251	0	0	0
NRG857_05935	1235574	1235846	+	273	243	0.89011	98.7281	224	0.820513	124.683	369	1.35165	241.956	2	0.00732601	5.1219	0	0	0	1	0.003663	5.41848
NRG857_05940	1235875	1236141	+	267	902	3.37828	374.707	1339	5.01498	762.065	1973	7.38951	1322.78	1	0.00374532	2.6185	3	0.011236	11.2319	1	0.00374532	5.54024
NRG857_05945	1236254	1236502	+	249	88	0.353414	39.1995	110	0.441767	67.1299	143	0.574297	102.804	0	0	0	2	0.00803213	8.0292	1	0.00401606	5.94074
NRG857_05950	1237013	1237693	+	681	9	0.0132159	1.46586	13	0.0190896	2.90081	7	0.010279	1.84003	13	0.0190896	13.3463	3	0.00440529	4.40368	2	0.00293686	4.34433
NRG857_05955	1237825	1238043	+	219	57	0.260274	28.8687	59	0.269406	40.9384	49	0.223744	40.0521	2	0.00913242	6.38483	0	0	0	0	0	0
NRG857_05960	1238441	1238620	+	180	1	0.00555556	0.616204	1	0.00555556	0.84421	0	0	0	9	0.05	34.9569	7	0.0388889	38.8747	3	0.0166667	24.6541
NRG857_05965	1238910	1239287	+	378	7	0.0185185	2.05401	4	0.010582	1.60802	3	0.00793651	1.4207	6	0.015873	11.0974	5	0.0132275	13.2227	3	0.00793651	11.74
NRG857_05980	1240018	1240347	-	330	64	0.193939	21.5111	53	0.160606	24.4053	50	0.151515	27.1225	31	0.0939394	65.6767	19	0.0575758	57.5548	8	0.0242424	35.8605
NRG857_05985	1240357	1240701	-	345	22	0.0637681	7.07295	21	0.0608696	9.2496	9	0.026087	4.66978	7	0.0202899	14.1854	1	0.00289855	2.89749	1	0.00289855	4.28766
NRG857_05990	1241294	1241620	+	327	4	0.0122324	1.35678	6	0.0183486	2.78822	0	0	0	2	0.00611621	4.27608	3	0.00917431	9.17096	0	0	0
NRG857_05995	1241992	1242258	-	267	391	1.46442	162.429	223	0.835206	126.916	180	0.674157	120.68	30	0.11236	78.5549	17	0.0636704	63.6472	21	0.0786517	116.345
NRG857_06000	1242262	1243074	-	813	1106	1.36039	150.89	683	0.840098	127.659	583	0.717097	128.366	80	0.098401	68.796	68	0.0836408	83.6103	38	0.0467405	69.1406
NRG857_06005	1243098	1243793	-	696	652	0.936782	103.905	451	0.647989	98.4669	393	0.564655	101.078	36	0.0517241	36.1624	37	0.0531609	53.1415	8	0.0114943	17.0028
NRG857_06010	1244313	1244681	+	369	303	0.821138	91.0779	217	0.588076	89.3627	201	0.544715	97.5085	9	0.0243902	17.0522	7	0.0189702	18.9633	1	0.00271003	4.00879
NRG857_06015	1244784	1245185	-	402	170	0.422886	46.9051	131	0.325871	49.5186	108	0.268657	48.0918	9	0.0223881	15.6524	5	0.0124378	12.4333	8	0.0199005	29.4377
NRG857_06020	1245427	1245720	+	294	135	0.459184	50.9311	98	0.333333	50.6526	67	0.227891	40.7944	7	0.0238095	16.6462	9	0.0306122	30.6011	8	0.0272109	40.2515
NRG857_06025	1245792	1246451	+	660	184	0.278788	30.9222	117	0.177273	26.938	91	0.137879	24.6814	18	0.0272727	19.0674	19	0.0287879	28.7774	14	0.0212121	31.3779
NRG857_06030	1246528	1246989	+	462	86	0.186147	20.6468	82	0.177489	26.9709	75	0.162338	29.0598	6	0.012987	9.07973	12	0.025974	25.9645	1	0.0021645	3.20183
NRG857_06035	1247196	1247477	-	282	14	0.0496454	5.5065	3	0.0106383	1.61657	6	0.0212766	3.80869	2	0.0070922	4.95843	2	0.0070922	7.08961	1	0.0035461	5.24555
NRG857_06040	1247782	1248201	+	420	39	0.0928571	10.2994	18	0.0428571	6.51247	18	0.0428571	7.67178	3	0.00714286	4.99385	2	0.00476191	4.76017	3	0.00714286	10.566
NRG857_06045	1248201	1249469	+	1269	44	0.034673	3.84581	29	0.0228526	3.47264	32	0.0252167	4.514	10	0.00788022	5.50937	7	0.00551615	5.51414	5	0.00394011	5.82838
NRG857_06050	1249514	1250044	-	531	78	0.146893	16.2929	49	0.0922787	14.0225	29	0.0546139	9.77634	22	0.0414313	28.9662	24	0.0451977	45.1812	0	0	0
NRG857_06055	1250190	1251731	-	1542	248	0.16083	17.8387	151	0.0979248	14.8804	118	0.076524	13.6984	30	0.0194553	13.6019	27	0.0175097	17.5033	13	0.00843061	12.4709
NRG857_06060	1251953	1252672	+	720	569	0.790278	87.655	394	0.547222	83.1547	404	0.561111	100.443	106	0.147222	102.929	80	0.111111	111.071	30	0.0416667	61.6352
NRG857_06065	1252835	1254367	-	1533	3045	1.9863	220.314	2698	1.75995	267.438	2635	1.71885	307.689	115	0.0750163	52.4468	72	0.0469667	46.9496	41	0.0267449	39.5623
NRG857_06070	1254697	1255995	+	1299	786	0.605081	67.1136	586	0.451116	68.5506	1148	0.883757	158.2	11	0.00846805	5.92034	6	0.00461894	4.61725	11	0.00846805	12.5263
NRG857_06075	1256005	1257075	+	1071	278	0.25957	28.7907	253	0.236228	35.8966	491	0.45845	82.0663	2	0.00186741	1.30558	2	0.00186741	1.86673	2	0.00186741	2.76236
NRG857_06080	1257132	1258868	-	1737	497	0.286126	31.7361	394	0.226828	34.4682	330	0.189983	34.0085	47	0.0270581	18.9174	40	0.0230282	23.0198	15	0.00863558	12.7741
NRG857_06085	1258963	1259877	-	915	135	0.147541	16.3648	101	0.110383	16.7735	97	0.106011	18.9768	7	0.00765027	5.3486	8	0.00874317	8.73998	2	0.00218579	3.23332
NRG857_06090	1259977	1260588	+	612	79	0.129085	14.3177	68	0.111111	16.8842	55	0.0898693	16.0873	9	0.0147059	10.2815	18	0.0294118	29.401	2	0.00326797	4.83413
NRG857_06095	1260590	1261324	-	735	60	0.0816327	9.05443	27	0.0367347	5.58212	23	0.0312925	5.60162	6	0.00816326	5.70726	4	0.00544218	5.44019	1	0.00136054	2.01258
NRG857_06100	1261525	1261779	+	255	94	0.368627	40.8869	123	0.482353	73.2973	71	0.278431	49.8415	0	0	0	0	0	0	1	0.00392157	5.80096
NRG857_06105	1261829	1263799	-	1971	82	0.0416032	4.6145	54	0.0273973	4.16323	59	0.029934	5.35844	22	0.0111618	7.80368	12	0.00608828	6.08606	5	0.00253678	3.75252
NRG857_06110	1263825	1264679	-	855	6	0.00701754	0.778363	4	0.00467836	0.710913	5	0.00584795	1.04683	2	0.00233918	1.63541	2	0.00233918	2.33833	0	0	0
NRG857_06115	1264676	1265488	-	813	1	0.00123001	0.136429	6	0.00738007	1.12146	0	0	0	1	0.00123001	0.859949	1	0.00123001	1.22956	1	0.00123001	1.81949
NRG857_06120	1265498	1266256	-	759	2	0.00263505	0.292271	4	0.00527009	0.800831	2	0.00263505	0.471695	3	0.00395257	2.76339	0	0	0	0	0	0
NRG857_06125	1266253	1267233	-	981	5	0.00509684	0.565325	3	0.0030581	0.464703	5	0.00509684	0.912376	1	0.00101937	0.71268	3	0.0030581	3.05699	0	0	0
NRG857_06130	1267233	1268255	-	1023	12	0.0117302	1.30108	10	0.00977517	1.48541	5	0.00488759	0.874918	1	0.000977517	0.68342	1	0.000977517	0.97716	1	0.000977517	1.44599
NRG857_06135	1268592	1270289	-	1698	159	0.0936396	10.3862	138	0.0812721	12.3499	167	0.098351	17.6056	10	0.00588928	4.11743	10	0.00588928	5.88713	4	0.00235571	3.48467
NRG857_06140	1270609	1272027	-	1419	303	0.213531	23.6841	214	0.15081	22.9168	195	0.137421	24.5994	280	0.197322	137.956	127	0.0894996	89.467	110	0.0775194	114.67
NRG857_06145	1272038	1272670	-	633	86	0.135861	15.0693	67	0.105845	16.084	54	0.0853081	15.2708	35	0.0552923	38.657	10	0.0157978	15.792	5	0.00789889	11.6844
NRG857_06150	1272681	1273751	-	1071	149	0.139122	15.431	168	0.156863	23.8365	111	0.103641	18.5527	41	0.038282	26.7644	35	0.0326797	32.6678	25	0.0233427	34.5295
NRG857_06155	1273979	1275898	+	1920	78	0.040625	4.50599	48	0.025	3.79894	50	0.0260417	4.66167	7	0.00364583	2.54894	19	0.00989583	9.89222	6	0.003125	4.62264
NRG857_06160	1276303	1277394	-	1092	706	0.64652	71.7099	456	0.417582	63.4549	383	0.350733	62.784	87	0.0796703	55.7006	73	0.0668498	66.8254	50	0.0457875	67.731
NRG857_06165	1277511	1278095	-	585	139	0.237607	26.3546	90	0.153846	23.3781	93	0.158974	28.4577	14	0.0239316	16.7315	10	0.017094	17.0878	2	0.0034188	5.05724
NRG857_06170	1278373	1278651	+	279	4904	17.5771	1949.59	5762	20.6523	3138.28	5452	19.5412	3498.04	711	2.54839	1781.68	636	2.27957	2278.74	556	1.99283	2947.88
NRG857_06175	1278706	1280385	-	1680	190	0.113095	12.5442	119	0.0708333	10.7637	130	0.077381	13.8518	84	0.05	34.9569	91	0.0541667	54.1469	15	0.00892857	13.2075
NRG857_06180	1280510	1281523	-	1014	834	0.822485	91.2274	683	0.67357	102.354	495	0.488166	87.3857	256	0.252465	176.508	233	0.229783	229.699	88	0.086785	128.376
NRG857_06185	1281608	1282459	-	852	288	0.338028	37.493	171	0.200704	30.4986	201	0.235915	42.2308	75	0.0880282	61.5439	52	0.0610329	61.0106	33	0.0387324	57.2947
NRG857_06190	1282459	1283148	-	690	138	0.2	22.1833	89	0.128986	19.6003	80	0.115942	20.7546	9	0.0130435	9.1192	16	0.0231884	23.1799	1	0.00144928	2.14383
NRG857_06195	1283296	1284552	+	1257	1365	1.08592	120.447	882	0.701671	106.624	805	0.640414	114.639	131	0.104216	72.8617	131	0.104216	104.178	35	0.0278441	41.1882
NRG857_06200	1284594	1285676	+	1083	500	0.461681	51.2081	359	0.331487	50.372	294	0.271468	48.595	9	0.00831025	5.81002	15	0.0138504	13.8454	3	0.00277008	4.09763
NRG857_06205	1285676	1286509	+	834	115	0.13789	15.2943	86	0.103118	15.6695	58	0.0695444	12.449	26	0.0311751	21.7957	15	0.0179856	17.979	6	0.00719425	10.642
NRG857_06210	1286506	1286898	+	393	21	0.0534351	5.92685	19	0.0483461	7.34656	14	0.0356234	6.37688	1	0.00254453	1.77898	0	0	0	0	0	0
NRG857_06215	1286902	1287711	+	810	452	0.558025	61.8943	306	0.377778	57.4063	301	0.371605	66.5203	57	0.0703704	49.1987	49	0.0604938	60.4718	16	0.0197531	29.2196
NRG857_06220	1287747	1288601	+	855	930	1.08772	120.646	665	0.777778	118.189	590	0.690058	123.526	127	0.148538	103.849	111	0.129825	129.777	57	0.0666667	98.6163
NRG857_06225	1288750	1288884	-	135	130	0.962963	106.809	127	0.940741	142.953	99	0.733333	131.273	235	1.74074	1217.02	163	1.20741	1206.97	98	0.725926	1073.82
NRG857_06230	1289263	1290363	-	1101	202	0.18347	20.3498	142	0.128974	19.5985	112	0.101726	18.2097	25	0.0227066	15.8751	37	0.0336058	33.5936	6	0.00544959	8.06128
NRG857_06235	1290633	1290863	+	231	253	1.09524	121.48	190	0.822511	124.987	152	0.658009	117.789	12	0.0519481	36.3189	6	0.025974	25.9645	7	0.030303	44.8256
NRG857_06240	1291000	1291716	+	717	378	0.527197	58.4749	288	0.401674	61.0374	301	0.419805	75.1485	21	0.0292887	20.4769	30	0.041841	41.8257	16	0.0223152	33.0096
NRG857_06245	1291760	1292113	-	354	1088	3.07345	340.897	705	1.99153	302.628	574	1.62147	290.256	115	0.324859	227.121	83	0.234463	234.378	40	0.112994	167.146
NRG857_06250	1292298	1293692	+	1395	56	0.0401434	4.45257	38	0.0272401	4.13935	32	0.0229391	4.10628	8	0.00573477	4.0094	4	0.00286738	2.86634	2	0.00143369	2.12078
NRG857_06255	1293693	1294343	-	651	144	0.221198	24.5346	114	0.175115	26.6101	87	0.133641	23.9228	9	0.0138249	9.66551	14	0.0215054	21.4975	4	0.00614439	9.08906
NRG857_06260	1294336	1296132	-	1797	299	0.166388	18.4553	224	0.124652	18.9419	207	0.115192	20.6203	22	0.0122426	8.5593	23	0.0127991	12.7944	6	0.0033389	4.93905
NRG857_06265	1296471	1297862	+	1392	91	0.0653736	7.25102	88	0.0632184	9.60652	67	0.0481322	8.61606	17	0.0122126	8.53833	16	0.0114943	11.4901	7	0.00502874	7.43873
NRG857_06270	1298255	1301998	+	3744	913	0.243857	27.0478	659	0.176015	26.7468	443	0.118323	21.1807	19	0.00507479	3.54798	22	0.00587607	5.87392	4	0.00106838	1.58039
NRG857_06275	1301995	1303533	+	1539	418	0.271605	30.1255	309	0.20078	30.51	189	0.122807	21.9835	15	0.00974659	6.81422	8	0.00519818	5.19628	7	0.00454841	6.72821
NRG857_06280	1303530	1304240	+	711	146	0.205345	22.7761	98	0.137834	20.9449	70	0.0984529	17.6239	2	0.00281294	1.96664	0	0	0	2	0.00281294	4.16102
NRG857_06285	1304240	1304917	+	678	223	0.328909	36.4815	174	0.256637	38.998	104	0.153392	27.4585	10	0.0147493	10.3118	3	0.00442478	4.42316	4	0.0058997	8.7271
NRG857_06290	1305029	1306036	+	1008	45	0.0446429	4.95164	37	0.0367063	5.57781	30	0.0297619	5.32763	8	0.00793651	5.54872	10	0.00992064	9.91702	5	0.00496032	7.33752
NRG857_06295	1306033	1307049	+	1017	69	0.0678466	7.52532	53	0.0521141	7.91913	34	0.0334317	5.98454	20	0.0196657	13.749	11	0.0108161	10.8122	5	0.00491642	7.27259
NRG857_06300	1307027	1307833	+	807	11	0.0136307	1.51188	6	0.00743494	1.1298	6	0.00743494	1.33092	6	0.00743494	5.19806	2	0.00247832	2.47741	1	0.00123916	1.83302
NRG857_06305	1307830	1309116	+	1287	13	0.010101	1.12037	7	0.00543901	0.826499	10	0.00777001	1.3909	8	0.00621601	4.34585	4	0.003108	3.10687	3	0.002331	3.44812
NRG857_06310	1309113	1309715	+	603	1	0.00165837	0.183941	0	0	0	2	0.00331675	0.593725	2	0.00331675	2.31887	0	0	0	0	0	0
NRG857_06315	1309708	1310832	+	1125	23	0.0204444	2.26763	11	0.00977778	1.48581	23	0.0204444	3.65972	5	0.00444444	3.10728	4	0.00355556	3.55426	1	0.000888889	1.31488
NRG857_06320	1310819	1311910	+	1092	73	0.0668498	7.41476	50	0.0457875	6.95777	35	0.0320513	5.73744	14	0.0128205	8.96332	8	0.00732601	7.32333	3	0.00274725	4.06386
NRG857_06330	1312467	1313309	-	843	932	1.10558	122.627	667	0.791222	120.232	511	0.606168	108.509	59	0.0699881	48.9314	42	0.0498221	49.8039	18	0.0213523	31.5853
NRG857_06335	1313359	1313718	-	360	530	1.47222	163.294	397	1.10278	167.576	324	0.9	161.107	29	0.0805556	56.3195	21	0.0583333	58.312	4	0.0111111	16.436
NRG857_06340	1313930	1314835	+	906	943	1.04084	115.446	746	0.8234	125.122	768	0.847682	151.742	48	0.0529801	37.0405	36	0.0397351	39.7206	20	0.0220751	32.6544
NRG857_06345	1314927	1315940	+	1014	970	0.956607	106.104	697	0.687377	104.452	707	0.697239	124.811	22	0.0216963	15.1687	29	0.0285996	28.5892	7	0.00690335	10.2117
NRG857_06350	1316142	1317050	+	909	1262	1.38834	153.99	848	0.932893	141.76	629	0.691969	123.868	87	0.0957096	66.9143	74	0.0814081	81.3784	42	0.0462046	68.3479
NRG857_06355	1317194	1317607	-	414	15476	37.3816	4146.25	10036	24.2415	3683.69	8633	20.8527	3732.8	1407	3.39855	2376.06	1255	3.0314	3030.29	758	1.83092	2708.37
NRG857_06360	1318211	1318828	+	618	246	0.398058	44.1513	181	0.29288	44.5054	140	0.226537	40.552	10	0.0161812	11.3129	8	0.012945	12.9403	2	0.00323625	4.7872
NRG857_06365	1318955	1320160	-	1206	43	0.0356551	3.95474	42	0.0348259	5.29206	35	0.0290216	5.1951	4	0.00331675	2.31887	13	0.0107794	10.7755	5	0.00414594	6.13285
NRG857_06370	1320286	1322961	-	2676	1938	0.724215	80.3276	1543	0.576607	87.6199	1197	0.447309	80.0721	848	0.316891	221.551	928	0.346786	346.66	525	0.196188	290.21
NRG857_06375	1323438	1324085	+	648	219	0.337963	37.4857	148	0.228395	34.7064	120	0.185185	33.1497	29	0.0447531	31.2886	21	0.0324074	32.3956	1	0.00154321	2.28278
NRG857_06380	1324243	1324539	-	297	350	1.17845	130.71	228	0.767677	116.654	224	0.754209	135.01	60	0.20202	141.24	42	0.141414	141.363	22	0.0740741	109.574
NRG857_06385	1324778	1326454	+	1677	1829	1.09064	120.97	1071	0.63864	97.0464	1241	0.740012	132.468	171	0.101968	71.2897	209	0.124627	124.582	104	0.0620155	91.7361
NRG857_06390	1326540	1327460	+	921	100	0.108578	12.0431	69	0.0749186	11.3845	62	0.0673181	12.0505	8	0.00868621	6.07287	12	0.0130293	13.0246	5	0.00542888	8.03064
NRG857_06395	1327475	1328383	+	909	103	0.113311	12.5681	67	0.0737074	11.2004	68	0.0748075	13.3912	9	0.00990099	6.92217	17	0.0187019	18.695	6	0.00660066	9.76399
NRG857_06400	1328395	1329408	+	1014	188	0.185404	20.5644	113	0.11144	16.9341	130	0.128205	22.9498	10	0.00986193	6.89486	21	0.0207101	20.7025	10	0.00986193	14.5882
NRG857_06405	1329405	1330409	+	1005	240	0.238806	26.4876	134	0.133333	20.261	173	0.172139	30.8143	29	0.0288557	20.1742	38	0.0378109	37.7971	11	0.0109453	16.1907
NRG857_06410	1330462	1330791	-	330	126	0.381818	42.35	103	0.312121	47.4292	90	0.272727	48.8204	30	0.0909091	63.5581	23	0.069697	69.6715	6	0.0181818	26.8953
NRG857_06415	1330826	1332286	-	1461	291	0.199179	22.0922	211	0.144422	21.946	180	0.123203	22.0544	32	0.0219028	15.3131	19	0.0130048	13	15	0.0102669	15.1873
NRG857_06417	1332396	1332602	+	207	368	1.77778	197.185	183	0.884058	134.339	220	1.0628	190.25	151	0.729469	510	85	0.410628	410.478	33	0.15942	235.822
NRG857_06420	1332657	1333910	-	1254	542	0.432217	47.9401	355	0.283094	43.0183	340	0.271132	48.5349	32	0.0255183	17.8409	17	0.0135566	13.5517	5	0.00398724	5.8981
NRG857_06425	1334211	1334507	-	297	194	0.653199	72.4506	107	0.360269	54.7457	91	0.306397	54.8476	40	0.13468	94.1601	20	0.0673401	67.3155	15	0.0505051	74.7093
NRG857_06430	1334716	1335450	+	735	68	0.092517	10.2617	73	0.0993197	15.0924	68	0.092517	16.5613	21	0.0285714	19.9754	26	0.0353742	35.3612	7	0.00952381	14.088
NRG857_06435	1335490	1335888	-	399	294	0.736842	81.7281	209	0.52381	79.5969	171	0.428571	76.7178	48	0.120301	84.1069	44	0.110276	110.235	7	0.0175439	25.9516
NRG857_06440	1335993	1336532	-	540	197	0.364815	40.4641	156	0.288889	43.8989	145	0.268519	48.067	25	0.0462963	32.3675	31	0.0574074	57.3865	13	0.0240741	35.6114
NRG857_06445	1336562	1337305	-	744	275	0.369624	40.9974	210	0.282258	42.8913	189	0.254032	45.4739	47	0.063172	44.166	30	0.0403226	40.3079	15	0.0201613	29.8235
NRG857_06450	1337661	1338299	+	639	1954	3.0579	339.173	1067	1.6698	253.739	833	1.3036	233.355	109	0.170579	119.258	97	0.1518	151.744	69	0.107981	159.731
NRG857_06455	1338358	1338864	-	507	62	0.122288	13.5638	42	0.0828402	12.5882	67	0.13215	23.6559	13	0.025641	17.9266	10	0.0197239	19.7167	1	0.00197239	2.91764
NRG857_06460	1338910	1339410	-	501	12	0.0239521	2.65669	16	0.0319361	4.85294	24	0.0479042	8.57524	0	0	0	0	0	0	0	0	0
NRG857_06465	1339496	1339675	-	180	58	0.322222	35.7398	51	0.283333	43.0547	69	0.383333	68.6198	0	0	0	0	0	0	0	0	0
NRG857_06470	1340056	1340862	-	807	61	0.0755886	8.38404	38	0.047088	7.15538	43	0.0532838	9.53823	6	0.00743494	5.19806	20	0.0247831	24.7741	31	0.0384139	56.8235
NRG857_06475	1340862	1342055	-	1194	78	0.0653266	7.24582	43	0.0360134	5.47251	38	0.0318258	5.69708	4	0.00335008	2.34217	22	0.0184255	18.4187	29	0.0242881	35.928
NRG857_06480	1342067	1343425	-	1359	142	0.104489	11.5895	86	0.0632818	9.61616	92	0.0676968	12.1183	5	0.00367918	2.57225	17	0.0125092	12.5046	23	0.0169242	25.035
NRG857_06485	1343429	1345024	-	1596	282	0.176692	19.5981	175	0.109649	16.662	281	0.176065	31.5171	35	0.0219298	15.332	40	0.0250627	25.0535	51	0.0319549	47.2691
NRG857_06490	1345024	1346586	-	1563	21	0.0134357	1.49024	20	0.0127959	1.94444	14	0.00895713	1.6034	5	0.00319898	2.23653	20	0.0127959	12.7912	18	0.0115163	17.0354
NRG857_06495	1346860	1347741	+	882	229	0.259637	28.7981	184	0.208617	31.7009	143	0.162132	29.0229	38	0.0430839	30.1216	31	0.0351474	35.1346	7	0.00793651	11.74
NRG857_06500	1347738	1348358	+	621	411	0.661836	73.4086	293	0.47182	71.6966	211	0.339775	60.8224	45	0.0724638	50.6622	37	0.0595813	59.5596	13	0.020934	30.9665
NRG857_06505	1348386	1350275	+	1890	176	0.0931217	10.3288	149	0.078836	11.9797	92	0.0486772	8.71363	31	0.0164021	11.4674	17	0.00899471	8.99143	8	0.0042328	6.26135
NRG857_06510	1350488	1351363	+	876	591	0.674658	74.8308	424	0.484018	73.5503	265	0.302511	54.152	89	0.101598	71.0312	77	0.0878995	87.8675	7	0.00799087	11.8204
NRG857_06515	1351403	1351993	-	591	79	0.133672	14.8264	49	0.0829103	12.5989	32	0.0541455	9.69249	6	0.0101523	7.09786	12	0.0203046	20.2972	6	0.0101523	15.0177
NRG857_06520	1351990	1352748	-	759	135	0.177866	19.7283	80	0.105402	16.0166	64	0.0843215	15.0942	14	0.0184453	12.8958	28	0.0368906	36.8772	6	0.00790514	11.6936
NRG857_06525	1352968	1354017	+	1050	457	0.435238	48.2752	326	0.310476	47.1793	253	0.240952	43.1325	73	0.0695238	48.6068	51	0.0485714	48.5537	42	0.04	59.1698
NRG857_06530	1354053	1354304	-	252	1062	4.21429	467.435	696	2.7619	419.693	563	2.23413	399.927	66	0.261905	183.108	40	0.15873	158.672	25	0.0992063	146.75
NRG857_06535	1354684	1357281	+	2598	1212	0.466513	51.7441	917	0.352964	53.6356	792	0.30485	54.5706	102	0.039261	27.4489	101	0.0388761	38.8619	52	0.0200154	29.6077
NRG857_06540	1357491	1358465	+	975	552	0.566154	62.7959	349	0.357949	54.3931	361	0.370256	66.2789	110	0.112821	78.8772	55	0.0564103	56.3897	13	0.0133333	19.7233
NRG857_06545	1358796	1358924	+	129	62	0.48062	53.3088	42	0.325581	49.4746	54	0.418605	74.9337	11	0.0852713	59.6165	3	0.0232558	23.2473	1	0.00775194	11.467
NRG857_06550	1358927	1359094	+	168	55	0.327381	36.312	49	0.291667	44.321	62	0.369048	66.0626	4	0.0238095	16.6462	7	0.0416667	41.6515	2	0.0119048	17.61
NRG857_06555	1359168	1359293	-	126	50	0.396825	44.0146	39	0.309524	47.0345	42	0.333333	59.6694	8	0.0634921	44.3898	9	0.0714286	71.4025	2	0.015873	23.4801
NRG857_06560	1359453	1362128	+	2676	3715	1.38827	153.982	3147	1.17601	178.704	3118	1.16517	208.575	61	0.0227952	15.937	47	0.0175635	17.5571	26	0.00971599	14.3723
NRG857_06565	1362192	1362782	-	591	514	0.869712	96.4656	436	0.737733	112.104	328	0.554992	99.348	77	0.130288	91.0892	55	0.0930626	93.0287	22	0.037225	55.0649
NRG857_06570	1362952	1363716	+	765	435	0.568627	63.0703	288	0.376471	57.2076	255	0.333333	59.6694	28	0.0366013	25.5894	25	0.0326797	32.6678	6	0.00784314	11.6019
NRG857_06575	1363865	1364173	+	309	411	1.3301	147.53	257	0.831715	126.386	259	0.838188	150.042	55	0.177994	124.442	50	0.161812	161.753	7	0.0226537	33.5104
NRG857_06580	1364180	1365349	+	1170	639	0.546154	60.5776	438	0.374359	56.8867	365	0.311966	55.8444	50	0.042735	29.8777	68	0.0581197	58.0985	14	0.0119658	17.7004
NRG857_06585	1365480	1366277	+	798	82	0.102757	11.3975	83	0.10401	15.8051	51	0.0639098	11.4404	13	0.0162907	11.3895	22	0.0275689	27.5589	4	0.00501253	7.41476
NRG857_06590	1366277	1366603	+	327	25	0.0764526	8.47987	17	0.0519878	7.89994	10	0.030581	5.47426	3	0.00917431	6.41412	5	0.0152905	15.2849	3	0.00917431	13.571
NRG857_06595	1366729	1366947	-	219	4024	18.3744	2038.03	3138	14.3288	2177.37	2313	10.5616	1890.62	121	0.552511	386.282	71	0.324201	324.083	44	0.200913	297.2
NRG857_06600	1367216	1367965	-	750	205	0.273333	30.3172	125	0.166667	25.3263	105	0.14	25.0611	41	0.0546667	38.2196	42	0.056	55.9796	6	0.008	11.834
NRG857_06605	1368055	1368228	-	174	81	0.465517	51.6336	58	0.333333	50.6526	60	0.344828	61.727	21	0.12069	84.3788	18	0.103448	103.411	9	0.0517241	76.5126
NRG857_06610	1368376	1370361	-	1986	612	0.308157	34.1798	576	0.29003	44.0723	604	0.304129	54.4416	43	0.0216516	15.1374	26	0.0130916	13.0869	6	0.00302115	4.46902
NRG857_06615	1370595	1372529	-	1935	465	0.24031	26.6544	369	0.190698	28.978	283	0.146253	26.1805	86	0.0444444	31.0728	61	0.0315245	31.513	37	0.0191214	28.2853
NRG857_06620	1372597	1373724	-	1128	49	0.0434397	4.81819	35	0.0310284	4.715	35	0.0310284	5.55433	11	0.00975177	6.81784	6	0.00531915	5.31721	3	0.00265957	3.93416
NRG857_06625	1373869	1374657	-	789	1771	2.24461	248.965	1285	1.62864	247.485	1018	1.29024	230.964	124	0.157161	109.877	147	0.186312	186.244	39	0.0494297	73.1185
NRG857_06630	1375134	1375700	+	567	31	0.0546737	6.06423	23	0.0405644	6.16407	19	0.0335097	5.99851	17	0.0299824	20.9618	21	0.037037	37.0235	1	0.00176367	2.6089
NRG857_06635	1375849	1376970	+	1122	3	0.0026738	0.296569	12	0.0106952	1.62522	1	0.000891266	0.159544	2	0.00178253	1.24624	2	0.00178253	1.78188	1	0.000891266	1.3184
NRG857_06640	1376970	1380077	+	3108	45	0.0144788	1.60594	26	0.00836551	1.2712	18	0.00579151	1.03673	3	0.000965251	0.674844	13	0.00418275	4.18123	3	0.000965251	1.42784
NRG857_06645	1380081	1381454	+	1374	26	0.0189229	2.09886	17	0.0123726	1.88012	13	0.00946143	1.69367	6	0.00436681	3.05301	2	0.0014556	1.45507	3	0.00218341	3.22979
NRG857_06650	1381463	1382626	+	1164	45	0.0386598	4.28802	34	0.0292096	4.43863	39	0.0335052	5.9977	8	0.00687285	4.80508	11	0.00945017	9.44672	3	0.00257732	3.81248
NRG857_06655	1382674	1383480	-	807	70	0.086741	9.62103	68	0.0842627	12.8044	54	0.0669145	11.9782	7	0.0086741	6.0644	5	0.00619579	6.19353	2	0.00247832	3.66603
NRG857_06660	1383482	1384474	-	993	141	0.141994	15.7495	140	0.140987	21.4241	112	0.11279	20.1903	9	0.00906344	6.33661	7	0.00704935	7.04677	4	0.0040282	5.95869
NRG857_06665	1384474	1385364	-	891	50	0.0561167	6.22428	54	0.0606061	9.20956	31	0.0347924	6.22812	2	0.00224467	1.56934	5	0.00561167	5.60962	2	0.00224467	3.32041
NRG857_06670	1385351	1386316	-	966	92	0.0952381	10.5635	92	0.0952381	14.4722	79	0.0817805	14.6394	7	0.00724638	5.06622	9	0.00931677	9.31337	1	0.0010352	1.53131
NRG857_06675	1386313	1387956	-	1644	224	0.136253	15.1127	225	0.136861	20.7971	200	0.121655	21.7772	28	0.0170316	11.9075	28	0.0170316	17.0254	4	0.00243309	3.59913
NRG857_06680	1388269	1388514	-	246	62	0.252033	27.9546	35	0.142276	21.62	21	0.0853659	15.2812	12	0.0487805	34.1043	8	0.0325203	32.5085	0	0	0
NRG857_06685	1388628	1388810	+	183	13	0.0710383	7.87933	7	0.0382514	5.81259	7	0.0382514	6.84731	5	0.0273224	19.1022	3	0.0163934	16.3875	1	0.00546448	8.0833
NRG857_06690	1388941	1389918	-	978	103	0.105317	11.6814	83	0.0848671	12.8962	69	0.0705521	12.6294	22	0.0224949	15.7271	14	0.0143149	14.3097	9	0.00920245	13.6127
NRG857_06695	1390084	1390752	+	669	190	0.284006	31.501	105	0.156951	23.8499	107	0.15994	28.6306	89	0.133034	93.0095	104	0.155456	155.399	120	0.179372	265.335
NRG857_06700	1390806	1391030	+	225	14	0.0622222	6.90148	7	0.0311111	4.72757	8	0.0355556	6.36474	6	0.0266667	18.6437	7	0.0311111	31.0998	2	0.00888889	13.1488
NRG857_06705	1391030	1391389	+	360	23	0.0638889	7.08635	18	0.05	7.59789	23	0.0638889	11.4366	5	0.0138889	9.71026	10	0.0277778	27.7676	4	0.0111111	16.436
NRG857_06710	1391398	1391619	+	222	8	0.036036	3.997	7	0.0315315	4.79146	7	0.0315315	5.6444	4	0.018018	12.5971	3	0.0135135	13.5086	3	0.0135135	19.9898
NRG857_06715	1391694	1392008	+	315	1423	4.51746	501.062	851	2.70159	410.527	657	2.08571	373.36	353	1.12063	783.479	187	0.593651	593.434	86	0.273016	403.857
NRG857_06720	1392218	1393897	+	1680	2	0.00119048	0.132044	2	0.00119048	0.180902	6	0.00357143	0.639315	2	0.00119048	0.832308	3	0.00178571	1.78506	0	0	0
NRG857_06725	1393911	1395203	+	1293	11	0.00850735	0.943607	12	0.00928074	1.41028	13	0.0100541	1.79977	0	0	0	0	0	0	1	0.000773395	1.14404
NRG857_06730	1395224	1396105	+	882	5	0.00566893	0.62878	2	0.00226757	0.344575	2	0.00226757	0.405914	0	0	0	1	0.00113379	1.13337	0	0	0
NRG857_06735	1396092	1396934	+	843	2	0.00237248	0.263148	5	0.0059312	0.901291	1	0.00118624	0.212347	2	0.00237248	1.65869	0	0	0	1	0.00118624	1.75474
NRG857_06740	1396965	1398017	+	1053	5	0.00474834	0.52667	4	0.00379867	0.577237	3	0.002849	0.509995	2	0.00189934	1.3279	0	0	0	0	0	0
NRG857_06745	1398036	1398824	+	789	3	0.00380228	0.421737	4	0.00506971	0.770381	2	0.00253485	0.45376	3	0.00380228	2.65832	1	0.00126743	1.26696	0	0	0
NRG857_06750	1398846	1399889	+	1044	8	0.00766283	0.849936	8	0.00766283	1.16443	2	0.00191571	0.342928	2	0.00191571	1.33935	1	0.000957854	0.957505	0	0	0
NRG857_06755	1399886	1402153	+	2268	6	0.0026455	0.29343	4	0.00176367	0.268003	6	0.0026455	0.473567	5	0.00220459	1.54131	2	0.000881834	0.881512	0	0	0
NRG857_06760	1402150	1402809	+	660	0	0	0	0	0	0	0	0	0	2	0.0030303	2.1186	0	0	0	0	0	0
NRG857_06765	1402823	1403905	+	1083	9	0.00831025	0.921746	4	0.00369344	0.561247	6	0.00554017	0.991735	96	0.0886427	61.9735	157	0.144968	144.915	103	0.0951062	140.685
NRG857_06770	1403950	1404855	+	906	4	0.00441501	0.489699	0	0	0	5	0.00551876	0.987904	0	0	0	1	0.00110375	1.10335	0	0	0
NRG857_06775	1404906	1405904	-	999	88	0.0880881	9.77044	64	0.0640641	9.73503	74	0.0740741	13.2599	8	0.00800801	5.59871	13	0.013013	13.0083	4	0.004004	5.9229
NRG857_06780	1406059	1407456	+	1398	154	0.110157	12.2183	106	0.0758226	11.5218	99	0.0708155	12.6765	17	0.0121602	8.50169	17	0.0121602	12.1558	7	0.00500715	7.4068
NRG857_06785	1407453	1408514	+	1062	85	0.0800377	8.87751	59	0.0555556	8.4421	44	0.0414313	7.41654	10	0.0094162	6.58323	17	0.0160075	16.0017	2	0.00188324	2.78577
NRG857_06790	1408662	1410203	+	1542	1024	0.664073	73.6568	757	0.490921	74.5992	705	0.457198	81.8423	111	0.0719844	50.3271	92	0.0596628	59.641	41	0.0265888	39.3314
NRG857_06795	1410247	1410753	-	507	3082	6.0789	674.251	1777	3.50493	532.601	1463	2.8856	516.546	68	0.134122	93.7701	64	0.126233	126.187	45	0.0887574	131.294
NRG857_06800	1410872	1411837	+	966	270	0.279503	31.0016	151	0.156315	23.7532	145	0.150104	26.8698	17	0.0175983	12.3037	14	0.0144928	14.4875	5	0.00517598	7.65654
NRG857_06805	1411812	1412540	-	729	118	0.161866	17.9536	75	0.102881	15.6335	85	0.116598	20.872	11	0.0150892	10.5494	10	0.0137174	13.7124	2	0.00274348	4.05828
NRG857_06810	1413016	1413468	-	453	83	0.183223	20.3225	58	0.128035	19.456	39	0.0860927	15.4113	21	0.0463576	32.4104	9	0.0198676	19.8603	4	0.00883002	13.0618
NRG857_06815	1413539	1414456	-	918	132	0.143791	15.9488	89	0.0969499	14.7323	69	0.0751634	13.4549	13	0.0141612	9.90066	5	0.00544662	5.44464	4	0.0043573	6.44551
NRG857_06820	1414597	1415496	+	900	173	0.192222	21.3207	103	0.114444	17.3907	101	0.112222	20.0887	40	0.0444444	31.0728	18	0.02	19.9927	8	0.00888889	13.1488
NRG857_06825	1415833	1417446	+	1614	264	0.163569	18.1425	200	0.123916	18.83	214	0.13259	23.7347	35	0.0216853	15.161	35	0.0216853	21.6773	21	0.0130112	19.2467
NRG857_06830	1417497	1418528	-	1032	261	0.252907	28.0516	158	0.153101	23.2648	148	0.143411	25.6717	34	0.0329457	23.0336	22	0.0213178	21.3101	13	0.0125969	18.6339
NRG857_06835	1418772	1419029	+	258	1470	5.69767	631.967	826	3.20155	486.5	977	3.78682	677.872	158	0.612403	428.155	69	0.267442	267.344	58	0.224806	332.543
NRG857_06840	1419079	1420029	-	951	5181	5.44795	604.269	4560	4.79495	728.63	2775	2.91798	522.343	513	0.539432	377.138	298	0.313354	313.24	186	0.195584	289.316
NRG857_06845	1420181	1420933	-	753	2159	2.8672	318.02	1463	1.9429	295.238	1496	1.98672	355.639	246	0.326693	228.404	210	0.278884	278.783	65	0.0863214	127.69
NRG857_06850	1421128	1421643	-	516	241	0.467054	51.8041	152	0.294574	44.7627	128	0.248062	44.4051	26	0.0503876	35.2279	22	0.0426357	42.6201	13	0.0251938	37.2678
NRG857_06855	1421654	1421803	-	150	2	0.0133333	1.47889	1	0.00666667	1.01305	2	0.0133333	2.38678	1	0.00666667	4.66093	0	0	0	0	0	0
NRG857_06860	1422175	1422822	-	648	63	0.0972222	10.7836	46	0.0709877	10.7871	42	0.0648148	11.6024	5	0.00771605	5.39459	7	0.0108025	10.7985	3	0.00462963	6.84835
NRG857_06865	1423076	1423381	+	306	4	0.0130719	1.44989	1	0.00326797	0.496594	1	0.00326797	0.584994	0	0	0	0	0	0	0	0	0
NRG857_06870	1423366	1423764	+	399	2	0.00501253	0.555973	3	0.0075188	1.14254	7	0.0175439	3.14049	0	0	0	1	0.00250627	2.50535	0	0	0
NRG857_06875	1423959	1424522	+	564	143	0.253546	28.1225	140	0.248227	37.72	89	0.157801	28.2477	11	0.0195035	13.6357	14	0.0248227	24.8136	1	0.00177305	2.62277
NRG857_06880	1424543	1425835	-	1293	63	0.0487239	5.40429	54	0.0417633	6.34626	59	0.0456303	8.1682	4	0.00309358	2.16284	9	0.00696056	6.95802	1	0.000773395	1.14404
NRG857_06885	1426030	1427013	+	984	279	0.283537	31.4489	239	0.242886	36.9084	216	0.219512	39.2945	32	0.0325203	22.7362	20	0.0203252	20.3178	12	0.0121951	18.0396
NRG857_06890	1427491	1428864	+	1374	128	0.0931587	10.3329	108	0.0786026	11.9443	86	0.062591	11.2043	4	0.00291121	2.03534	4	0.00291121	2.91015	3	0.00218341	3.22979
NRG857_06895	1428993	1429928	-	936	281	0.300214	33.2987	226	0.241453	36.6907	182	0.194444	34.8072	60	0.0641026	44.8166	35	0.0373932	37.3795	15	0.0160256	23.7058
NRG857_06900	1429980	1430120	-	141	31	0.219858	24.3859	19	0.134752	20.4766	7	0.0496454	8.88693	5	0.035461	24.7922	3	0.0212766	21.2688	0	0	0
NRG857_06905	1432042	1432161	+	120	12	0.1	11.0917	10	0.0833333	12.6631	15	0.125	22.376	8	0.0666667	46.6093	4	0.0333333	33.3212	1	0.00833333	12.327
NRG857_06910	1432255	1432689	-	435	2868	6.5931	731.285	2427	5.57931	847.819	1421	3.26667	584.76	415	0.954023	666.995	327	0.751724	751.45	234	0.537931	795.731
NRG857_06915	1432830	1433963	-	1134	17	0.0149912	1.66277	18	0.015873	2.41203	11	0.00970018	1.73641	5	0.00440917	3.08262	6	0.005291	5.28907	2	0.00176367	2.6089
NRG857_06920	1434329	1437853	-	3525	867	0.245957	27.2808	629	0.17844	27.1153	680	0.192908	34.5321	107	0.0303546	21.2221	100	0.0283688	28.3584	48	0.013617	20.1429
NRG857_06925	1437924	1438364	-	441	312	0.707483	78.4717	249	0.564626	85.7993	314	0.712018	127.457	47	0.106576	74.5114	26	0.0589569	58.9354	10	0.0226757	33.5429
NRG857_06935	1438390	1438812	-	423	592	1.39953	155.231	464	1.09693	166.687	335	0.791962	141.768	47	0.111111	77.6821	39	0.0921986	92.1649	10	0.0236407	34.9703
NRG857_06940	1438923	1439912	-	990	90	0.0909091	10.0833	107	0.108081	16.4237	90	0.0909091	16.2735	37	0.0373737	26.1294	32	0.0323232	32.3114	19	0.0191919	28.3895
NRG857_06945	1440120	1442759	+	2640	315	0.119318	13.2344	184	0.069697	10.591	204	0.0772727	13.8325	26	0.00984849	6.88546	26	0.00984849	9.84489	12	0.00454546	6.72384
NRG857_06950	1442756	1442941	+	186	15	0.0806452	8.9449	6	0.0322581	4.90186	10	0.0537634	9.6241	0	0	0	0	0	0	0	0	0
NRG857_06955	1442949	1443275	+	327	69	0.211009	23.4044	36	0.110092	16.7293	48	0.146789	26.2764	6	0.0183486	12.8282	6	0.0183486	18.3419	0	0	0
NRG857_06960	1443651	1451231	+	7581	572	0.0754518	8.36886	429	0.0565888	8.59911	384	0.0506529	9.06729	126	0.0166205	11.62	112	0.0147738	14.7684	55	0.00725498	10.7319
NRG857_06965	1451450	1452310	+	861	159	0.184669	20.4829	111	0.12892	19.5904	68	0.0789779	14.1377	23	0.0267131	18.6762	15	0.0174216	17.4152	10	0.0116144	17.1805
NRG857_06970	1452609	1453214	+	606	36	0.0594059	6.58911	19	0.0313531	4.76435	13	0.0214521	3.84011	3	0.0049505	3.46108	6	0.00990099	9.89738	0	0	0
NRG857_06975	1453214	1454110	+	897	7	0.00780379	0.865571	7	0.00780379	1.18585	4	0.00445931	0.798253	0	0	0	1	0.00111483	1.11442	0	0	0
NRG857_06980	1454126	1455883	+	1758	55	0.0312856	3.47009	32	0.0182025	2.76601	40	0.0227531	4.073	12	0.00682594	4.77228	4	0.00227531	2.27448	2	0.00113766	1.68287
NRG857_06985	1455921	1457189	+	1269	8	0.00630418	0.699239	10	0.00788022	1.19746	11	0.00866824	1.55169	4	0.00315209	2.20375	7	0.00551615	5.51414	0	0	0
NRG857_06990	1457243	1457848	-	606	61	0.10066	11.1649	37	0.0610561	9.27795	31	0.0511551	9.15719	8	0.0132013	9.22956	7	0.0115512	11.5469	6	0.00990099	14.646
NRG857_06995	1458049	1461951	+	3903	537	0.137586	15.2606	411	0.105304	16.0017	448	0.114783	20.5472	73	0.0187036	13.0764	62	0.0158852	15.8794	34	0.00871125	12.8861
NRG857_07000	1462224	1463024	+	801	251	0.313358	34.7567	174	0.217228	33.0095	102	0.127341	22.7951	16	0.019975	13.9653	18	0.0224719	22.4637	8	0.00998752	14.774
NRG857_07005	1463221	1464660	+	1440	129	0.0895833	9.93629	141	0.0979167	14.8792	175	0.121528	21.7545	19	0.0131944	9.22475	6	0.00416667	4.16515	2	0.00138889	2.05451
NRG857_07010	1464702	1465703	-	1002	536	0.53493	59.3327	444	0.443114	67.3346	446	0.44511	79.6783	24	0.0239521	16.7458	9	0.00898204	8.97876	8	0.00798403	11.8103
NRG857_07015	1465856	1466422	+	567	113	0.199295	22.1051	89	0.156966	23.8523	77	0.135802	24.3098	13	0.0229277	16.0296	13	0.0229277	22.9193	1	0.00176367	2.6089
NRG857_07020	1466667	1466840	+	174	25	0.143678	15.9363	45	0.258621	39.2994	26	0.149425	26.7484	35	0.201149	140.631	30	0.172414	172.351	24	0.137931	204.034
NRG857_07025	1467012	1467467	+	456	83	0.182018	20.1888	57	0.125	18.9947	48	0.105263	18.843	30	0.0657895	45.996	29	0.0635965	63.5733	11	0.0241228	35.6835
NRG857_07030	1467505	1468569	-	1065	268	0.251643	27.9114	188	0.176526	26.8245	310	0.29108	52.1057	14	0.0131455	9.19056	9	0.0084507	8.44762	1	0.000938967	1.38896
NRG857_07035	1468645	1469988	+	1344	121	0.0900298	9.98581	90	0.0669643	10.1757	148	0.110119	19.7122	5	0.00372024	2.60096	4	0.00297619	2.9751	4	0.00297619	4.40251
NRG857_07040	1470213	1471868	+	1656	336	0.202899	22.5048	235	0.141908	21.5641	176	0.10628	19.025	60	0.0362319	25.3311	47	0.0283816	28.3713	29	0.0175121	25.9046
NRG857_07050	1472008	1472232	+	225	7051	31.3378	3475.88	5144	22.8622	3474.09	4141	18.4044	3294.55	4798	21.3244	14908.7	3557	15.8089	15803.1	2302	10.2311	15134.3
NRG857_07055	1472295	1472834	+	540	880	1.62963	180.753	594	1.1	167.154	534	0.988889	177.019	55	0.101852	71.2086	36	0.0666667	66.6423	9	0.0166667	24.6541
NRG857_07060	1472826	1473806	-	981	275	0.280326	31.0929	296	0.301733	45.8507	242	0.246687	44.159	13	0.0132518	9.26484	13	0.0132518	13.2469	5	0.00509684	7.53947
NRG857_07065	1473930	1474922	+	993	72	0.0725076	8.0423	59	0.0594159	9.02871	48	0.0483384	8.65296	7	0.00704935	4.92847	10	0.0100705	10.0668	4	0.0040282	5.95869
NRG857_07070	1474919	1475512	+	594	100	0.16835	18.6728	61	0.102694	15.6051	41	0.0690236	12.3558	14	0.023569	16.478	10	0.016835	16.8289	6	0.010101	14.9419
NRG857_07075	1475815	1476483	+	669	576	0.860987	95.4978	525	0.784753	119.249	480	0.717489	128.436	108	0.161435	112.865	107	0.15994	159.882	17	0.0254111	37.5892
NRG857_07080	1476518	1477690	-	1173	145	0.123615	13.7109	145	0.123615	18.7842	123	0.104859	18.7707	45	0.0383632	26.8212	27	0.0230179	23.0095	24	0.0204604	30.2659
NRG857_07085	1477782	1478318	+	537	27	0.0502793	5.57682	26	0.0484171	7.35736	18	0.0335196	6.00028	3	0.00558659	3.9058	2	0.0037244	3.72304	0	0	0
NRG857_07090	1478391	1480352	+	1962	140	0.0713558	7.91455	102	0.0519878	7.89994	98	0.049949	8.94129	20	0.0101937	7.1268	22	0.011213	11.209	2	0.00101937	1.50789
NRG857_07095	1480444	1480614	-	171	27	0.157895	17.5132	12	0.0701754	10.6637	18	0.105263	18.843	2	0.0116959	8.17706	4	0.0233918	23.3833	3	0.0175439	25.9516
NRG857_07100	1480892	1481089	+	198	8	0.040404	4.48148	5	0.0252525	3.83732	1	0.00505051	0.904082	0	0	0	1	0.00505051	5.04866	0	0	0
NRG857_07105	1481168	1482574	+	1407	115	0.0817342	9.06569	77	0.0547264	8.3161	73	0.0518834	9.28756	9	0.00639659	4.4721	12	0.00852879	8.52567	2	0.00142146	2.10269
NRG857_07110	1482819	1483964	+	1146	251	0.219023	24.2933	183	0.159686	24.2655	238	0.207679	37.1762	5	0.004363	3.05034	1	0.0008726	0.872282	1	0.0008726	1.29079
NRG857_07115	1483982	1484995	+	1014	44	0.0433925	4.81295	31	0.030572	4.64565	73	0.0719921	12.8872	2	0.00197239	1.37897	1	0.000986193	0.985833	0	0	0
NRG857_07120	1484996	1485937	+	942	38	0.0403397	4.47435	36	0.0382166	5.8073	23	0.0244161	4.37069	0	0	0	3	0.00318471	3.18355	4	0.00424628	6.28129
NRG857_07125	1485927	1486721	+	795	34	0.0427673	4.74361	10	0.0125786	1.91142	28	0.0352201	6.30469	0	0	0	1	0.00125786	1.2574	0	0	0
NRG857_07130	1486743	1488167	+	1425	127	0.0891228	9.88521	82	0.0575439	8.74423	107	0.0750877	13.4413	11	0.0077193	5.39686	7	0.00491228	4.91049	5	0.00350877	5.19033
NRG857_07133	1488198	1488395	+	198	84	0.424242	47.0556	67	0.338384	51.42	86	0.434343	77.751	46	0.232323	162.426	21	0.106061	106.022	36	0.181818	268.953
NRG857_07135	1488479	1488727	+	249	33	0.13253	14.6998	24	0.0963855	14.6465	29	0.116466	20.8483	8	0.0321285	22.4623	7	0.0281125	28.1022	1	0.00401606	5.94074
NRG857_07140	1488813	1489046	+	234	610	2.60684	289.142	516	2.20513	335.086	346	1.47863	264.687	54	0.230769	161.34	47	0.200855	200.781	22	0.0940171	139.074
NRG857_07145	1489047	1489496	-	450	26	0.0577778	6.40852	13	0.0288889	4.38989	20	0.0444444	7.95592	10	0.0222222	15.5364	4	0.00888889	8.88565	1	0.00222222	3.28721
NRG857_07150	1489493	1490011	-	519	82	0.157996	17.5244	62	0.119461	18.1529	49	0.0944123	16.9006	3	0.00578035	4.04127	3	0.00578035	5.77824	9	0.017341	25.6516
NRG857_07155	1490218	1490454	+	237	64	0.270042	29.9522	52	0.219409	33.3409	45	0.189873	33.9889	14	0.0590717	41.2993	5	0.021097	21.0893	5	0.021097	31.2077
NRG857_07160	1490492	1492594	-	2103	170	0.0808369	8.96616	128	0.0608654	9.24897	133	0.063243	11.321	21	0.00998574	6.98142	18	0.0085592	8.55608	3	0.00142653	2.11019
NRG857_07165	1492836	1493897	+	1062	85	0.0800377	8.87751	64	0.0602637	9.15753	55	0.0517891	9.27067	14	0.0131827	9.21652	8	0.00753296	7.53021	3	0.00282486	4.17866
NRG857_07170	1494010	1495509	-	1500	61	0.0406667	4.51061	53	0.0353333	5.36917	31	0.0206667	3.6995	37	0.0246667	17.2454	21	0.014	13.9949	10	0.00666667	9.86163
NRG857_07175	1495776	1495952	+	177	17	0.0960452	10.653	13	0.0734463	11.1607	26	0.146893	26.295	1	0.00564972	3.94994	0	0	0	0	0	0
NRG857_07180	1495966	1496394	+	429	12	0.027972	3.10257	12	0.027972	4.25057	4	0.00932401	1.66907	2	0.00466201	3.25939	0	0	0	0	0	0
NRG857_07185	1496935	1497219	+	285	22	0.077193	8.56199	16	0.0561404	8.53096	22	0.077193	13.8182	2	0.00701754	4.90624	1	0.00350877	3.50749	2	0.00701754	10.3807
NRG857_07190	1497238	1499202	+	1965	187	0.0951654	10.5554	149	0.075827	11.5225	148	0.0753181	13.4826	26	0.0132316	9.25069	12	0.00610687	6.10464	9	0.00458015	6.77516
NRG857_07195	1499218	1500159	+	942	26	0.0276008	3.0614	18	0.0191083	2.90365	20	0.0212314	3.8006	15	0.0159236	11.1328	5	0.00530786	5.30592	2	0.00212314	3.14065
NRG857_07200	1500152	1501285	+	1134	354	0.312169	34.6248	247	0.217813	33.0984	204	0.179894	32.2025	72	0.0634921	44.3898	42	0.037037	37.0235	12	0.010582	15.6534
NRG857_07205	1501282	1501761	+	480	316	0.658333	73.0202	198	0.4125	62.6826	228	0.475	85.0289	59	0.122917	85.9358	32	0.0666667	66.6423	12	0.025	36.9811
NRG857_07227	1504067	1504351	+	285	2	0.00701754	0.778363	3	0.0105263	1.59956	1	0.00350877	0.628099	1	0.00350877	2.45312	0	0	0	0	0	0
NRG857_07230	1504507	1506774	+	2268	17	0.00749559	0.831386	9	0.00396825	0.603007	9	0.00396825	0.71035	0	0	0	0	0	0	2	0.000881834	1.30445
NRG857_07235	1506764	1507555	+	792	24	0.030303	3.36111	16	0.020202	3.06985	28	0.0353535	6.32857	30	0.0378788	26.4825	6	0.00757576	7.57299	2	0.00252525	3.73546
NRG857_07240	1507579	1508364	+	786	26	0.0330789	3.669	25	0.0318066	4.83326	18	0.0229008	4.09942	7	0.00890585	6.22643	7	0.00890585	8.9026	2	0.00254453	3.76398
NRG857_07245	1508477	1508620	+	144	7	0.0486111	5.39178	5	0.0347222	5.27631	6	0.0416667	7.45868	1	0.00694444	4.85513	2	0.0138889	13.8838	0	0	0
NRG857_07250	1508698	1508913	+	216	13	0.0601852	6.67554	7	0.0324074	4.92456	4	0.0185185	3.31497	0	0	0	1	0.00462963	4.62794	0	0	0
NRG857_07255	1509230	1509799	-	570	45	0.0789474	8.75658	51	0.0894737	13.5962	49	0.0859649	15.3884	6	0.0105263	7.35936	4	0.00701754	7.01498	1	0.00175439	2.59516
NRG857_07260	1509974	1510819	+	846	188	0.222222	24.6482	167	0.1974	29.9964	123	0.14539	26.026	42	0.0496454	34.709	26	0.0307329	30.7216	11	0.0130024	19.2337
NRG857_07265	1510915	1511808	-	894	140	0.1566	17.3695	97	0.108501	16.4876	66	0.0738255	13.2154	19	0.0212528	14.8587	13	0.0145414	14.5361	5	0.00559284	8.27318
NRG857_07270	1511888	1512568	-	681	59	0.0866373	9.60952	56	0.082232	12.4958	50	0.0734214	13.143	1	0.00146843	1.02664	6	0.00881057	8.80736	1	0.00146843	2.17216
NRG857_07275	1512565	1513260	-	696	48	0.0689655	7.64943	46	0.066092	10.0432	32	0.045977	8.23026	0	0	0	0	0	0	0	0	0
NRG857_07280	1513260	1514804	-	1545	116	0.0750809	8.32773	74	0.0478964	7.27823	86	0.0556634	9.96421	3	0.00194175	1.35755	1	0.000647249	0.647013	2	0.0012945	1.91488
NRG857_07285	1514801	1518541	-	3741	416	0.1112	12.334	300	0.0801925	12.1859	330	0.0882117	15.7906	7	0.00187116	1.3082	4	0.00106923	1.06884	2	0.000534616	0.790828
NRG857_07290	1518636	1520024	-	1389	486	0.349892	38.8089	408	0.293737	44.6355	409	0.294456	52.7101	2	0.00143988	1.00668	2	0.00143988	1.43936	2	0.00143988	2.12994
NRG857_07295	1520297	1521121	-	825	29	0.0351515	3.89889	19	0.0230303	3.49963	21	0.0254545	4.55657	7	0.00848485	5.93209	8	0.00969697	9.69343	2	0.00242424	3.58605
NRG857_07300	1521410	1521997	+	588	15	0.0255102	2.82951	12	0.0204082	3.10118	8	0.0136054	2.43549	2	0.00340136	2.37802	12	0.0204082	20.4007	10	0.0170068	25.1572
NRG857_07305	1522046	1524457	+	2412	22	0.00912106	1.01168	15	0.00621891	0.945011	17	0.00704809	1.26167	23	0.00953566	6.66675	33	0.0136816	13.6766	23	0.00953566	14.1056
NRG857_07310	1524470	1525354	+	885	9	0.0101695	1.12797	13	0.0146893	2.23215	9	0.0101695	1.82042	33	0.0372881	26.0696	20	0.0225989	22.5906	18	0.020339	30.0863
NRG857_07315	1525347	1526000	+	654	75	0.114679	12.7198	55	0.0840979	12.7793	47	0.0718654	12.8645	38	0.058104	40.6227	35	0.0535168	53.4973	29	0.0443425	65.5934
NRG857_07320	1526229	1526513	-	285	61	0.214035	23.7401	49	0.17193	26.1261	28	0.0982456	17.5868	15	0.0526316	36.7968	23	0.0807018	80.6723	7	0.0245614	36.3323
NRG857_07325	1526513	1526791	-	279	83	0.297491	32.9967	46	0.164875	25.054	42	0.150538	26.9475	13	0.046595	32.5764	14	0.0501792	50.1609	15	0.0537634	79.5292
NRG857_07330	1526977	1527987	-	1011	414	0.409496	45.4199	321	0.317507	48.2477	399	0.394659	70.6472	6	0.00593472	4.14919	4	0.00395648	3.95504	0	0	0
NRG857_07335	1528121	1529818	-	1698	1175	0.691991	76.7533	913	0.537691	81.7064	834	0.491166	87.9228	72	0.0424028	29.6455	57	0.0335689	33.5567	24	0.0141343	20.908
NRG857_07340	1529975	1530112	-	138	12429	90.0652	9989.74	8727	63.2391	9609.68	9006	65.2609	11682.2	312	2.26087	1580.66	133	0.963768	963.416	137	0.992754	1468.52
NRG857_07345	1530214	1530429	-	216	1572	7.27778	807.227	1062	4.91667	747.126	564	2.61111	467.41	2	0.00925926	6.47351	2	0.00925926	9.25588	1	0.00462963	6.84835
NRG857_07350	1530774	1531205	+	432	3585	8.29861	920.455	2488	5.75926	875.164	2085	4.82639	863.963	8	0.0185185	12.947	10	0.0231481	23.1397	9	0.0208333	30.8176
NRG857_07355	1531394	1533793	-	2400	265	0.110417	12.2471	241	0.100417	15.2591	196	0.0816667	14.619	9	0.00375	2.62177	6	0.0025	2.49909	3	0.00125	1.84905
NRG857_07360	1533818	1534036	-	219	131	0.598174	66.3474	107	0.488584	74.2442	139	0.634703	113.617	2	0.00913242	6.38483	7	0.0319635	31.9518	2	0.00913242	13.5091
NRG857_07365	1534360	1535679	-	1320	146	0.110606	12.2681	86	0.0651515	9.90028	109	0.0825758	14.7817	26	0.019697	13.7709	16	0.0121212	12.1168	7	0.00530303	7.84448
NRG857_07370	1535810	1537345	-	1536	18458	12.0169	1332.88	13811	8.99154	1366.33	12055	7.84831	1404.91	4	0.00260417	1.82067	7	0.00455729	4.55563	2	0.00130208	1.9261
NRG857_07375	1537501	1538901	-	1401	37262	26.5967	2950.02	27530	19.6502	2986.01	21247	15.1656	2714.77	12	0.00856531	5.98834	16	0.0114204	11.4162	12	0.00856531	12.6702
NRG857_07380	1538912	1539055	-	144	10	0.0694444	7.70255	8	0.0555556	8.4421	9	0.0625	11.188	0	0	0	0	0	0	0	0	0
NRG857_07385	1539263	1540273	-	1011	58	0.0573689	6.36317	61	0.0603363	9.16857	79	0.0781405	13.9878	4	0.00395648	2.76613	2	0.00197824	1.97752	0	0	0
NRG857_07390	1540531	1541688	-	1158	22	0.0189983	2.10723	10	0.00863558	1.31224	11	0.00949914	1.70042	23	0.0198618	13.8862	8	0.00690846	6.90594	3	0.00259067	3.83224
NRG857_07395	1541740	1543422	-	1683	652	0.387403	42.9695	462	0.27451	41.7139	305	0.181224	32.4406	628	0.373143	260.879	56	0.0332739	33.2618	125	0.0742721	109.867
NRG857_07400	1543824	1544585	-	762	21	0.0275591	3.05676	8	0.0104987	1.59536	12	0.015748	2.81903	5	0.00656168	4.58753	3	0.00393701	3.93557	0	0	0
NRG857_07405	1544661	1544858	-	198	0	0	0	0	0	0	0	0	0	0	0	0	0	0	0	0	0	0
NRG857_07410	1545106	1547385	-	2280	70	0.0307018	3.40534	40	0.0175439	2.66593	48	0.0210526	3.76859	5	0.00219298	1.5332	6	0.00263158	2.63062	2	0.000877193	1.29758
NRG857_07415	1547724	1548638	-	915	7	0.00765027	0.848543	1	0.0010929	0.166074	3	0.00327869	0.586912	1	0.0010929	0.764086	0	0	0	0	0	0
NRG857_07420	1548698	1549201	-	504	2	0.00396825	0.440146	5	0.00992064	1.50752	3	0.00595238	1.06553	0	0	0	0	0	0	0	0	0
NRG857_07425	1549214	1549744	-	531	0	0	0	2	0.00376648	0.572346	1	0.00188324	0.337115	0	0	0	2	0.00376648	3.7651	0	0	0
NRG857_07430	1549758	1552409	-	2652	16	0.00603318	0.669181	9	0.00339367	0.515694	13	0.00490196	0.877491	6	0.00226244	1.58176	3	0.00113122	1.13081	0	0	0
NRG857_07435	1552451	1553170	-	720	17	0.0236111	2.61887	10	0.0138889	2.11052	8	0.0111111	1.98898	5	0.00694444	4.85513	4	0.00555556	5.55353	2	0.00277778	4.10901
NRG857_07440	1553523	1554086	-	564	49	0.0868794	9.63638	46	0.0815603	12.3937	24	0.0425532	7.61737	1	0.00177305	1.23961	4	0.0070922	7.08961	1	0.00177305	2.62277
NRG857_07445	1554614	1554736	-	123	12	0.097561	10.8211	10	0.0813008	12.3543	6	0.0487805	8.73211	12	0.097561	68.2087	3	0.0243902	24.3813	0	0	0
NRG857_07450	1554862	1555644	-	783	47	0.0600255	6.65784	34	0.0434227	6.59842	24	0.0306513	5.48684	6	0.00766283	5.35739	2	0.00255428	2.55335	3	0.00383142	5.6676
NRG857_07455	1555793	1556521	+	729	98	0.134431	14.9106	77	0.105624	16.0504	52	0.0713306	12.7688	10	0.0137174	9.59038	9	0.0123457	12.3412	5	0.00685871	10.1457
NRG857_07460	1556576	1556827	-	252	9	0.0357143	3.96131	9	0.0357143	5.42706	7	0.0277778	4.97245	1	0.00396825	2.77436	2	0.00793651	7.93361	0	0	0
NRG857_07465	1556935	1557999	-	1065	46	0.0431925	4.79077	26	0.0244131	3.70977	28	0.0262911	4.70632	11	0.0103286	7.22115	8	0.00751174	7.509	5	0.00469484	6.94481
NRG857_07470	1558157	1558918	-	762	50	0.0656168	7.278	21	0.0275591	4.18781	16	0.0209974	3.7587	4	0.00524934	3.67002	5	0.00656168	6.55929	1	0.00131234	1.94127
NRG857_07475	1558896	1559261	-	366	15	0.0409836	4.54577	13	0.0355191	5.39741	7	0.0191257	3.42365	6	0.0163934	11.4613	3	0.00819672	8.19373	0	0	0
NRG857_07480	1559380	1559892	-	513	22	0.042885	4.75666	12	0.0233918	3.55457	9	0.0175439	3.14049	9	0.0175439	12.2656	3	0.00584795	5.84582	0	0	0
NRG857_07485	1560345	1560887	+	543	6	0.0110497	1.2256	5	0.0092081	1.39924	3	0.00552486	0.988996	2	0.00368324	2.5751	1	0.00184162	1.84095	0	0	0
NRG857_07490	1561146	1562468	-	1323	88	0.0665155	7.37768	67	0.0506425	7.69552	89	0.0672714	12.0421	15	0.0113379	7.92674	16	0.0120937	12.0893	8	0.00604686	8.94479
NRG857_07495	1562468	1562734	-	267	40	0.149813	16.6167	36	0.134831	20.4887	32	0.11985	21.4542	14	0.0524345	36.659	11	0.0411985	41.1835	10	0.0374532	55.4024
NRG857_07500	1563042	1563800	+	759	100	0.131752	14.6135	79	0.104084	15.8164	81	0.106719	19.1036	2	0.00263505	1.84226	2	0.00263505	2.63408	1	0.00131752	1.94894
NRG857_07505	1563804	1564718	-	915	71	0.0775956	8.60665	52	0.0568306	8.63585	52	0.0568306	10.1731	22	0.0240437	16.8099	17	0.0185792	18.5725	9	0.00983607	14.5499
NRG857_07510	1564915	1566366	-	1452	203	0.139807	15.507	173	0.119146	18.1052	129	0.088843	15.9036	69	0.0475207	33.2235	105	0.0723141	72.2877	14	0.00964187	14.2627
NRG857_07515	1566593	1568011	-	1419	300	0.211416	23.4496	200	0.140944	21.4176	221	0.155743	27.8794	23	0.0162086	11.3321	27	0.0190275	19.0205	4	0.00281889	4.16982
NRG857_07520	1568150	1568509	-	360	24	0.0666667	7.39445	17	0.0472222	7.17578	13	0.0361111	6.46419	1	0.00277778	1.94205	4	0.0111111	11.1071	1	0.00277778	4.10901
NRG857_07525	1568509	1569435	-	927	99	0.106796	11.8455	92	0.0992449	15.081	65	0.0701187	12.5518	9	0.00970874	6.78776	17	0.0183387	18.332	3	0.00323625	4.7872
NRG857_07530	1569499	1570887	-	1389	37	0.0266379	2.95458	38	0.0273578	4.15723	28	0.0201584	3.60852	7	0.0050396	3.52338	3	0.00215983	2.15904	5	0.00359971	5.32485
NRG857_07535	1570988	1571869	+	882	44	0.0498866	5.53326	41	0.0464853	7.0638	36	0.0408163	7.30646	4	0.00453515	3.1707	10	0.0113379	11.3337	4	0.00453515	6.70859
NRG857_07540	1572208	1573398	+	1191	96	0.0806045	8.94039	77	0.0646516	9.8243	52	0.0436608	7.81564	22	0.0184719	12.9144	12	0.0100756	10.0719	1	0.000839631	1.24202
NRG857_07545	1573423	1574088	-	666	144	0.216216	23.982	85	0.127628	19.394	97	0.145646	26.0718	6	0.00900901	6.29855	6	0.00900901	9.00572	2	0.003003	4.44217
NRG857_07550	1574300	1574734	+	435	10	0.0229885	2.54981	15	0.0344828	5.23992	12	0.0275862	4.93816	8	0.0183908	12.8577	12	0.0275862	27.5761	0	0	0
NRG857_07555	1574755	1575138	+	384	32	0.0833333	9.24306	25	0.0651042	9.89308	23	0.0598958	10.7218	10	0.0260417	18.2067	20	0.0520833	52.0643	3	0.0078125	11.5566
NRG857_07560	1575170	1575388	+	219	10	0.0456621	5.06469	16	0.0730594	11.1019	9	0.0410959	7.3565	11	0.0502283	35.1166	8	0.0365297	36.5164	3	0.0136986	20.2636
NRG857_07565	1575445	1576884	-	1440	44	0.0305556	3.38912	34	0.0236111	3.58789	15	0.0104167	1.86467	9	0.00625	4.36962	8	0.00555556	5.55353	2	0.00138889	2.05451
NRG857_07570	1576908	1578581	-	1674	2	0.00119474	0.132517	2	0.00119474	0.18155	2	0.00119474	0.213869	0	0	0	0	0	0	0	0	0
NRG857_07575	1578636	1578947	-	312	0	0	0	1	0.00320513	0.487044	1	0.00320513	0.573744	0	0	0	0	0	0	0	0	0
NRG857_07580	1578975	1580297	-	1323	5	0.00377929	0.419186	6	0.00453515	0.689151	2	0.00151172	0.27061	0	0	0	0	0	0	0	0	0
NRG857_07585	1580412	1580723	-	312	10	0.0320513	3.55502	7	0.0224359	3.40931	6	0.0192308	3.44247	8	0.025641	17.9266	5	0.0160256	16.0198	1	0.00320513	4.74117
NRG857_07590	1580922	1581620	+	699	5	0.00715308	0.793396	12	0.0171674	2.60872	11	0.0157368	2.81701	0	0	0	2	0.00286123	2.86019	0	0	0
NRG857_07595	1581665	1582564	-	900	110	0.122222	13.5565	72	0.08	12.1566	81	0.09	16.1107	7	0.00777778	5.43775	6	0.00666667	6.66423	1	0.00111111	1.6436
NRG857_07600	1582759	1583946	+	1188	61	0.0513468	5.69522	37	0.0311448	4.73269	59	0.0496633	8.89014	6	0.00505051	3.531	4	0.003367	3.36577	1	0.000841751	1.24515
NRG857_07605	1584073	1584168	+	96	83	0.864583	95.8967	53	0.552083	83.8933	49	0.510417	91.3688	13	0.135417	94.6751	29	0.302083	301.973	10	0.104167	154.088
NRG857_07610	1584387	1585277	-	891	201	0.225589	25.0216	122	0.136925	20.8068	84	0.0942761	16.8762	18	0.020202	14.124	20	0.0224467	22.4385	5	0.00561167	8.30103
NRG857_07615	1585531	1585686	-	156	7	0.0448718	4.97703	3	0.0192308	2.92226	5	0.0320513	5.73744	0	0	0	2	0.0128205	12.8158	1	0.00641026	9.48233
NRG857_07620	1585784	1587829	-	2046	163	0.0796676	8.83647	130	0.0635386	9.65518	114	0.0557185	9.97406	17	0.0083089	5.80907	22	0.0107527	10.7488	13	0.00635386	9.39891
NRG857_07625	1587966	1588712	+	747	859	1.14993	127.547	616	0.824632	125.309	523	0.700134	125.33	96	0.128514	89.8492	77	0.103079	103.041	55	0.0736278	108.914
NRG857_07630	1588801	1589487	+	687	552	0.803493	89.1209	391	0.569141	86.4854	354	0.515284	92.24	51	0.0742358	51.9011	62	0.0902475	90.2145	4	0.00582242	8.61277
NRG857_07635	1589665	1589868	+	204	436	2.13725	237.057	307	1.5049	228.682	272	1.33333	238.678	496	2.43137	1699.87	407	1.9951	1994.37	170	0.833333	1232.7
NRG857_07640	1589904	1591364	-	1461	68	0.0465435	5.16245	41	0.028063	4.26439	40	0.0273785	4.90098	7	0.00479124	3.34974	11	0.00752909	7.52634	1	0.000684463	1.01249
NRG857_07645	1591453	1592736	-	1284	55	0.0428349	4.75111	38	0.029595	4.49719	46	0.0358255	6.41307	10	0.00778816	5.44501	9	0.00700935	7.00679	2	0.00155763	2.30412
NRG857_07650	1593522	1593755	+	234	589	2.51709	279.188	356	1.52137	231.184	286	1.22222	218.788	29	0.123932	86.6454	29	0.123932	123.886	0	0	0
NRG857_07655	1594072	1594662	+	591	194	0.328257	36.4092	116	0.196277	29.8259	119	0.201354	36.044	14	0.0236887	16.5617	12	0.0203046	20.2972	2	0.0033841	5.0059
NRG857_07660	1594890	1595183	-	294	8	0.0272109	3.01814	6	0.0204082	3.10118	5	0.0170068	3.04436	2	0.00680272	4.75605	2	0.00680272	6.80024	0	0	0
NRG857_07665	1595226	1596266	-	1041	31	0.0297791	3.303	27	0.0259366	3.94127	25	0.0240154	4.29895	4	0.00384246	2.68641	4	0.00384246	3.84106	2	0.00192123	2.84197
NRG857_07670	1596276	1596557	-	282	4	0.0141844	1.57329	3	0.0106383	1.61657	2	0.0070922	1.26956	0	0	0	0	0	0	0	0	0
NRG857_07675	1596557	1598929	-	2373	23	0.00969237	1.07505	20	0.00842815	1.28072	18	0.00758534	1.35784	6	0.00252844	1.76773	2	0.000842815	0.842507	0	0	0
NRG857_07680	1598990	1602403	-	3414	102	0.029877	3.31386	80	0.0234329	3.56081	73	0.0213825	3.82765	9	0.0026362	1.84307	6	0.00175747	1.75683	5	0.00146456	2.16644
NRG857_07685	1602464	1603111	-	648	5	0.00771605	0.855839	2	0.00308642	0.469005	6	0.00925926	1.65748	1	0.00154321	1.07892	1	0.00154321	1.54265	0	0	0
NRG857_07690	1603009	1603608	-	600	7	0.0116667	1.29403	2	0.00333333	0.506526	4	0.00666667	1.19339	0	0	0	0	0	0	0	0	0
NRG857_07695	1603757	1604455	-	699	9	0.0128755	1.42811	13	0.018598	2.82611	10	0.0143062	2.56092	1	0.00143062	1.0002	1	0.00143062	1.43009	0	0	0
NRG857_07700	1604465	1604794	-	330	6	0.0181818	2.01667	2	0.00606061	0.920956	5	0.0151515	2.71225	0	0	0	1	0.0030303	3.0292	0	0	0
NRG857_07705	1604794	1607859	-	3066	34	0.0110894	1.23	30	0.00978474	1.48687	25	0.00815395	1.45962	6	0.00195695	1.36818	4	0.00130463	1.30416	2	0.000652316	0.964934
NRG857_07710	1607831	1608160	-	330	2	0.00606061	0.672222	3	0.00909091	1.38143	1	0.0030303	0.542449	0	0	0	0	0	0	1	0.0030303	4.48256
NRG857_07715	1608169	1608555	-	387	9	0.0232558	2.57946	7	0.0180879	2.74859	7	0.0180879	3.23787	1	0.00258398	1.80656	2	0.00516796	5.16607	0	0	0
NRG857_07720	1608616	1609359	-	744	66	0.0887097	9.83939	24	0.0322581	4.90186	36	0.0483871	8.66169	4	0.00537634	3.75881	5	0.00672043	6.71798	2	0.00268817	3.97646
NRG857_07725	1609370	1609771	-	402	17	0.0422886	4.69051	9	0.0223881	3.40204	8	0.0199005	3.56235	1	0.00248756	1.73915	1	0.00248756	2.48665	0	0	0
NRG857_07730	1609768	1610358	-	591	14	0.0236887	2.62747	12	0.0203046	3.08544	7	0.0118443	2.12023	1	0.00169205	1.18298	1	0.00169205	1.69143	0	0	0
NRG857_07735	1610370	1610645	-	276	7	0.0253623	2.8131	0	0	0	4	0.0144928	2.59432	0	0	0	0	0	0	0	0	0
NRG857_07740	1610638	1610961	-	324	5	0.0154321	1.71168	9	0.0277778	4.22105	3	0.00925926	1.65748	0	0	0	1	0.00308642	3.08529	1	0.00308642	4.56557
NRG857_07745	1611048	1613006	-	1959	86	0.0438999	4.86924	55	0.0280755	4.2663	52	0.0265442	4.75162	2	0.00102093	0.713771	5	0.00255232	2.55139	1	0.000510465	0.755102
NRG857_07750	1613020	1614528	-	1509	30	0.0198807	2.2051	16	0.010603	1.61122	18	0.0119284	2.13529	3	0.00198807	1.38994	4	0.00265076	2.64979	0	0	0
NRG857_07755	1614528	1614740	-	213	5	0.0234742	2.60368	1	0.00469484	0.713417	1	0.00469484	0.840414	2	0.00938967	6.56468	0	0	0	0	0	0
NRG857_07760	1614737	1616770	-	2034	38	0.0186824	2.07219	36	0.0176991	2.68952	19	0.0093412	1.67215	8	0.00393314	2.74981	9	0.00442478	4.42316	0	0	0
NRG857_07765	1616845	1617372	-	528	18	0.0340909	3.78125	21	0.0397727	6.04377	19	0.0359848	6.44158	5	0.0094697	6.62063	2	0.00378788	3.7865	2	0.00378788	5.6032
NRG857_07770	1617936	1618142	-	207	46	0.222222	24.6482	37	0.178744	27.1615	30	0.144928	25.9432	12	0.057971	40.5298	7	0.0338164	33.8041	12	0.057971	85.7533
NRG857_07775	1618443	1618853	+	411	24	0.0583942	6.47689	15	0.0364963	5.5459	9	0.0218978	3.91989	25	0.0608273	42.5267	22	0.053528	53.5084	2	0.00486618	7.19827
NRG857_07780	1619005	1619178	-	174	140	0.804598	89.2433	86	0.494253	75.1055	68	0.390805	69.9572	155	0.890805	622.796	70	0.402299	402.152	35	0.201149	297.549
NRG857_07785	1619350	1619505	-	156	187	1.19872	132.958	118	0.75641	114.942	70	0.448718	80.3242	4	0.025641	17.9266	2	0.0128205	12.8158	0	0	0
NRG857_07790	1619852	1620064	-	213	1440	6.76056	749.859	715	3.35681	510.093	583	2.73709	489.961	175	0.821596	574.41	114	0.535211	535.016	5	0.0234742	34.724
NRG857_07795	1620428	1620925	-	498	25	0.0502008	5.56811	5	0.0100402	1.52568	9	0.0180723	3.23509	4	0.00803213	5.61557	0	0	0	1	0.00200803	2.97037
NRG857_07800	1620922	1621455	-	534	8	0.0149813	1.66167	4	0.00749064	1.13826	5	0.0093633	1.67611	1	0.00187266	1.30925	1	0.00187266	1.87198	1	0.00187266	2.77012
NRG857_07805	1621452	1621763	-	312	5	0.0160256	1.77751	1	0.00320513	0.487044	8	0.025641	4.58995	0	0	0	0	0	0	0	0	0
NRG857_07810	1621768	1621974	-	207	5	0.0241546	2.67915	5	0.0241546	3.67048	2	0.00966184	1.72955	0	0	0	0	0	0	0	0	0
NRG857_07815	1622737	1622952	-	216	5477	25.3565	2812.46	3312	15.3333	2330.02	2824	13.0741	2340.37	1424	6.59259	4609.14	1257	5.81944	5817.32	39	0.180556	267.086
NRG857_07820	1623253	1623465	+	213	194	0.910798	101.023	116	0.544601	82.7563	118	0.553991	99.1689	44	0.206573	144.423	41	0.192488	192.418	0	0	0
NRG857_07825	1623887	1624639	-	753	92	0.122178	13.5516	58	0.0770252	11.7046	59	0.0783533	14.0259	21	0.0278884	19.4979	13	0.0172643	17.258	4	0.00531209	7.85787
NRG857_07830	1624653	1625702	-	1050	18	0.0171429	1.90143	14	0.0133333	2.0261	13	0.012381	2.21629	1	0.000952381	0.665847	4	0.00380952	3.80813	1	0.000952381	1.4088
NRG857_07835	1626049	1626297	-	249	20	0.0803213	8.90897	16	0.064257	9.76435	21	0.0843373	15.0971	31	0.124498	87.0414	11	0.0441767	44.1606	8	0.0321285	47.5259
NRG857_07840	1626517	1626729	-	213	15119	70.9812	7873	10627	49.892	7581.48	10600	49.7653	8908.39	12981	60.9437	42608.1	8155	38.2864	38272.4	5770	27.0892	40071.5
NRG857_07845	1626945	1628432	-	1488	2611	1.7547	194.626	1661	1.11626	169.625	1768	1.18817	212.693	227	0.152554	106.656	143	0.0961022	96.0671	56	0.0376344	55.6705
NRG857_07850	1628750	1629172	-	423	72	0.170213	18.8794	24	0.0567376	8.62172	34	0.0803783	14.3884	7	0.0165485	11.5697	5	0.0118203	11.816	2	0.00472813	6.99406
NRG857_07855	1629213	1630178	-	966	38	0.0393375	4.36318	19	0.0196687	2.98882	19	0.0196687	3.52087	7	0.00724638	5.06622	5	0.00517598	5.17409	2	0.00207039	3.06262
NRG857_07860	1630159	1630680	-	522	10	0.0191571	2.12484	11	0.0210728	3.20217	5	0.00957854	1.71464	1	0.00191571	1.33935	0	0	0	0	0	0
NRG857_07865	1630664	1630891	-	228	3	0.0131579	1.45943	1	0.00438597	0.666481	0	0	0	0	0	0	0	0	0	0	0	0
NRG857_07870	1630972	1631379	+	408	142	0.348039	38.6034	92	0.22549	34.265	86	0.210784	37.7321	18	0.0441176	30.8444	22	0.0539216	53.9019	5	0.0122549	18.128
NRG857_07875	1631548	1631703	+	156	28	0.179487	19.9081	11	0.0705128	10.715	18	0.115385	20.6548	1	0.00641026	4.48166	1	0.00641026	6.40792	0	0	0
NRG857_07880	1631705	1632235	+	531	322	0.606403	67.2602	239	0.450094	68.3953	204	0.384181	68.7715	19	0.0357815	25.0163	12	0.0225989	22.5906	7	0.0131827	19.5004
NRG857_07885	1632722	1632910	+	189	3	0.015873	1.76058	0	0	0	2	0.010582	1.89427	1	0.005291	3.69915	0	0	0	0	0	0
NRG857_07890	1632907	1633098	+	192	4	0.0208333	2.31076	1	0.00520833	0.791447	1	0.00520833	0.932334	0	0	0	0	0	0	0	0	0
NRG857_07895	1633192	1635663	+	2472	34	0.013754	1.52555	28	0.0113269	1.7212	26	0.0105178	1.88277	6	0.00242718	1.69694	6	0.00242718	2.4263	0	0	0
NRG857_07900	1635736	1635987	+	252	2	0.00793651	0.880291	0	0	0	2	0.00793651	1.4207	2	0.00793651	5.54872	0	0	0	0	0	0
NRG857_07905	1636022	1637302	+	1281	160	0.124902	13.8538	112	0.0874317	13.2859	112	0.0874317	15.651	22	0.0171741	12.0071	15	0.0117096	11.7053	5	0.0039032	5.77379
NRG857_07910	1637490	1638509	-	1020	40	0.0392157	4.34967	29	0.0284314	4.32037	27	0.0264706	4.73845	26	0.0254902	17.8212	14	0.0137255	13.7205	4	0.00392157	5.80096
NRG857_07915	1638521	1639735	-	1215	22	0.018107	2.00837	11	0.0090535	1.37575	18	0.0148148	2.65197	5	0.00411523	2.87711	3	0.00246914	2.46823	0	0	0
NRG857_07920	1639941	1640267	-	327	21	0.0642202	7.12309	11	0.0336391	5.11173	13	0.0397554	7.11653	9	0.0275229	19.2424	5	0.0152905	15.2849	0	0	0
NRG857_07925	1640402	1640743	+	342	262	0.766082	84.9713	184	0.538012	81.755	164	0.479532	85.8402	21	0.0614035	42.9296	33	0.0964912	96.456	12	0.0350877	51.9033
NRG857_07930	1640778	1641338	+	561	232	0.413547	45.8693	185	0.329768	50.1108	99	0.176471	31.5897	60	0.106952	74.7742	47	0.083779	83.7484	16	0.0285205	42.1888
NRG857_07935	1641341	1642051	-	711	89	0.125176	13.8841	72	0.101266	15.3881	60	0.0843882	15.1062	9	0.0126582	8.84986	9	0.0126582	12.6536	4	0.00562588	8.32205
NRG857_07940	1642159	1642464	+	306	109	0.356209	39.5095	105	0.343137	52.1424	80	0.261438	46.7995	7	0.0228758	15.9934	4	0.0130719	13.0671	2	0.00653595	9.66826
NRG857_07945	1642663	1645089	+	2427	423	0.174289	19.3316	295	0.121549	18.4703	197	0.0811702	14.5301	201	0.0828183	57.9015	137	0.0564483	56.4277	78	0.0321384	47.5406
NRG857_07950	1645147	1645974	+	828	114	0.137681	15.2711	76	0.0917874	13.9478	42	0.0507246	9.08013	63	0.076087	53.1953	48	0.057971	57.9499	23	0.0277778	41.0901
NRG857_07955	1645993	1647525	+	1533	53	0.0345727	3.83469	30	0.0195695	2.97373	28	0.0182648	3.26956	24	0.0156556	10.9454	29	0.0189172	18.9103	2	0.00130463	1.92987
NRG857_07960	1647536	1648153	+	618	18	0.0291262	3.23058	5	0.00809062	1.22943	6	0.00970874	1.73794	3	0.00485437	3.39388	4	0.00647249	6.47013	0	0	0
NRG857_07965	1648155	1649009	+	855	86	0.100585	11.1565	59	0.0690058	10.486	58	0.0678363	12.1432	19	0.0222222	15.5364	19	0.0222222	22.2141	5	0.00584795	8.65055
NRG857_07970	1649052	1649666	+	615	147	0.239024	26.5118	74	0.120325	18.2843	63	0.102439	18.3374	11	0.0178862	12.5049	13	0.0211382	21.1305	6	0.0097561	14.4316
NRG857_07975	1649862	1651118	+	1257	46	0.0365951	4.059	43	0.0342084	5.19824	44	0.035004	6.266	9	0.00715991	5.00577	14	0.0111376	11.1336	3	0.00238663	3.53042
NRG857_07980	1651071	1651778	-	708	708	1	110.917	614	0.867232	131.783	454	0.641243	114.788	212	0.299435	209.347	178	0.251412	251.321	81	0.114407	169.236
NRG857_07985	1651891	1653111	-	1221	227	0.185913	20.6209	184	0.150696	22.8994	168	0.137592	24.6301	65	0.0532351	37.2187	48	0.039312	39.2977	20	0.01638	24.23
NRG857_07990	1653246	1654139	-	894	32	0.0357942	3.97017	23	0.0257271	3.90943	22	0.0246085	4.40512	3	0.00335571	2.3461	8	0.00894855	8.94528	1	0.00111857	1.65464
NRG857_07995	1654246	1655499	+	1254	334	0.266348	29.5424	195	0.155502	23.6298	87	0.069378	12.4192	18	0.0143541	10.0355	12	0.00956938	9.56589	11	0.00877193	12.9758
NRG857_08000	1655897	1656232	+	336	51	0.151786	16.8356	28	0.0833333	12.6631	24	0.0714286	12.7863	5	0.014881	10.4039	7	0.0208333	20.8257	5	0.014881	22.0126
NRG857_08005	1656508	1657329	+	822	479	0.582725	64.6339	410	0.498783	75.794	372	0.452555	81.011	41	0.0498783	34.8719	29	0.0352798	35.2669	21	0.0255474	37.7909
NRG857_08010	1657368	1657697	-	330	26	0.0787879	8.73889	24	0.0727273	11.0515	18	0.0545455	9.76408	0	0	0	1	0.0030303	3.0292	1	0.0030303	4.48256
NRG857_08015	1657684	1658049	-	366	102	0.278689	30.9112	82	0.224044	34.0452	48	0.131148	23.4765	4	0.010929	7.64086	5	0.0136612	13.6562	0	0	0
NRG857_08020	1658461	1659495	+	1035	106	0.102415	11.3596	98	0.094686	14.3883	72	0.0695652	12.4527	32	0.0309179	21.6159	18	0.0173913	17.385	6	0.0057971	8.57533
NRG857_08025	1659520	1660908	-	1389	417	0.300216	33.299	214	0.154068	23.4118	237	0.170626	30.5435	67	0.0482361	33.7238	76	0.0547156	54.6957	45	0.0323974	47.9237
NRG857_08030	1660919	1662451	-	1533	545	0.355512	39.4322	323	0.210698	32.0172	260	0.169602	30.3602	73	0.047619	33.2923	69	0.0450098	44.9934	48	0.0313112	46.3168
NRG857_08035	1662975	1663919	+	945	449	0.475132	52.7001	324	0.342857	52.0998	208	0.220106	39.4007	51	0.0539683	37.7313	41	0.0433862	43.3704	22	0.0232804	34.4374
NRG857_08040	1664105	1665487	+	1383	71	0.0513377	5.69421	60	0.0433839	6.59253	43	0.0310918	5.56569	24	0.0173536	12.1326	15	0.010846	10.842	3	0.0021692	3.20877
NRG857_08045	1665524	1666246	+	723	86	0.118949	13.1934	72	0.0995851	15.1327	47	0.0650069	11.6368	6	0.00829875	5.80198	4	0.0055325	5.53048	1	0.00138313	2.04598
NRG857_08050	1666243	1666578	-	336	109	0.324405	35.9819	79	0.235119	35.7282	75	0.223214	39.9572	7	0.0208333	14.5654	4	0.0119048	11.9004	5	0.014881	22.0126
NRG857_08055	1666707	1667426	+	720	50	0.0694444	7.70255	43	0.0597222	9.07525	30	0.0416667	7.45868	1	0.00138889	0.971026	9	0.0125	12.4954	3	0.00416667	6.16352
NRG857_08060	1667430	1668731	+	1302	91	0.0698925	7.75224	81	0.062212	9.45359	55	0.0422427	7.56179	17	0.0130568	9.12854	20	0.015361	15.3554	3	0.00230415	3.4084
NRG857_08065	1668795	1669736	+	942	39	0.0414013	4.59209	40	0.0424628	6.45256	27	0.0286624	5.13081	17	0.0180467	12.6172	19	0.0201699	20.1625	1	0.00106157	1.57032
NRG857_08070	1669733	1671136	-	1404	115	0.0819088	9.08506	63	0.0448718	6.81862	96	0.0683761	12.2399	20	0.014245	9.95924	14	0.00997151	9.96787	7	0.00498575	7.37515
NRG857_08075	1671279	1672925	-	1647	1682	1.02125	113.274	1172	0.711597	108.133	1658	1.00668	180.204	100	0.0607165	42.4492	77	0.0467517	46.7346	71	0.0431087	63.7683
NRG857_08080	1673124	1674299	+	1176	287	0.244048	27.069	224	0.190476	28.9443	145	0.123299	22.0716	30	0.0255102	17.8352	20	0.0170068	17.0006	11	0.00935374	13.8365
NRG857_08085	1674400	1675908	+	1509	5033	3.33532	369.943	3804	2.52087	383.066	2917	1.93307	346.035	59	0.0390987	27.3354	54	0.0357853	35.7722	33	0.0218688	32.3493
NRG857_08090	1675953	1677218	-	1266	36	0.028436	3.15403	31	0.0244866	3.72092	30	0.0236967	4.2419	3	0.00236967	1.65673	5	0.00394945	3.94801	1	0.000789889	1.16844
NRG857_08095	1677257	1678630	-	1374	10	0.00727802	0.807254	6	0.00436681	0.663571	9	0.00655022	1.17254	5	0.00363901	2.54417	4	0.00291121	2.91015	0	0	0
NRG857_08100	1678627	1680438	-	1812	22	0.0121413	1.34667	21	0.0115894	1.7611	15	0.00827815	1.48186	7	0.00386314	2.70087	8	0.00441501	4.4134	1	0.000551876	0.81636
NRG857_08105	1680828	1681418	-	591	656	1.10998	123.116	435	0.736041	111.847	466	0.788494	141.147	88	0.1489	104.102	66	0.111675	111.634	20	0.0338409	50.059
NRG857_08110	1681647	1682414	-	768	545	0.709635	78.7104	292	0.380208	57.7756	329	0.428385	76.6845	10	0.0130208	9.10337	7	0.00911458	9.11126	3	0.00390625	5.7783
NRG857_08115	1682526	1683554	-	1029	101	0.0981535	10.8869	80	0.0777454	11.814	62	0.0602527	10.7857	8	0.00777454	5.43548	22	0.02138	21.3722	14	0.0136054	20.1258
NRG857_08120	1683729	1685321	+	1593	79	0.049592	5.50058	70	0.0439422	6.67736	68	0.0426868	7.64128	17	0.0106717	7.46099	15	0.0094162	9.41276	12	0.00753296	11.1431
NRG857_08125	1685331	1686503	+	1173	119	0.101449	11.2524	82	0.0699062	10.6228	62	0.0528559	9.46164	21	0.0179028	12.5166	20	0.0170503	17.0441	8	0.00682012	10.0886
NRG857_08130	1686607	1687608	+	1002	278	0.277445	30.7733	181	0.180639	27.4495	175	0.174651	31.2639	23	0.0229541	16.0481	53	0.0528942	52.8749	8	0.00798403	11.8103
NRG857_08135	1687644	1688684	-	1041	325	0.3122	34.6282	255	0.244957	37.2231	224	0.215178	38.5186	32	0.0307397	21.4913	32	0.0307397	30.7285	13	0.012488	18.4728
NRG857_08140	1689325	1689540	+	216	221	1.02315	113.484	217	1.00463	152.661	160	0.740741	132.599	23	0.106481	74.4453	19	0.087963	87.9309	0	0	0
NRG857_08145	1689626	1690066	+	441	282	0.639456	70.9263	185	0.419501	63.7464	166	0.376417	67.3818	31	0.0702948	49.1458	37	0.0839002	83.8696	8	0.0181406	26.8344
NRG857_08150	1690143	1690724	+	582	69	0.118557	13.1499	69	0.118557	18.0156	33	0.056701	10.1499	6	0.0103093	7.20762	10	0.0171821	17.1759	1	0.00171821	2.54166
NRG857_08155	1690724	1691302	+	579	68	0.117444	13.0265	44	0.0759931	11.5477	23	0.0397237	7.11086	5	0.00863558	6.03747	4	0.00690846	6.90594	2	0.00345423	5.10965
NRG857_08160	1691295	1693622	+	2328	123	0.0528351	5.86029	105	0.0451031	6.85376	60	0.0257732	4.61361	19	0.00816151	5.70603	15	0.0064433	6.44095	4	0.00171821	2.54166
NRG857_08165	1693623	1694681	+	1059	29	0.0273843	3.03738	30	0.0283286	4.30475	15	0.0141643	2.53553	2	0.00188857	1.32038	5	0.00472144	4.71971	1	0.000944287	1.39683
NRG857_08170	1694685	1695305	+	621	18	0.0289855	3.21498	12	0.0193237	2.93638	22	0.0354267	6.34168	2	0.00322061	2.25165	3	0.00483092	4.82916	2	0.00322061	4.76407
NRG857_08175	1695309	1696004	+	696	14	0.0201149	2.23108	16	0.0229885	3.49328	11	0.0158046	2.82915	4	0.00574713	4.01804	4	0.00574713	5.74503	0	0	0
NRG857_08180	1696004	1696639	+	636	53	0.0833333	9.24306	37	0.0581761	8.84031	41	0.0644654	11.5398	20	0.0314465	21.9855	11	0.0172956	17.2893	4	0.00628931	9.30342
NRG857_08185	1696767	1696967	+	201	63	0.313433	34.7649	48	0.238806	36.2884	67	0.333333	59.6694	20	0.0995025	69.5661	3	0.0149254	14.9199	2	0.00995025	14.7188
NRG857_08190	1697250	1698752	+	1503	625	0.415835	46.1231	469	0.312043	47.4173	304	0.202262	36.2066	125	0.083167	58.1453	131	0.087159	87.1272	42	0.0279441	41.3362
NRG857_08195	1698859	1699464	+	606	1235	2.03795	226.043	839	1.38449	210.384	661	1.09076	195.255	60	0.0990099	69.2217	63	0.10396	103.922	31	0.0511551	75.6709
NRG857_08200	1699508	1700368	-	861	122	0.141696	15.7164	96	0.111498	16.943	62	0.0720093	12.8903	20	0.0232288	16.2402	22	0.0255517	25.5424	4	0.00464576	6.87221
NRG857_08205	1700430	1701704	-	1275	748	0.586667	65.0711	554	0.43451	66.0271	349	0.273725	48.9991	118	0.092549	64.7046	130	0.101961	101.924	52	0.0407843	60.33
NRG857_08210	1701833	1702489	-	657	305	0.464231	51.491	212	0.322679	49.0335	160	0.243531	43.5941	25	0.0380518	26.6035	16	0.0243531	24.3442	2	0.00304414	4.50303
NRG857_08215	1702548	1702877	-	330	462	1.4	155.283	284	0.860606	130.776	142	0.430303	77.0278	10	0.030303	21.186	9	0.0272727	27.2628	6	0.0181818	26.8953
NRG857_08220	1702975	1704084	-	1110	196	0.176577	19.5853	129	0.116216	17.66	109	0.0981982	17.5783	34	0.0306306	21.4151	25	0.0225225	22.5143	9	0.00810811	11.9939
NRG857_08225	1704358	1704825	+	468	5546	11.8504	1314.41	3872	8.2735	1257.22	2955	6.3141	1130.28	431	0.92094	643.865	291	0.621795	621.568	130	0.277778	410.901
NRG857_08230	1704872	1705306	-	435	4462	10.2575	1137.72	2896	6.65747	1011.65	2208	5.07586	908.621	253	0.581609	406.626	142	0.326437	326.318	101	0.232184	343.457
NRG857_08235	1705507	1705743	+	237	151	0.637131	70.6685	168	0.708861	107.717	133	0.561181	100.456	9	0.0379747	26.5496	6	0.0253165	25.3072	0	0	0
NRG857_08240	1705746	1706603	+	858	32	0.037296	4.13675	30	0.034965	5.31321	17	0.0198135	3.54678	4	0.00466201	3.25939	4	0.00466201	4.6603	2	0.002331	3.44812
NRG857_08245	1706603	1708615	+	2013	137	0.0680576	7.54873	80	0.0397417	6.03906	92	0.0457029	8.1812	14	0.00695479	4.86237	10	0.00496771	4.9659	5	0.00248386	3.67423
NRG857_08250	1708616	1709152	-	537	737	1.37244	152.226	541	1.00745	153.09	469	0.873371	156.341	12	0.0223464	15.6232	4	0.00744879	7.44607	0	0	0
NRG857_08255	1709218	1710114	-	897	306	0.341137	37.8378	263	0.2932	44.5539	187	0.208473	37.3183	33	0.0367893	25.7208	22	0.0245262	24.5172	12	0.0133779	19.7892
NRG857_08260	1710163	1710402	-	240	82	0.341667	37.8965	65	0.270833	41.1552	95	0.395833	70.8574	12	0.05	34.9569	7	0.0291667	29.156	3	0.0125	18.4905
NRG857_08265	1710589	1711104	+	516	46	0.0891473	9.88792	38	0.0736434	11.1907	28	0.0542636	9.71362	6	0.0116279	8.12952	6	0.0116279	11.6237	2	0.00387597	5.7335
NRG857_08270	1711141	1712238	+	1098	143	0.130237	14.4454	107	0.0974499	14.8083	88	0.0801457	14.3467	15	0.0136612	9.55108	14	0.0127505	12.7458	7	0.00637523	9.43052
NRG857_08275	1712319	1712726	+	408	148	0.362745	40.2345	110	0.269608	40.969	105	0.257353	46.0683	13	0.0318627	22.2765	16	0.0392157	39.2014	7	0.0171569	25.3792
NRG857_08280	1712829	1713476	+	648	117	0.180556	20.0266	88	0.135802	20.6362	64	0.0987654	17.6798	34	0.0524691	36.6832	29	0.0447531	44.7368	6	0.00925926	13.6967
NRG857_08285	1713569	1713712	+	144	36	0.25	27.7292	27	0.1875	28.4921	20	0.138889	24.8623	8	0.0555556	38.841	5	0.0347222	34.7096	0	0	0
NRG857_08290	1713848	1714195	-	348	1488	4.27586	474.265	1053	3.02586	459.803	937	2.69253	481.985	103	0.295977	206.929	82	0.235632	235.546	29	0.0833333	123.27
NRG857_08295	1714530	1715357	+	828	153	0.184783	20.4955	126	0.152174	23.124	107	0.129227	23.1327	32	0.0386473	27.0199	35	0.0422705	42.2551	13	0.0157005	23.2248
NRG857_08300	1715485	1716066	+	582	16092	27.6495	3066.79	12016	20.646	3137.33	8761	15.0533	2694.66	978	1.68041	1174.84	743	1.27663	1276.17	490	0.841924	1245.41
NRG857_08305	1716212	1717381	-	1170	105	0.0897436	9.95406	86	0.0735043	11.1695	57	0.0487179	8.72091	8	0.00683761	4.78044	6	0.00512821	5.12633	1	0.000854701	1.26431
NRG857_08310	1717547	1717636	-	90	1037	11.5222	1278.01	641	7.12222	1082.28	688	7.64444	1368.42	111	1.23333	862.271	76	0.844444	844.136	44	0.488889	723.186
NRG857_08315	1717935	1718960	+	1026	207	0.201754	22.3779	191	0.18616	28.2884	119	0.115984	20.7622	28	0.0272904	19.0798	40	0.0389864	38.9721	7	0.00682261	10.0923
NRG857_08320	1718957	1719889	-	933	129	0.138264	15.3358	82	0.0878885	13.3553	96	0.102894	18.4189	37	0.039657	27.7258	40	0.0428725	42.8568	11	0.0117899	17.4402
NRG857_08325	1720002	1721213	+	1212	88	0.0726073	8.05336	87	0.0717822	10.9079	93	0.0767327	13.7358	15	0.0123762	8.65271	29	0.0239274	23.9187	6	0.0049505	7.32299
NRG857_08330	1721504	1722652	+	1149	4546	3.95648	438.84	4115	3.58138	544.218	2968	2.58312	462.399	166	0.144473	101.007	162	0.140992	140.941	58	0.0504787	74.6703
NRG857_08335	1722692	1723333	-	642	900	1.40187	155.491	636	0.990654	150.538	486	0.757009	135.511	43	0.0669782	46.8271	48	0.0747664	74.7391	15	0.0233645	34.5618
NRG857_08340	1723548	1724921	+	1374	202	0.147016	16.3065	110	0.0800582	12.1655	103	0.0749636	13.4191	31	0.0225619	15.7739	44	0.0320233	32.0116	18	0.0131004	19.3787
NRG857_08345	1724962	1726218	-	1257	562	0.447096	49.5904	399	0.317422	48.2348	362	0.287987	51.5521	26	0.0206842	14.4611	24	0.0190931	19.0861	18	0.0143198	21.1825
NRG857_08350	1726792	1727097	+	306	613	2.00327	222.196	433	1.41503	215.025	309	1.0098	180.763	17	0.0555556	38.841	12	0.0392157	39.2014	2	0.00653595	9.66826
NRG857_08355	1727223	1728827	+	1605	355	0.221184	24.533	298	0.18567	28.214	264	0.164486	29.4443	7	0.00436137	3.0492	1	0.000623053	0.622826	4	0.00249221	3.68659
NRG857_08360	1728839	1729651	-	813	54	0.0664207	7.36716	35	0.0430504	6.54185	30	0.0369004	6.60547	14	0.0172202	12.0393	12	0.0147601	14.7548	8	0.0098401	14.5559
NRG857_08365	1729655	1730440	-	786	53	0.06743	7.47912	31	0.0394402	5.99324	22	0.0279898	5.01041	14	0.0178117	12.4529	17	0.0216285	21.6206	5	0.00636132	9.40995
NRG857_08370	1730437	1731156	-	720	26	0.0361111	4.00533	29	0.0402778	6.12052	22	0.0305556	5.4697	14	0.0194444	13.5944	22	0.0305556	30.5444	4	0.00555556	8.21802
NRG857_08375	1731169	1731807	-	639	41	0.0641628	7.11672	28	0.0438185	6.65856	20	0.0312989	5.60276	23	0.0359937	25.1646	23	0.0359937	35.9806	6	0.00938967	13.8896
NRG857_08380	1731820	1733922	-	2103	294	0.1398	15.5062	206	0.0979553	14.8851	73	0.0347123	6.21379	58	0.0275796	19.282	95	0.0451736	45.1571	20	0.00951022	14.0679
NRG857_08385	1733943	1734569	-	627	597	0.952153	105.61	525	0.837321	127.237	216	0.344498	61.6679	99	0.157895	110.39	77	0.122807	122.762	19	0.030303	44.8256
NRG857_08390	1735025	1735234	-	210	375	1.78571	198.066	292	1.39048	211.294	308	1.46667	262.545	19	0.0904762	63.2554	22	0.104762	104.724	12	0.0571429	84.5282
NRG857_08395	1735792	1737204	+	1413	1262	0.893135	99.0636	919	0.650389	98.8317	762	0.539278	96.5352	116	0.0820948	57.3957	141	0.0997877	99.7513	60	0.0424628	62.8129
NRG857_08400	1737515	1737751	+	237	177223	747.776	82940.9	108522	457.899	69581.3	108714	458.709	82112.7	53638	226.321	158230	20845	87.9536	87921.5	27604	116.473	172291
NRG857_08405	1737815	1738819	-	1005	1390	1.38308	153.407	999	0.99403	151.051	711	0.707463	126.642	33	0.0328358	22.9568	19	0.0189055	18.8986	12	0.0119403	17.6626
NRG857_08410	1738968	1739384	-	417	187	0.448441	49.7396	114	0.273381	41.5424	96	0.230216	41.2105	4	0.00959233	6.70637	3	0.00719425	7.19162	1	0.00239808	3.54735
NRG857_08415	1739397	1740617	-	1221	437	0.357903	39.6975	296	0.242424	36.8382	253	0.207207	37.0918	7	0.00573301	4.00817	2	0.001638	1.6374	3	0.002457	3.63451
NRG857_08420	1740614	1741885	-	1272	524	0.41195	45.6921	413	0.324686	49.3385	320	0.251572	45.0335	2	0.00157233	1.09927	11	0.0086478	8.64464	0	0	0
NRG857_08425	1741860	1742606	-	747	372	0.497992	55.2356	300	0.401606	61.0272	249	0.333333	59.6694	3	0.00401606	2.80779	6	0.00803213	8.0292	2	0.00267738	3.96049
NRG857_08430	1742616	1744103	-	1488	607	0.40793	45.2463	451	0.303091	46.0571	418	0.280914	50.2859	11	0.00739247	5.16837	11	0.00739247	7.38978	2	0.00134409	1.98823
NRG857_08435	1744112	1744480	-	369	226	0.612466	67.9327	203	0.550136	83.5973	198	0.536585	96.0532	1	0.00271003	1.89469	3	0.00813008	8.12711	1	0.00271003	4.00879
NRG857_08440	1745029	1745298	-	270	188	0.696296	77.2309	134	0.496296	75.4161	89	0.32963	59.0064	11	0.0407407	28.4834	23	0.0851852	85.1541	1	0.0037037	5.47868
NRG857_08445	1745317	1745727	-	411	142	0.345499	38.3216	63	0.153285	23.2928	66	0.160584	28.7458	20	0.0486618	34.0214	30	0.0729927	72.9661	20	0.0486618	71.9827
NRG857_08450	1745724	1748780	-	3057	587	0.192018	21.298	349	0.114164	17.3481	337	0.110239	19.7336	57	0.0186457	13.036	87	0.0284593	28.4489	35	0.0114491	16.9361
NRG857_08455	1748994	1750106	+	1113	206	0.185085	20.5291	220	0.197664	30.0366	149	0.133872	23.9643	18	0.0161725	11.3068	27	0.0242588	24.2499	8	0.00718778	10.6325
NRG857_08460	1750535	1750891	+	357	31	0.0868347	9.63142	19	0.0532213	8.08739	17	0.047619	8.5242	6	0.0168067	11.7502	11	0.0308123	30.8011	4	0.0112045	16.5742
NRG857_08465	1750991	1752205	+	1215	12	0.00987654	1.09547	6	0.00493827	0.750409	7	0.00576132	1.03132	4	0.00329218	2.30169	8	0.00658436	6.58196	0	0	0
NRG857_08470	1752432	1753697	+	1266	2	0.00157978	0.175224	2	0.00157978	0.24006	3	0.00236967	0.42419	1	0.000789889	0.552242	4	0.00315956	3.1584	0	0	0
NRG857_08475	1753709	1754575	+	867	3	0.00346021	0.383795	0	0	0	3	0.00346021	0.619406	0	0	0	11	0.0126874	12.6828	1	0.0011534	1.70616
NRG857_08480	1754606	1755364	+	759	111	0.146245	16.221	73	0.0961792	14.6152	60	0.0790514	14.1508	9	0.0118577	8.29018	27	0.0355731	35.5601	7	0.00922266	13.6426
NRG857_08485	1755510	1757105	+	1596	5	0.00313283	0.347483	3	0.0018797	0.285635	2	0.00125313	0.224321	1	0.000626566	0.438057	7	0.00438597	4.38436	0	0	0
NRG857_08490	1757119	1758270	+	1152	13	0.0112847	1.25166	10	0.00868056	1.31908	6	0.00520833	0.932334	5	0.00434028	3.03446	6	0.00520833	5.20643	0	0	0
NRG857_08495	1758313	1759224	-	912	67	0.0734649	8.14849	42	0.0460526	6.99805	30	0.0328947	5.88843	17	0.0186404	13.0322	15	0.0164474	16.4414	12	0.0131579	19.4637
NRG857_08500	1759327	1759503	-	177	8	0.0451977	5.01318	5	0.0282486	4.29259	2	0.0112994	2.02269	2	0.0112994	7.89987	3	0.0169492	16.943	0	0	0
NRG857_08505	1759540	1760304	+	765	25	0.0326797	3.62473	12	0.0156863	2.38365	13	0.0169935	3.04197	9	0.0117647	8.22516	3	0.00392157	3.92014	0	0	0
NRG857_08510	1760324	1761262	+	939	8	0.0085197	0.944977	4	0.00425985	0.647317	4	0.00425985	0.762548	4	0.00425985	2.97823	7	0.00745474	7.45202	1	0.00106496	1.57534
NRG857_08515	1761317	1762606	+	1290	11	0.00852713	0.945801	8	0.00620155	0.942374	9	0.00697674	1.24889	4	0.00310078	2.16787	9	0.00697674	6.9742	1	0.000775194	1.1467
NRG857_08520	1762603	1762896	+	294	1	0.00340136	0.377268	0	0	0	0	0	0	0	0	0	1	0.00340136	3.40012	0	0	0
NRG857_08525	1762953	1764599	+	1647	53	0.0321797	3.56927	35	0.0212508	3.22922	40	0.0242866	4.3475	8	0.00485732	3.39594	11	0.00667881	6.67637	4	0.00242866	3.59258
NRG857_08530	1764656	1767034	-	2379	6657	2.79823	310.371	4687	1.97016	299.38	3251	1.36654	244.622	738	0.310214	216.883	598	0.251366	251.274	344	0.144599	213.897
NRG857_08535	1767367	1768200	+	834	211	0.252998	28.0617	161	0.193046	29.3348	121	0.145084	25.9712	18	0.0215827	15.0893	22	0.0263789	26.3693	12	0.0143885	21.2841
NRG857_08540	1768357	1769403	+	1047	222	0.212034	23.5182	136	0.129895	19.7385	131	0.125119	22.3974	22	0.0210124	14.6906	18	0.017192	17.1857	9	0.00859599	12.7156
NRG857_08545	1769508	1769726	+	219	12	0.0547945	6.07763	15	0.0684932	10.4081	6	0.0273973	4.90433	4	0.0182648	12.7697	3	0.0136986	13.6936	0	0	0
NRG857_08550	1769730	1771166	-	1437	162	0.112735	12.5042	132	0.091858	13.9585	134	0.0932498	16.6925	8	0.00556715	3.89221	7	0.00487126	4.86948	0	0	0
NRG857_08555	1771229	1771942	-	714	987	1.38235	153.326	732	1.02521	155.789	669	0.936975	167.726	59	0.0826331	57.772	55	0.0770308	77.0027	6	0.00840336	12.4306
NRG857_08560	1772189	1772653	-	465	280	0.602151	66.7886	200	0.430108	65.3582	152	0.326882	58.5145	70	0.150538	105.247	44	0.0946237	94.5891	37	0.0795699	117.703
NRG857_08565	1772731	1773480	-	750	119	0.158667	17.5988	75	0.1	15.1958	56	0.0746667	13.3659	21	0.028	19.5759	17	0.0226667	22.6584	11	0.0146667	21.6956
NRG857_08570	1773480	1774031	-	552	193	0.349638	38.7807	140	0.253623	38.54	128	0.231884	41.5091	4	0.00724638	5.06622	15	0.0271739	27.164	6	0.0108696	16.0787
NRG857_08575	1774093	1775073	-	981	147	0.149847	16.6205	108	0.110092	16.7293	86	0.0876656	15.6929	24	0.0244648	17.1043	16	0.0163099	16.3039	3	0.0030581	4.52368
NRG857_08580	1775174	1775473	-	300	7454	24.8467	2755.91	5645	18.8167	2859.34	5023	16.7433	2997.19	329	1.09667	766.722	276	0.92	919.664	154	0.513333	759.345
NRG857_08585	1775478	1777865	-	2388	2282	0.955611	105.993	1593	0.667085	101.369	1451	0.607621	108.769	188	0.078727	55.0411	169	0.0707705	70.7447	114	0.0477387	70.6172
NRG857_08590	1777880	1778863	-	984	283	0.287602	31.8998	223	0.226626	34.4376	153	0.155488	27.8336	39	0.0396341	27.7098	43	0.0436992	43.6832	27	0.027439	40.589
NRG857_08595	1778977	1779072	-	96	39	0.40625	45.0599	24	0.25	37.9894	18	0.1875	33.564	19	0.197917	138.371	27	0.28125	281.147	13	0.135417	200.314
NRG857_08600	1779314	1779670	-	357	5782	16.1961	1796.42	4462	12.4986	1899.26	4187	11.7283	2099.46	5106	14.3025	9999.45	3681	10.3109	10307.2	1825	5.11204	7561.96
NRG857_08605	1779723	1779920	-	198	3530	17.8283	1977.45	2555	12.904	1960.87	2458	12.4141	2222.23	2659	13.4293	9388.94	2222	11.2222	11218.1	912	4.60606	6813.49
NRG857_08610	1780017	1780451	-	435	8536	19.623	2176.52	5759	13.2391	2011.78	5396	12.4046	2220.52	3571	8.2092	5739.37	2806	6.45057	6448.22	1374	3.15862	4672.37
NRG857_08615	1780563	1782431	-	1869	12194	6.52434	723.659	6961	3.72445	565.959	5608	3.00054	537.12	727	0.388978	271.95	731	0.391118	390.976	341	0.182451	269.889
NRG857_08620	1783177	1783563	+	387	54	0.139535	15.4768	41	0.105943	16.0989	33	0.0852713	15.2643	4	0.0103359	7.22624	3	0.00775194	7.74911	0	0	0
NRG857_08625	1784218	1784325	+	108	24	0.222222	24.6482	26	0.240741	36.5824	23	0.212963	38.1221	5	0.0462963	32.3675	4	0.037037	37.0235	2	0.0185185	27.3934
NRG857_08630	1784378	1785136	-	759	78	0.102767	11.3986	57	0.0750988	11.4118	42	0.055336	9.90559	17	0.0223979	15.6592	16	0.0210804	21.0727	2	0.00263505	3.89788
NRG857_08635	1785423	1786352	+	930	839	0.902151	100.064	521	0.560215	85.129	473	0.508602	91.044	36	0.0387097	27.0634	23	0.0247312	24.7222	23	0.0247312	36.5835
NRG857_08640	1786453	1786743	+	291	327	1.12371	124.638	257	0.883162	134.203	227	0.780069	139.639	7	0.024055	16.8178	3	0.0103093	10.3055	5	0.0171821	25.4166
NRG857_08645	1786849	1787709	+	861	2105	2.44483	271.173	1955	2.27062	345.038	1311	1.52265	272.567	450	0.522648	365.404	385	0.447154	446.991	238	0.276423	408.897
NRG857_08650	1787750	1788286	-	537	1198	2.23091	247.445	907	1.68901	256.659	892	1.66108	297.347	75	0.139665	97.6451	61	0.113594	113.553	39	0.0726257	107.431
NRG857_08655	1788433	1789101	+	669	122	0.182362	20.227	75	0.112108	17.0356	91	0.136024	24.3494	29	0.0433483	30.3065	24	0.0358744	35.8614	4	0.00597907	8.84451
NRG857_08660	1789265	1789855	+	591	26	0.0439932	4.87958	12	0.0203046	3.08544	26	0.0439932	7.87515	2	0.0033841	2.36595	7	0.0118443	11.84	1	0.00169205	2.50295
NRG857_08665	1789988	1791379	+	1392	438	0.314655	34.9005	300	0.215517	32.7495	247	0.177443	31.7637	52	0.0373563	26.1173	51	0.0366379	36.6246	13	0.00933908	13.8148
NRG857_08670	1791426	1791668	-	243	85	0.349794	38.798	49	0.201646	30.6417	66	0.271605	48.6195	9	0.037037	25.894	7	0.0288066	28.7961	3	0.0123457	18.2623
NRG857_08675	1791872	1794133	+	2262	400	0.176835	19.6139	296	0.130858	19.8848	313	0.138373	24.7699	3	0.00132626	0.92724	6	0.00265252	2.65155	1	0.000442087	0.653954
NRG857_08680	1794180	1794938	-	759	59	0.0777339	8.62198	47	0.0619236	9.40977	38	0.0500659	8.9622	15	0.0197628	13.817	20	0.0263505	26.3408	3	0.00395257	5.84681
NRG857_08685	1794951	1796303	-	1353	37	0.0273466	3.0332	29	0.0214339	3.25704	27	0.0199557	3.57223	10	0.00739098	5.16732	6	0.00443459	4.43297	3	0.0022173	3.27992
NRG857_08690	1796407	1797246	-	840	120	0.142857	15.8452	112	0.133333	20.261	100	0.119048	21.3105	19	0.022619	15.8139	5	0.00595238	5.95021	2	0.00238095	3.52201
NRG857_08695	1797257	1797607	-	351	23	0.0655271	7.26805	24	0.0683761	10.3903	18	0.0512821	9.17991	2	0.00569801	3.9837	2	0.00569801	5.69593	0	0	0
NRG857_08700	1797658	1799016	-	1359	72	0.0529801	5.87638	71	0.0522443	7.93893	78	0.0573951	10.2742	37	0.0272259	19.0347	24	0.01766	17.6536	12	0.00883002	13.0618
NRG857_08705	1799101	1799421	-	321	230	0.716511	79.473	158	0.492212	74.7954	217	0.676012	121.012	31	0.0965732	67.5181	12	0.0373832	37.3695	8	0.0249221	36.8659
NRG857_08710	1799721	1800059	-	339	23305	68.7463	7625.11	15275	45.059	6847.06	11000	32.4484	5808.53	130	0.383481	268.106	69	0.20354	203.466	62	0.182891	270.54
NRG857_08715	1800261	1801088	+	828	268	0.323671	35.9006	177	0.213768	32.4837	145	0.175121	31.3481	13	0.0157005	10.9768	19	0.0229469	22.9385	11	0.013285	19.6518
NRG857_08720	1801318	1802205	+	888	271	0.30518	33.8496	188	0.211712	32.1712	199	0.224099	40.1156	69	0.0777027	54.325	36	0.0405405	40.5257	5	0.00563063	8.32908
NRG857_08725	1802165	1802740	-	576	23	0.0399306	4.42897	19	0.0329861	5.01249	6	0.0104167	1.86467	3	0.00520833	3.64135	2	0.00347222	3.47096	2	0.00347222	5.13626
NRG857_08730	1802943	1803428	-	486	270	0.555556	61.6204	198	0.407407	61.9087	119	0.244856	43.8312	6	0.0123457	8.63134	6	0.0123457	12.3412	3	0.00617284	9.13114
NRG857_08735	1803758	1804726	-	969	14	0.0144479	1.60251	27	0.0278638	4.23412	69	0.0712074	12.7467	1	0.00103199	0.721506	0	0	0	2	0.00206398	3.05314
NRG857_08740	1804719	1806062	-	1344	32	0.0238095	2.64087	46	0.0342262	5.20093	148	0.110119	19.7122	4	0.00297619	2.08077	2	0.0014881	1.48755	0	0	0
NRG857_08750	1806059	1807537	-	1479	22	0.0148749	1.64988	57	0.0385396	5.85638	152	0.102772	18.3971	3	0.0020284	1.41813	2	0.00135227	1.35177	1	0.000676133	1.00016
NRG857_08755	1807534	1808565	-	1032	26	0.0251938	2.79441	42	0.0406977	6.18433	84	0.0813953	14.5704	1	0.000968992	0.67746	0	0	0	0	0	0
NRG857_08760	1808565	1809785	-	1221	69	0.0565111	6.26802	97	0.0794431	12.072	264	0.216216	38.7045	0	0	0	2	0.001638	1.6374	1	0.000819001	1.2115
NRG857_08765	1810231	1811037	+	807	109	0.135068	14.9813	98	0.121437	18.4534	77	0.0954151	17.0801	20	0.0247831	17.3269	14	0.0173482	17.3419	2	0.00247832	3.66603
NRG857_08770	1811204	1811914	+	711	37	0.0520394	5.77204	31	0.0436006	6.62544	25	0.0351617	6.29424	17	0.02391	16.7164	17	0.02391	23.9013	3	0.00421941	6.24154
NRG857_08775	1811919	1812596	+	678	19	0.0280236	3.10829	16	0.0235988	3.58602	18	0.0265487	4.75243	0	0	0	2	0.00294985	2.94878	2	0.00294985	4.36355
NRG857_08780	1812613	1813317	+	705	18	0.0255319	2.83192	22	0.0312057	4.74194	17	0.0241135	4.31651	3	0.00425532	2.97506	8	0.0113475	11.3434	1	0.00141844	2.09822
NRG857_08785	1813317	1813865	+	549	24	0.0437158	4.84882	21	0.0382514	5.81259	23	0.0418944	7.49943	1	0.00182149	1.27348	3	0.00546448	5.46249	1	0.00182149	2.69443
NRG857_08790	1813875	1815041	+	1167	50	0.0428449	4.75222	30	0.0257069	3.90637	24	0.0205656	3.6814	9	0.00771208	5.39182	0	0	0	2	0.0017138	2.53512
NRG857_08795	1815014	1816549	+	1536	41	0.0266927	2.96067	21	0.0136719	2.07755	31	0.0201823	3.6128	10	0.00651042	4.55169	10	0.00651042	6.50804	1	0.000651042	0.963049
NRG857_08800	1816549	1817202	+	654	16	0.0244648	2.71356	17	0.0259939	3.94997	10	0.0152905	2.73713	2	0.0030581	2.13804	3	0.00458716	4.58548	1	0.00152905	2.26184
NRG857_08805	1817269	1818576	+	1308	78	0.059633	6.6143	56	0.0428135	6.50584	49	0.0374618	6.70597	20	0.0152905	10.6902	33	0.0252294	25.2202	11	0.00840979	12.4401
NRG857_08810	1818585	1819205	-	621	57	0.0917874	10.1808	39	0.0628019	9.54324	38	0.0611916	10.9538	4	0.00644122	4.50331	14	0.0225443	22.5361	5	0.00805153	11.9102
NRG857_08815	1819292	1819699	+	408	32	0.0784314	8.69935	20	0.0490196	7.44891	13	0.0318627	5.70369	9	0.0220588	15.4222	9	0.0220588	22.0508	1	0.00245098	3.6256
NRG857_08820	1819665	1819937	-	273	50	0.18315	20.3144	42	0.153846	23.3781	39	0.142857	25.5726	7	0.025641	17.9266	4	0.014652	14.6467	5	0.018315	27.0924
NRG857_08825	1820173	1821516	+	1344	558	0.415179	46.0502	396	0.294643	44.7733	336	0.25	44.7521	80	0.0595238	41.6154	203	0.151042	150.987	480	0.357143	528.301
NRG857_08830	1821593	1823548	-	1956	1066	0.54499	60.4485	690	0.352761	53.6047	599	0.306237	54.819	85	0.043456	30.3818	83	0.0424335	42.4181	38	0.0194274	28.7379
NRG857_08835	1823553	1824596	-	1044	1256	1.20307	133.44	838	0.802682	121.974	681	0.652299	116.767	102	0.0977011	68.3067	81	0.0775862	77.5579	42	0.0402299	59.5098
NRG857_08840	1824713	1825264	-	552	1122	2.03261	225.45	708	1.28261	194.902	575	1.04167	186.467	36	0.0652174	45.596	17	0.0307971	30.7859	19	0.0344203	50.916
NRG857_08845	1825425	1827281	+	1857	718	0.386645	42.8854	429	0.231018	35.1049	390	0.210016	37.5946	94	0.0506193	35.3899	76	0.0409262	40.9113	35	0.0188476	27.8802
NRG857_08850	1827448	1828464	+	1017	124	0.121927	13.5238	105	0.103245	15.6889	86	0.0845624	15.1374	19	0.0186824	13.0616	11	0.0108161	10.8122	8	0.00786627	11.6361
NRG857_08855	1828475	1829116	+	642	100	0.155763	17.2767	64	0.0996885	15.1484	55	0.0856698	15.3356	27	0.0420561	29.403	9	0.0140187	14.0136	6	0.00934579	13.8247
NRG857_08860	1829209	1830636	-	1428	29	0.0203081	2.25251	32	0.022409	3.40522	30	0.0210084	3.76068	12	0.00840336	5.87512	14	0.00980392	9.80034	4	0.00280112	4.14354
NRG857_08865	1830685	1831443	-	759	187	0.246377	27.3273	286	0.376812	57.2594	285	0.375494	67.2165	40	0.0527009	36.8453	43	0.0566535	56.6328	37	0.0487484	72.1107
NRG857_08870	1831580	1832560	-	981	27	0.0275229	3.05275	23	0.0234455	3.56272	28	0.0285423	5.10931	9	0.00917431	6.41412	6	0.00611621	6.11398	17	0.0173293	25.6342
NRG857_08875	1832570	1833517	-	948	7	0.00738397	0.819005	6	0.00632911	0.961758	1	0.00105485	0.188827	4	0.00421941	2.94995	8	0.00843882	8.43574	11	0.0116034	17.1642
NRG857_08880	1833522	1834358	-	837	7	0.0083632	0.927619	3	0.00358423	0.544651	6	0.00716846	1.28321	6	0.00716846	5.01175	14	0.0167264	16.7203	11	0.0131422	19.4405
NRG857_08885	1834379	1835422	-	1044	8	0.00766283	0.849936	3	0.00287356	0.43666	1	0.000957854	0.171464	3	0.00287356	2.00902	5	0.00478927	4.78752	7	0.00670498	9.9183
NRG857_08890	1835439	1836818	-	1380	12	0.00869565	0.964493	9	0.00652174	0.991029	5	0.00362319	0.64858	7	0.00507246	3.54636	3	0.00217391	2.17312	15	0.0108696	16.0787
NRG857_08895	1836845	1837921	-	1077	9	0.00835655	0.926881	8	0.00742804	1.12875	10	0.00928505	1.6621	20	0.0185701	12.9831	6	0.00557103	5.569	20	0.0185701	27.4697
NRG857_08900	1838291	1838563	-	273	789	2.89011	320.561	575	2.10623	320.058	559	2.04762	366.541	26	0.0952381	66.5847	16	0.0586081	58.5867	7	0.025641	37.9293
NRG857_08905	1838605	1839018	-	414	1794	4.33333	480.639	1372	3.31401	503.589	1537	3.71256	664.579	54	0.130435	91.192	32	0.0772947	77.2665	25	0.0603865	89.3263
NRG857_08910	1839360	1840355	+	996	5928	5.95181	660.155	4624	4.64257	705.474	4267	4.28414	766.896	2169	2.17771	1522.52	1978	1.98594	1985.22	1399	1.40462	2077.77
NRG857_08915	1840439	1841323	+	885	246	0.277966	30.8311	177	0.2	30.3915	172	0.19435	34.7903	82	0.0926554	64.779	59	0.0666667	66.6423	27	0.0305085	45.1295
NRG857_08920	1841374	1842228	-	855	196	0.22924	25.4265	106	0.123977	18.8392	77	0.0900585	16.1212	32	0.0374269	26.1666	12	0.0140351	14.03	9	0.0105263	15.571
NRG857_08925	1842318	1843064	-	747	278	0.372155	41.2782	258	0.345382	52.4834	165	0.220884	39.54	20	0.0267738	18.7186	13	0.0174029	17.3966	5	0.00669344	9.90123
NRG857_08930	1843500	1845434	+	1935	4609	2.38191	264.194	3701	1.91266	290.644	3283	1.69664	303.713	46	0.0237726	16.6204	25	0.0129199	12.9152	17	0.00878553	12.9959
NRG857_08935	1845547	1846830	+	1284	812	0.632399	70.1436	685	0.533489	81.0678	488	0.380062	68.0343	5	0.00389408	2.7225	3	0.00233645	2.3356	1	0.000778816	1.15206
NRG857_08940	1846977	1848452	+	1476	37	0.0250678	2.78043	34	0.0230352	3.50038	36	0.0243902	4.36605	6	0.00406504	2.84203	15	0.0101626	10.1589	1	0.000677507	1.0022
NRG857_08945	1848633	1850123	+	1491	114	0.0764588	8.48055	91	0.0610329	9.27442	66	0.0442656	7.9239	26	0.017438	12.1916	26	0.017438	17.4316	0	0	0
NRG857_08950	1850166	1850669	+	504	200	0.396825	44.0146	131	0.259921	39.497	141	0.279762	50.0797	23	0.0456349	31.9051	20	0.0396825	39.6681	12	0.0238095	35.2201
NRG857_08955	1850670	1850774	-	105	2	0.0190476	2.1127	11	0.104762	15.9194	3	0.0285714	5.11452	1	0.00952381	6.65847	1	0.00952381	9.52033	0	0	0
NRG857_08960	1850944	1851390	+	447	28	0.0626398	6.9478	14	0.0313199	4.7593	29	0.064877	11.6135	7	0.01566	10.9485	7	0.01566	15.6542	5	0.0111857	16.5464
NRG857_08965	1851347	1852168	-	822	56	0.0681265	7.55637	51	0.0620438	9.42803	39	0.0474453	8.49309	9	0.0109489	7.65481	12	0.0145985	14.5932	4	0.00486618	7.19827
NRG857_08970	1852265	1853446	+	1182	54	0.0456853	5.06726	50	0.0423012	6.42799	46	0.0389171	6.96648	25	0.0211506	14.7872	15	0.0126904	12.6857	6	0.00507614	7.50885
NRG857_08975	1853501	1853848	+	348	304	0.873563	96.8928	211	0.606322	92.1353	165	0.474138	84.8746	42	0.12069	84.3788	25	0.0718391	71.8129	16	0.045977	68.0112
NRG857_08980	1853870	1854124	-	255	88	0.345098	38.2771	61	0.239216	36.3507	64	0.25098	44.9276	15	0.0588235	41.1258	11	0.0431373	43.1215	5	0.0196078	29.0048
NRG857_08985	1854307	1855332	+	1026	897	0.874269	96.971	588	0.573099	87.0869	475	0.462963	82.8742	44	0.042885	29.9826	45	0.0438596	43.8436	4	0.00389864	5.76703
NRG857_08990	1855350	1855463	+	114	88	0.77193	85.6199	69	0.605263	91.9744	54	0.473684	84.7934	8	0.0701754	49.0624	3	0.0263158	26.3062	3	0.0263158	38.9275
NRG857_08995	1855600	1855848	-	249	5474	21.9839	2438.39	3432	13.7831	2094.45	3453	13.8675	2482.39	79	0.317269	221.815	55	0.220884	220.803	31	0.124498	184.163
NRG857_09000	1855996	1856178	-	183	4	0.0218579	2.42441	3	0.0163934	2.49111	5	0.0273224	4.89093	0	0	0	0	0	0	3	0.0163934	24.2499
NRG857_09005	1856182	1856541	-	360	5	0.0138889	1.54051	3	0.00833333	1.26631	3	0.00833333	1.49174	1	0.00277778	1.94205	0	0	0	1	0.00277778	4.10901
NRG857_09010	1856714	1857352	-	639	300	0.469484	52.0736	207	0.323944	49.2257	159	0.248826	44.5419	18	0.028169	19.6941	16	0.0250391	25.03	2	0.00312989	4.62987
NRG857_09015	1857479	1857811	-	333	13	0.039039	4.33008	8	0.024024	3.65064	7	0.021021	3.76294	1	0.003003	2.09952	0	0	0	0	0	0
NRG857_09020	1857895	1859010	-	1116	285	0.255376	28.3255	195	0.174731	26.5518	164	0.146953	26.3059	32	0.0286738	20.047	39	0.0349462	34.9335	10	0.00896057	13.2549
NRG857_09025	1859092	1860843	-	1752	290	0.165525	18.3595	228	0.130137	19.7753	245	0.13984	25.0325	50	0.0285388	19.9526	41	0.0234018	23.3933	23	0.0131279	19.4193
NRG857_09030	1860982	1861563	-	582	505	0.867698	96.2422	476	0.817869	124.282	290	0.498282	89.1965	52	0.0893471	62.466	56	0.0962199	96.1848	22	0.0378007	55.9164
NRG857_09035	1861603	1862298	-	696	148	0.212644	23.5857	93	0.133621	20.3047	94	0.135057	24.1764	17	0.0244253	17.0767	15	0.0215517	21.5439	3	0.00431035	6.37605
NRG857_09040	1862356	1864266	-	1911	346	0.181057	20.0823	262	0.137101	20.8336	207	0.10832	19.3902	24	0.0125589	8.78039	28	0.014652	14.6467	12	0.00627943	9.28882
NRG857_09045	1864395	1864742	+	348	162	0.465517	51.6336	127	0.364943	55.4558	109	0.313218	56.0687	29	0.0833333	58.2616	15	0.0431034	43.0877	8	0.0229885	34.0056
NRG857_09050	1865164	1865484	+	321	237	0.738318	81.8918	189	0.588785	89.4704	165	0.514019	92.0136	14	0.0436137	30.492	6	0.0186916	18.6848	5	0.0155763	23.0412
NRG857_09055	1865583	1865762	-	180	237	1.31667	146.04	153	0.85	129.164	158	0.877778	157.129	25	0.138889	97.1026	23	0.127778	127.731	1	0.00555556	8.21802
NRG857_09060	1865836	1867197	+	1362	130	0.0954479	10.5868	103	0.0756241	11.4917	84	0.061674	11.0402	18	0.0132159	9.23972	11	0.00807636	8.07341	4	0.00293686	4.34433
NRG857_09065	1867201	1867779	+	579	91	0.157168	17.4325	66	0.11399	17.3216	64	0.110535	19.7867	11	0.0189983	13.2824	5	0.00863558	8.63243	3	0.00518135	7.66448
NRG857_09070	1867963	1869327	+	1365	1388	1.01685	112.786	1228	0.899634	136.706	1143	0.837363	149.895	95	0.0695971	48.658	97	0.0710623	71.0363	25	0.018315	27.0924
NRG857_09075	1869458	1871056	+	1599	69	0.043152	4.78627	66	0.0412758	6.27218	39	0.0243902	4.36605	21	0.0131332	9.18194	9	0.00562852	5.62646	4	0.00250156	3.70042
NRG857_09080	1871060	1872616	-	1557	461	0.296082	32.8405	289	0.185613	28.2054	260	0.166988	29.8922	38	0.0244059	17.0631	50	0.032113	32.1013	11	0.00706487	10.4507
NRG857_09085	1873079	1874050	+	972	522	0.537037	59.5664	474	0.487654	74.1028	444	0.45679	81.7692	134	0.13786	96.3833	143	0.147119	147.066	152	0.156379	231.322
NRG857_09090	1874113	1874913	+	801	209	0.260924	28.9408	209	0.260924	39.6494	171	0.213483	38.2152	88	0.109863	76.8093	86	0.107366	107.327	69	0.0861423	127.426
NRG857_09095	1874926	1875777	+	852	509	0.597418	66.2636	419	0.491784	74.7304	375	0.440141	78.7888	349	0.409624	286.384	187	0.219484	219.403	165	0.193662	286.473
NRG857_09100	1875832	1876290	+	459	28	0.0610022	6.76616	25	0.0544662	8.27657	11	0.0239651	4.28996	6	0.0130719	9.13907	6	0.0130719	13.0671	2	0.0043573	6.44551
NRG857_09105	1876719	1877285	+	567	38	0.0670194	7.43357	26	0.0458554	6.96808	23	0.0405644	7.26136	9	0.015873	11.0974	16	0.0282187	28.2084	3	0.005291	7.82669
NRG857_09110	1877282	1878091	-	810	230	0.283951	31.4949	213	0.262963	39.9593	209	0.258025	46.1885	13	0.0160494	11.2207	14	0.017284	17.2776	1	0.00123457	1.82623
NRG857_09115	1878257	1878466	-	210	29989	142.805	15839.4	18906	90.0286	13680.5	21591	102.814	18404.6	2933	13.9667	9764.64	1458	6.94286	6940.32	768	3.65714	5409.81
NRG857_09120	1878479	1878622	-	144	9041	62.7847	6963.87	5637	39.1458	5948.51	6599	45.8264	8203.3	566	3.93056	2748	270	1.875	1874.32	144	1	1479.24
NRG857_09125	1879292	1879579	-	288	669	2.32292	257.65	495	1.71875	261.177	505	1.75347	313.886	102	0.354167	247.612	66	0.229167	229.083	7	0.0243056	35.9538
NRG857_09130	1879654	1879797	-	144	119	0.826389	91.6603	84	0.583333	88.642	62	0.430556	77.073	12	0.0833333	58.2616	26	0.180556	180.49	3	0.0208333	30.8176
NRG857_09135	1879956	1880195	+	240	290	1.20833	134.024	243	1.0125	153.857	244	1.01667	181.992	103	0.429167	300.047	53	0.220833	220.753	20	0.0833333	123.27
NRG857_09140	1880339	1881130	-	792	444	0.560606	62.1806	355	0.448232	68.1124	242	0.305556	54.697	71	0.0896465	62.6753	40	0.0505051	50.4866	24	0.030303	44.8256
NRG857_09145	1881307	1882680	+	1374	66	0.0480349	5.32788	51	0.0371179	5.64035	52	0.0378457	6.77469	10	0.00727802	5.08835	4	0.00291121	2.91015	2	0.0014556	2.15319
NRG857_09150	1882788	1883246	-	459	106	0.230937	25.6148	71	0.154684	23.5054	69	0.150327	26.9097	19	0.0413943	28.9404	14	0.0305011	30.49	7	0.0152505	22.5593
NRG857_09155	1883437	1884315	-	879	1079	1.22753	136.154	735	0.836177	127.064	650	0.739477	132.372	501	0.569966	398.485	342	0.389078	388.937	191	0.217292	321.428
NRG857_09160	1884510	1886558	-	2049	1192	0.581747	64.5255	885	0.431918	65.6333	698	0.340654	60.9799	118	0.0575891	40.2628	117	0.057101	57.0802	48	0.0234261	34.6529
NRG857_09165	1886578	1887276	-	699	849	1.21459	134.719	661	0.945637	143.697	539	0.771102	138.034	155	0.221745	155.031	117	0.167382	167.321	50	0.0715308	105.811
NRG857_09170	1887373	1887870	-	498	867	1.74096	193.102	621	1.24699	189.489	579	1.16265	208.124	54	0.108434	75.8102	50	0.100402	100.365	12	0.0240964	35.6444
NRG857_09175	1888000	1889283	+	1284	313	0.243769	27.0381	235	0.183022	27.8116	274	0.213396	38.1996	41	0.0319315	22.3245	35	0.0272586	27.2486	10	0.00778816	11.5206
NRG857_09180	1889252	1891885	+	2634	453	0.171982	19.0757	304	0.115414	17.538	303	0.115034	20.5921	25	0.00949127	6.63571	29	0.0110099	11.0059	7	0.00265755	3.93117
NRG857_09185	1891959	1893404	+	1446	73	0.0504841	5.59953	54	0.0373444	5.67477	34	0.0235131	4.20905	11	0.00760719	5.31848	7	0.00484094	4.83917	2	0.00138313	2.04598
NRG857_09190	1893522	1893758	+	237	2545	10.7384	1191.07	1707	7.20253	1094.48	2538	10.7089	1916.97	33	0.139241	97.3485	39	0.164557	164.497	23	0.0970464	143.555
NRG857_09195	1893779	1894054	+	276	199	0.721014	79.9726	139	0.503623	76.5294	168	0.608696	108.962	8	0.0289855	20.2649	3	0.0108696	10.8656	3	0.0108696	16.0787
NRG857_09200	1894055	1894711	-	657	171	0.260274	28.8687	168	0.255708	38.8568	153	0.232877	41.6868	5	0.00761035	5.32069	5	0.00761035	7.60757	0	0	0
NRG857_09205	1894936	1895088	-	153	494	3.22876	358.123	211	1.37908	209.563	394	2.57516	460.975	2360	15.4248	10784.1	1478	9.66013	9656.61	1340	8.75817	12955.5
NRG857_09210	1895106	1895447	-	342	450	1.31579	145.943	247	0.722222	109.747	318	0.929825	166.446	17	0.0497076	34.7525	15	0.0438596	43.8436	9	0.0263158	38.9275
NRG857_09215	1895460	1896332	-	873	235	0.269187	29.8573	111	0.127148	19.3211	133	0.152348	27.2716	5	0.00572738	4.00423	14	0.0160367	16.0308	3	0.00343643	5.08331
NRG857_09220	1896336	1896710	-	375	276	0.736	81.6347	150	0.4	60.7831	158	0.421333	75.4221	18	0.048	33.5587	14	0.0373333	37.3197	1	0.00266667	3.94465
NRG857_09225	1896849	1897079	+	231	48	0.207792	23.0476	24	0.103896	15.7878	28	0.121212	21.698	11	0.047619	33.2923	11	0.047619	47.6017	1	0.004329	6.40365
NRG857_09230	1897181	1897837	+	657	156	0.237443	26.3364	115	0.175038	26.5984	94	0.143075	25.6115	17	0.0258752	18.0904	13	0.0197869	19.7797	7	0.0106545	15.7606
NRG857_09235	1897860	1898522	+	663	239	0.360483	39.9836	161	0.242836	36.9007	152	0.229261	41.0396	53	0.0799397	55.8889	37	0.0558069	55.7866	8	0.0120664	17.8491
NRG857_09240	1898519	1900579	-	2061	381	0.184862	20.5043	279	0.135371	20.5707	244	0.118389	21.1926	22	0.0106744	7.46291	40	0.0194081	19.401	8	0.00388161	5.74185
NRG857_09245	1900788	1901447	-	660	111	0.168182	18.6542	102	0.154545	23.4844	90	0.136364	24.4102	38	0.0575758	40.2535	38	0.0575758	57.5548	19	0.0287879	42.5843
NRG857_09250	1901507	1901617	+	111	10	0.0900901	9.9925	14	0.126126	19.1658	16	0.144144	25.803	2	0.018018	12.5971	2	0.018018	18.0114	2	0.018018	26.653
NRG857_09255	1901774	1902130	-	357	446	1.2493	138.568	419	1.17367	178.348	386	1.08123	193.549	24	0.0672269	47.0009	20	0.0560224	56.002	3	0.00840336	12.4306
NRG857_09260	1902197	1902487	-	291	382	1.31271	145.602	255	0.876289	133.159	251	0.862543	154.402	68	0.233677	163.373	56	0.19244	192.37	29	0.0996564	147.416
NRG857_09265	1902621	1903799	+	1179	27	0.0229008	2.54008	21	0.0178117	2.70663	19	0.0161154	2.88478	18	0.0152672	10.6739	27	0.0229008	22.8924	16	0.0135708	20.0746
NRG857_09270	1903855	1904496	-	642	352	0.548287	60.8141	237	0.369159	56.0965	186	0.28972	51.8622	259	0.403427	282.051	202	0.314642	314.527	122	0.190031	281.102
NRG857_09275	1904533	1906344	-	1812	168	0.0927152	10.2837	118	0.0651214	9.8957	107	0.0590508	10.5706	196	0.108168	75.6243	149	0.0822296	82.1996	86	0.0474614	70.2069
NRG857_09280	1906579	1908054	-	1476	583	0.394986	43.8106	395	0.267615	40.6662	316	0.214092	38.3243	56	0.0379404	26.5256	60	0.0406504	40.6356	23	0.0155827	23.0505
NRG857_09290	1908392	1909261	+	870	176	0.202299	22.4383	139	0.15977	24.2783	137	0.157471	28.1886	37	0.0425287	29.7335	33	0.037931	37.9172	14	0.016092	23.8039
NRG857_09295	1909374	1910816	+	1443	699	0.484407	53.7289	450	0.31185	47.3881	375	0.259875	46.5198	199	0.137907	96.4162	201	0.139293	139.242	104	0.0720721	106.612
NRG857_09300	1910948	1911919	-	972	346	0.355967	39.4827	250	0.257202	39.0838	231	0.237654	42.5421	32	0.0329218	23.0169	25	0.0257202	25.7108	9	0.00925926	13.6967
NRG857_09305	1912038	1913360	-	1323	566	0.427816	47.4519	391	0.29554	44.9097	365	0.275888	49.3862	106	0.0801209	56.0157	53	0.0400605	40.0459	31	0.0234316	34.661
NRG857_09310	1913376	1914362	-	987	353	0.357649	39.6693	218	0.220871	33.5631	264	0.267477	47.8806	114	0.115502	80.7516	60	0.0607903	60.7681	25	0.0253293	37.4682
NRG857_09315	1914387	1915142	+	756	144	0.190476	21.127	93	0.123016	18.6932	103	0.136243	24.3887	52	0.0687831	48.0889	22	0.0291005	29.0899	3	0.00396825	5.87002
NRG857_09320	1915139	1915924	+	786	147	0.187023	20.744	99	0.125954	19.1397	111	0.141221	25.2798	20	0.0254453	17.7898	12	0.0152672	15.2616	6	0.00763359	11.2919
NRG857_09325	1916069	1917079	-	1011	270	0.267062	29.6217	174	0.172107	26.153	139	0.137488	24.6114	23	0.0227498	15.9052	37	0.0365974	36.5841	18	0.0178042	26.3367
NRG857_09330	1917088	1917699	-	612	311	0.50817	56.3645	204	0.333333	50.6526	169	0.276144	49.432	22	0.0359477	25.1324	34	0.0555556	55.5353	8	0.0130719	19.3365
NRG857_09335	1917974	1918576	+	603	10	0.0165837	1.83941	4	0.0066335	1.00801	4	0.0066335	1.18745	4	0.0066335	4.63774	3	0.00497512	4.97331	0	0	0
NRG857_09340	1918578	1919099	-	522	111	0.212644	23.5857	78	0.149425	22.7063	63	0.12069	21.6044	64	0.122605	85.7182	41	0.0785441	78.5154	15	0.0287356	42.507
NRG857_09345	1919134	1919874	-	741	294	0.396761	44.0074	212	0.2861	43.4751	141	0.190283	34.0623	63	0.0850202	59.441	64	0.0863698	86.3383	49	0.0661269	97.8178
NRG857_09350	1919903	1920346	-	444	97	0.218468	24.2318	53	0.119369	18.1391	51	0.114865	20.5618	19	0.0427928	29.9181	27	0.0608108	60.7886	6	0.0135135	19.9898
NRG857_09355	1920348	1922120	-	1773	679	0.382967	42.4774	456	0.257191	39.0822	364	0.205302	36.7507	108	0.0609137	42.5871	156	0.0879865	87.9544	34	0.0191765	28.3668
NRG857_09360	1922430	1922996	+	567	24	0.042328	4.69489	24	0.042328	6.43207	22	0.0388007	6.94564	4	0.00705467	4.9322	2	0.00352734	3.52605	0	0	0
NRG857_09365	1922993	1923811	+	819	35	0.042735	4.74003	17	0.020757	3.15419	16	0.019536	3.49711	6	0.00732601	5.1219	3	0.003663	3.66167	2	0.002442	3.61232
NRG857_09370	1923864	1924259	+	396	253	0.638889	70.8635	191	0.482323	73.2927	203	0.512626	91.7643	21	0.0530303	37.0755	20	0.0505051	50.4866	4	0.010101	14.9419
NRG857_09375	1924300	1925043	+	744	114	0.153226	16.9953	81	0.108871	16.5438	76	0.102151	18.2858	11	0.0147849	10.3367	11	0.0147849	14.7796	5	0.00672043	9.94116
NRG857_09380	1925040	1926011	+	972	214	0.220165	24.4199	171	0.175926	26.7333	122	0.125514	22.4681	29	0.0298354	20.8591	24	0.0246914	24.6823	13	0.0133745	19.7841
NRG857_09385	1926176	1928605	-	2430	20	0.00823045	0.912895	22	0.0090535	1.37575	22	0.0090535	1.62065	14	0.00576132	4.02796	6	0.00246914	2.46823	5	0.00205761	3.04371
NRG857_09390	1928630	1929730	-	1101	5	0.00454133	0.503709	7	0.00635786	0.966126	10	0.00908265	1.62587	9	0.00817439	5.71503	5	0.00454133	4.53967	0	0	0
NRG857_09395	1930118	1930864	-	747	1783	2.38688	264.745	943	1.26238	191.829	1082	1.44846	259.286	208	0.278447	194.673	185	0.247657	247.567	49	0.0655957	97.0321
NRG857_09400	1930878	1931444	-	567	89	0.156966	17.4102	48	0.0846561	12.8641	48	0.0846561	15.1541	8	0.0141093	9.86439	13	0.0229277	22.9193	6	0.010582	15.6534
NRG857_09405	1931660	1933393	+	1734	527	0.303922	33.71	465	0.268166	40.7499	361	0.208189	37.2676	68	0.0392157	27.4172	96	0.0553633	55.3431	29	0.0167243	24.7394
NRG857_09410	1933446	1933838	-	393	11	0.0279898	3.10454	4	0.0101781	1.54664	4	0.0101781	1.82197	4	0.0101781	7.11592	1	0.00254453	2.5436	0	0	0
NRG857_09415	1933838	1935916	-	2079	25	0.012025	1.33377	32	0.015392	2.33894	21	0.010101	1.80816	11	0.005291	3.69915	4	0.001924	1.9233	3	0.001443	2.13455
NRG857_09420	1935909	1937057	-	1149	2	0.00174064	0.193067	10	0.00870322	1.32252	6	0.00522193	0.934769	0	0	0	1	0.000870322	0.870004	2	0.00174064	2.57484
NRG857_09430	1937266	1937910	-	645	163	0.252713	28.0301	82	0.127132	19.3187	42	0.0651163	11.6563	5	0.00775194	5.41968	5	0.00775194	7.74911	1	0.00155039	2.2934
NRG857_09435	1937921	1938310	-	390	58	0.148718	16.4953	40	0.102564	15.5854	25	0.0641026	11.4749	2	0.00512821	3.58533	1	0.0025641	2.56317	0	0	0
NRG857_09440	1938325	1939374	-	1050	87	0.0828571	9.19024	40	0.0380952	5.78887	23	0.0219048	3.92113	1	0.000952381	0.665847	1	0.000952381	0.952033	1	0.000952381	1.4088
NRG857_09445	1939377	1940237	-	861	104	0.12079	13.3976	72	0.0836237	12.7073	53	0.0615563	11.0191	1	0.00116144	0.812008	1	0.00116144	1.16102	1	0.00116144	1.71805
NRG857_09450	1940528	1942189	-	1662	674	0.405535	44.9807	421	0.253309	38.4923	217	0.130566	23.3723	6	0.00361011	2.52397	8	0.00481348	4.81172	4	0.00240674	3.56015
NRG857_09455	1942334	1942837	-	504	151	0.299603	33.231	97	0.19246	29.2458	80	0.15873	28.414	4	0.00793651	5.54872	2	0.00396825	3.96681	0	0	0
NRG857_09460	1942858	1944816	-	1959	352	0.179684	19.9299	187	0.0954569	14.5054	87	0.0444104	7.94983	3	0.00153139	1.07066	1	0.000510465	0.510278	2	0.00102093	1.5102
NRG857_09465	1944827	1945753	-	927	131	0.141316	15.6743	85	0.0916936	13.9336	53	0.0571737	10.2346	2	0.0021575	1.50839	1	0.00107875	1.07836	0	0	0
NRG857_09470	1945750	1946637	-	888	402	0.452703	50.2123	263	0.296171	45.0055	125	0.140766	25.1982	2	0.00225225	1.57464	6	0.00675676	6.75429	1	0.00112613	1.66582
NRG857_09475	1946763	1947341	-	579	96	0.165803	18.3903	84	0.145078	22.0457	57	0.0984456	17.6226	10	0.0172712	12.0749	6	0.0103627	10.3589	1	0.00172712	2.55483
NRG857_09480	1947344	1947694	-	351	118	0.336182	37.2882	78	0.222222	33.7684	94	0.267806	47.9395	6	0.017094	11.9511	13	0.037037	37.0235	1	0.002849	4.21437
NRG857_09485	1948474	1948902	+	429	872	2.03263	225.453	747	1.74126	264.598	468	1.09091	195.282	64	0.149184	104.3	41	0.0955711	95.5362	46	0.107226	158.614
NRG857_09490	1948909	1950333	-	1425	861	0.604211	67.017	633	0.444211	67.5012	520	0.364912	65.3223	19	0.0133333	9.32185	12	0.00842105	8.41798	7	0.00491228	7.26646
NRG857_09495	1950308	1951108	-	801	1176	1.46816	162.844	956	1.19351	181.363	838	1.04619	187.277	1	0.00124844	0.872833	8	0.00998752	9.98387	0	0	0
NRG857_09500	1951275	1952261	-	987	31	0.0314083	3.48371	35	0.035461	5.38857	39	0.0395137	7.07327	36	0.0364742	25.5005	122	0.123607	123.562	5	0.00506586	7.49364
NRG857_09505	1952276	1953790	-	1515	59	0.0389439	4.31953	55	0.0363036	5.51662	57	0.0376238	6.73496	1557	1.02772	718.521	2197	1.45017	1449.64	213	0.140594	207.973
NRG857_09510	1953860	1954849	-	990	37	0.0373737	4.14537	36	0.0363636	5.52574	30	0.030303	5.42449	78	0.0787879	55.0837	363	0.366667	366.533	27	0.0272727	40.343
NRG857_09515	1955646	1956149	+	504	473	0.938492	104.094	437	0.867063	131.757	222	0.440476	78.8489	207	0.410714	287.146	105	0.208333	208.257	108	0.214286	316.981
NRG857_09520	1956228	1956479	-	252	56	0.222222	24.6482	35	0.138889	21.1052	27	0.107143	19.1795	4	0.015873	11.0974	4	0.015873	15.8672	0	0	0
NRG857_09525	1956970	1957146	-	177	13	0.0734463	8.14643	5	0.0282486	4.29259	6	0.0338983	6.06807	0	0	0	2	0.0112994	11.2953	0	0	0
NRG857_09530	1957438	1957935	+	498	3429	6.88554	763.722	2356	4.73092	718.9	1543	3.09839	554.638	192	0.385542	269.548	157	0.315261	315.146	106	0.212851	314.859
NRG857_09535	1957973	1958212	-	240	402	1.675	185.785	344	1.43333	217.806	288	1.2	214.81	113	0.470833	329.178	138	0.575	574.79	55	0.229167	338.993
NRG857_09540	1958403	1959614	+	1212	74	0.0610561	6.77214	61	0.05033	7.64804	40	0.0330033	5.90786	21	0.0173267	12.1138	21	0.0173267	17.3204	8	0.00660066	9.76399
NRG857_09545	1959676	1960341	-	666	521	0.782282	86.7682	350	0.525526	79.8577	255	0.382883	68.5392	58	0.0870871	60.886	32	0.048048	48.0305	18	0.027027	39.9796
NRG857_09550	1960990	1961538	-	549	1002	1.82514	202.438	767	1.39709	212.298	676	1.23133	220.418	103	0.187614	131.168	90	0.163934	163.875	32	0.0582878	86.2219
NRG857_09555	1961595	1963427	-	1833	817	0.445717	49.4375	555	0.302782	46.0101	447	0.243863	43.6534	37	0.0201855	14.1125	48	0.0261866	26.177	17	0.00927441	13.7191
NRG857_09560	1963424	1964080	-	657	1653	2.51598	279.064	1195	1.81887	276.392	898	1.36682	244.672	88	0.133942	93.6442	78	0.118721	118.678	27	0.0410959	60.7908
NRG857_09565	1964539	1964763	+	225	180	0.8	88.7334	153	0.68	103.331	143	0.635556	113.77	40	0.177778	124.291	38	0.168889	168.827	23	0.102222	151.212
NRG857_09570	1964831	1965553	-	723	120	0.165975	18.4094	107	0.147994	22.4889	92	0.127248	22.7784	10	0.0138313	9.66997	7	0.00968188	9.67835	2	0.00276625	4.09196
NRG857_09575	1965783	1966535	-	753	173	0.229748	25.4829	109	0.144754	21.9965	97	0.128818	23.0595	9	0.0119522	8.35624	13	0.0172643	17.258	4	0.00531209	7.85787
NRG857_09580	1966532	1967200	-	669	67	0.100149	11.1083	69	0.103139	15.6728	56	0.083707	14.9842	7	0.0104634	7.31535	10	0.0149477	14.9422	1	0.00149477	2.21113
NRG857_09585	1967215	1968201	-	987	205	0.2077	23.0374	174	0.176292	26.7889	125	0.126646	22.6707	16	0.0162107	11.3336	25	0.0253293	25.32	5	0.00506586	7.49364
NRG857_09590	1968306	1969163	-	858	520	0.606061	67.2222	400	0.4662	70.8428	393	0.458042	81.9933	45	0.0524476	36.6681	31	0.0361305	36.1174	17	0.0198135	29.309
NRG857_09595	1969194	1969745	-	552	56	0.101449	11.2524	36	0.0652174	9.91029	24	0.0434783	7.78297	13	0.0235507	16.4652	4	0.00724638	7.24373	1	0.00181159	2.67979
NRG857_09600	1969791	1970480	-	690	193	0.27971	31.0245	97	0.14058	21.3622	57	0.0826087	14.7876	3	0.00434783	3.03973	2	0.00289855	2.89749	0	0	0
NRG857_09605	1970830	1972617	-	1788	5151	2.88087	319.537	3362	1.88031	285.728	1868	1.04474	187.018	45	0.0251678	17.5958	52	0.0290828	29.0722	15	0.00838926	12.4098
NRG857_09610	1972883	1974289	+	1407	253	0.179815	19.9445	127	0.090263	13.7162	69	0.0490405	8.77865	1	0.000710732	0.4969	2	0.00142146	1.42095	0	0	0
NRG857_09615	1974314	1974724	+	411	53	0.128954	14.3031	36	0.0875912	13.3102	21	0.0510949	9.1464	1	0.00243309	1.70107	1	0.00243309	2.4322	0	0	0
NRG857_09620	1974724	1975089	+	366	51	0.139344	15.4556	18	0.0491803	7.47333	15	0.0409836	7.3364	1	0.00273224	1.91022	0	0	0	0	0	0
NRG857_09625	1975167	1976654	+	1488	600	0.403226	44.7245	492	0.330645	50.2441	463	0.311156	55.6995	12	0.00806452	5.63822	6	0.00403226	4.03079	4	0.00268817	3.97646
NRG857_09630	1976688	1977101	-	414	324	0.782609	86.8044	251	0.60628	92.129	234	0.565217	101.179	32	0.0772947	54.0397	33	0.0797101	79.6811	5	0.0120773	17.8653
NRG857_09635	1977288	1978493	+	1206	169	0.140133	15.5431	136	0.112769	17.1362	135	0.11194	20.0382	35	0.0290216	20.2901	26	0.0215589	21.551	6	0.00497512	7.35942
NRG857_09640	1978490	1978723	+	234	32	0.136752	15.1681	22	0.0940171	14.2866	31	0.132479	23.7148	4	0.017094	11.9511	1	0.0042735	4.27195	0	0	0
NRG857_09645	1978836	1979210	+	375	51	0.136	15.0847	77	0.205333	31.202	90	0.24	42.962	5	0.0133333	9.32185	5	0.0133333	13.3285	1	0.00266667	3.94465
NRG857_09650	1979351	1979494	+	144	28	0.194444	21.5671	31	0.215278	32.7131	28	0.194444	34.8072	4	0.0277778	19.4205	5	0.0347222	34.7096	1	0.00694444	10.2725
NRG857_09655	1980005	1981087	+	1083	22240	20.5355	2277.74	13159	12.1505	1846.36	7324	6.7627	1210.58	2510	2.31764	1620.35	2570	2.37304	2372.17	2133	1.96953	2913.41
NRG857_09660	1981589	1982386	-	798	163	0.204261	22.6559	90	0.112782	17.1381	106	0.132832	23.778	21	0.0263158	18.3984	8	0.0100251	10.0214	3	0.0037594	5.56107
NRG857_09665	1982396	1982947	-	552	80	0.144928	16.0749	66	0.119565	18.1689	43	0.0778986	13.9445	12	0.0217391	15.1987	16	0.0289855	28.9749	7	0.0126812	18.7585
NRG857_09670	1983116	1983448	-	333	155	0.465465	51.6279	111	0.333333	50.6526	120	0.36036	64.5075	24	0.0720721	50.3884	15	0.045045	45.0286	11	0.033033	48.8639
NRG857_09675	1983548	1983775	+	228	74	0.324561	35.9993	46	0.201754	30.6581	65	0.285088	51.033	2	0.00877193	6.1328	0	0	0	1	0.00438597	6.48791
NRG857_09680	1983793	1984107	-	315	15	0.047619	5.28175	12	0.0380952	5.78887	9	0.0285714	5.11452	1	0.0031746	2.21949	2	0.00634921	6.34689	1	0.0031746	4.69601
NRG857_09685	1984322	1985980	+	1659	10	0.00602773	0.668576	11	0.0066305	1.00756	10	0.00602773	1.07901	4	0.00241109	1.68569	3	0.00180832	1.80766	1	0.000602773	0.891648
NRG857_09690	1985973	1986968	+	996	9	0.00903615	1.00226	10	0.0100402	1.52568	10	0.0100402	1.79727	2	0.00200803	1.40389	2	0.00200803	2.0073	1	0.00100402	1.48518
NRG857_09695	1986961	1987647	+	687	2	0.00291121	0.322902	0	0	0	7	0.0101892	1.82396	1	0.0014556	1.01767	0	0	0	0	0	0
NRG857_09700	1987647	1989020	+	1374	3	0.00218341	0.242176	3	0.00218341	0.331785	1	0.000727802	0.130283	2	0.0014556	1.01767	2	0.0014556	1.45507	1	0.000727802	1.0766
NRG857_09705	1989039	1989482	+	444	0	0	0	1	0.00225225	0.342247	0	0	0	0	0	0	0	0	0	0	0	0
NRG857_09710	1989479	1990606	+	1128	4	0.0035461	0.393322	3	0.00265957	0.404143	0	0	0	0	0	0	3	0.00265957	2.6586	0	0	0
NRG857_09715	1990711	1991175	+	465	9	0.0193548	2.14678	4	0.00860215	1.30716	1	0.00215054	0.384964	1	0.00215054	1.50352	0	0	0	0	0	0
NRG857_09720	1991180	1992184	+	1005	18	0.0179104	1.98657	15	0.0149254	2.26803	13	0.0129353	2.31553	5	0.00497512	3.4783	2	0.00199005	1.98932	0	0	0
NRG857_09725	1992181	1992594	+	414	3	0.00724638	0.803744	0	0	0	0	0	0	0	0	0	0	0	0	0	0	0
NRG857_09730	1992597	1992962	+	366	3	0.00819672	0.909153	3	0.00819672	1.24556	2	0.00546448	0.978187	0	0	0	0	0	0	0	0	0
NRG857_09735	1992962	1993699	+	738	1	0.00135501	0.150294	1	0.00135501	0.205905	0	0	0	2	0.00271003	1.89469	2	0.00271003	2.70904	0	0	0
NRG857_09740	1993709	1993978	+	270	0	0	0	1	0.0037037	0.562806	2	0.00740741	1.32599	0	0	0	0	0	0	0	0	0
NRG857_09745	1993987	1994772	+	786	37	0.0470738	5.22127	31	0.0394402	5.99324	21	0.0267176	4.78266	2	0.00254453	1.77898	3	0.00381679	3.8154	0	0	0
NRG857_09750	1995062	1995685	+	624	347	0.55609	61.6796	246	0.394231	59.9064	118	0.189103	33.8509	8	0.0128205	8.96332	6	0.00961539	9.61188	4	0.00641026	9.48233
NRG857_09755	1995729	1995917	-	189	130	0.687831	76.2919	90	0.47619	72.3608	86	0.455026	81.4535	8	0.042328	29.5932	8	0.042328	42.3126	5	0.026455	39.1334
NRG857_09760	1996080	1996307	+	228	4680	20.5263	2276.71	3629	15.9167	2418.66	3775	16.557	2963.84	101	0.442982	309.706	49	0.214912	214.834	32	0.140351	207.613
NRG857_09765	1996603	1997418	+	816	550	0.67402	74.76	471	0.577206	87.7109	504	0.617647	110.564	7	0.00857843	5.99751	4	0.00490196	4.90017	2	0.00245098	3.6256
NRG857_09770	1997415	1999091	-	1677	203	0.121049	13.4264	144	0.0858676	13.0482	162	0.0966011	17.2924	24	0.0143113	10.0056	16	0.00954085	9.53737	6	0.00357782	5.29247
NRG857_09775	1999280	1999462	-	183	122	0.666667	73.9445	116	0.63388	96.3229	82	0.448087	80.2113	2	0.010929	7.64086	1	0.00546448	5.46249	0	0	0
NRG857_09780	1999541	2000458	-	918	69	0.0751634	8.33688	48	0.0522876	7.9455	42	0.0457516	8.18992	10	0.0108932	7.61589	8	0.0087146	8.71142	3	0.00326797	4.83413
NRG857_09785	2000631	2001551	+	921	19	0.0206297	2.28818	16	0.0173724	2.63987	4	0.0043431	0.777452	3	0.00325733	2.27733	1	0.00108578	1.08538	0	0	0
NRG857_09790	2001540	2002010	-	471	16	0.0339703	3.76787	16	0.0339703	5.16205	7	0.014862	2.66042	2	0.00424628	2.96874	3	0.00636943	6.3671	0	0	0
NRG857_09795	2001991	2003409	-	1419	215	0.151515	16.8056	173	0.121917	18.5262	140	0.098661	17.6611	23	0.0162086	11.3321	17	0.0119803	11.9759	6	0.00422833	6.25473
NRG857_09800	2003476	2004171	-	696	92	0.132184	14.6614	74	0.106322	16.1564	59	0.0847701	15.1745	9	0.012931	9.04059	11	0.0158046	15.7988	3	0.00431035	6.37605
NRG857_09805	2004211	2004594	-	384	38	0.0989583	10.9761	37	0.0963542	14.6418	21	0.0546875	9.78951	1	0.00260417	1.82067	5	0.0130208	13.0161	2	0.00520833	7.7044
NRG857_09810	2004669	2004923	+	255	0	0	0	1	0.00392157	0.595913	3	0.0117647	2.10598	0	0	0	0	0	0	0	0	0
NRG857_09815	2005141	2006199	+	1059	393	0.371105	41.1617	284	0.268178	40.7517	300	0.283286	50.7105	63	0.0594901	41.5918	51	0.0481586	48.1411	25	0.0236072	34.9208
NRG857_09820	2006795	2007646	+	852	5337	6.26408	694.792	3997	4.69131	712.882	3069	3.60211	644.808	19	0.0223005	15.5911	42	0.0492958	49.2778	18	0.0211268	31.2516
NRG857_09825	2007754	2009112	-	1359	254	0.186902	20.7306	150	0.110375	16.7724	149	0.109639	19.6264	4	0.00294334	2.0578	11	0.00809419	8.09123	0	0	0
NRG857_09830	2009112	2009894	-	783	158	0.201788	22.3817	133	0.16986	25.8115	127	0.162197	29.0345	7	0.00893997	6.25028	8	0.0102171	10.2134	0	0	0
NRG857_09835	2009916	2010329	+	414	76	0.183575	20.3615	54	0.130435	19.8206	35	0.0845411	15.1335	0	0	0	7	0.0169082	16.902	2	0.00483092	7.14611
NRG857_09840	2010438	2011442	+	1005	44	0.0437811	4.85606	42	0.041791	6.35047	39	0.038806	6.94659	1	0.000995025	0.695661	8	0.0079602	7.95729	1	0.000995025	1.47188
NRG857_09845	2011443	2012078	+	636	44	0.0691824	7.67348	29	0.0455975	6.92889	37	0.0581761	10.414	12	0.0188679	13.1913	16	0.0251572	25.1481	6	0.00943396	13.9551
NRG857_09850	2012336	2012986	+	651	56	0.0860215	9.54122	35	0.0537634	8.16977	49	0.0752688	13.4737	12	0.0184332	12.8874	10	0.015361	15.3554	1	0.0015361	2.27226
NRG857_09855	2013839	2014636	+	798	441	0.552632	61.2961	380	0.47619	72.3608	248	0.310777	55.6316	75	0.093985	65.7085	92	0.115288	115.246	41	0.0513784	76.0013
NRG857_09860	2014974	2016236	+	1263	457	0.361837	40.1338	379	0.300079	45.5994	401	0.317498	56.8348	80	0.0633413	44.2843	90	0.0712589	71.2329	16	0.0126683	18.7394
NRG857_09865	2016430	2017734	-	1305	48	0.0367816	4.0797	37	0.0283525	4.30838	26	0.0199234	3.56645	3	0.00229885	1.60722	8	0.00613027	6.12803	3	0.00229885	3.40056
NRG857_09870	2017762	2019042	-	1281	3	0.00234192	0.259758	3	0.00234192	0.355873	1	0.00078064	0.139741	1	0.00078064	0.545776	1	0.00078064	0.780355	0	0	0
NRG857_09875	2019035	2020837	-	1803	24	0.0133111	1.47643	22	0.0122019	1.85417	12	0.00665557	1.1914	2	0.00110926	0.775528	2	0.00110926	1.10886	2	0.00110926	1.64087
NRG857_09880	2020824	2022536	-	1713	5	0.00291886	0.32375	12	0.00700525	1.0645	9	0.00525394	0.940498	6	0.00350263	2.44882	1	0.000583771	0.583558	2	0.00116754	1.72708
NRG857_09885	2022793	2023752	+	960	5	0.00520833	0.577691	5	0.00520833	0.791447	7	0.00729167	1.30527	7	0.00729167	5.09789	5	0.00520833	5.20643	1	0.00104167	1.54088
NRG857_09890	2023943	2030050	+	6108	41	0.00671251	0.744529	42	0.00687623	1.0449	39	0.00638507	1.14298	13	0.00212836	1.48802	9	0.00147348	1.47294	3	0.000491159	0.726544
NRG857_09895	2030138	2039629	+	9492	83	0.00874421	0.969879	76	0.00800674	1.21669	59	0.00621576	1.11267	29	0.0030552	2.13601	26	0.00273915	2.73815	6	0.000632111	0.935047
NRG857_09900	2039626	2040726	+	1101	5	0.00454133	0.503709	7	0.00635786	0.966126	2	0.00181653	0.325174	1	0.000908265	0.635004	1	0.000908265	0.907934	1	0.000908265	1.34355
NRG857_09905	2040738	2041526	+	789	2	0.00253485	0.281158	3	0.00380228	0.577786	2	0.00253485	0.45376	0	0	0	1	0.00126743	1.26696	3	0.00380228	5.6245
NRG857_09910	2041530	2043107	+	1578	13	0.00823828	0.913763	5	0.00316857	0.481488	9	0.00570342	1.02096	2	0.00126743	0.886108	1	0.000633714	0.633482	0	0	0
NRG857_09915	2043239	2045260	+	2022	41	0.020277	2.24905	27	0.0133531	2.02911	23	0.0113749	2.0362	12	0.00593472	4.14919	6	0.00296736	2.96628	3	0.00148368	2.19472
NRG857_09920	2045909	2046658	+	750	6	0.008	0.887334	2	0.00266667	0.405221	2	0.00266667	0.477355	2	0.00266667	1.86437	1	0.00133333	1.33285	0	0	0
NRG857_09925	2046615	2046755	+	141	1	0.0070922	0.786643	2	0.0141844	2.15543	1	0.0070922	1.26956	0	0	0	2	0.0141844	14.1792	0	0	0
NRG857_09940	2048877	2049929	-	1053	30	0.02849	3.16002	31	0.0294397	4.47359	21	0.019943	3.56996	7	0.00664767	4.64765	2	0.00189934	1.89864	3	0.002849	4.21437
NRG857_09945	2050244	2051560	+	1317	345	0.261959	29.0556	250	0.189825	28.8454	203	0.154138	27.592	14	0.0106302	7.432	24	0.0182232	18.2166	2	0.0015186	2.24638
NRG857_09950	2051662	2053116	+	1455	361	0.24811	27.5195	240	0.164948	25.0652	239	0.164261	29.4041	35	0.024055	16.8178	22	0.0151203	15.1148	27	0.0185567	27.4499
NRG857_09955	2053459	2054175	+	717	918	1.28033	142.011	736	1.0265	155.985	662	0.923291	165.277	211	0.294282	205.744	205	0.285914	285.809	51	0.0711297	105.218
NRG857_09960	2054805	2056445	-	1641	154	0.0938452	10.409	132	0.0804388	12.2233	101	0.0615478	11.0176	21	0.0127971	8.94693	15	0.00914077	9.13743	2	0.00121877	1.80286
NRG857_09965	2056566	2057516	-	951	74	0.0778128	8.63074	46	0.0483701	7.35022	60	0.0630915	11.2939	20	0.0210305	14.7032	17	0.0178759	17.8694	3	0.00315457	4.66638
NRG857_09970	2057618	2058535	-	918	23	0.0250545	2.77896	20	0.0217865	3.31063	21	0.0228758	4.09496	4	0.0043573	3.04636	9	0.00980392	9.80034	0	0	0
NRG857_09985	2060500	2060958	-	459	138	0.300654	33.3475	104	0.22658	34.4305	88	0.191721	34.3197	34	0.0740741	51.7881	25	0.0544662	54.4464	7	0.0152505	22.5593
NRG857_09990	2061910	2062788	-	879	80	0.0910125	10.0948	48	0.0546075	8.29803	40	0.0455063	8.14599	36	0.0409556	28.6337	23	0.0261661	26.1566	19	0.0216155	31.9746
NRG857_10005	2063167	2063589	+	423	9	0.0212766	2.35993	6	0.0141844	2.15543	5	0.0118203	2.11594	2	0.00472813	3.30562	2	0.00472813	4.72641	0	0	0
NRG857_10010	2063636	2063968	-	333	71	0.213213	23.6489	82	0.246246	37.419	61	0.183183	32.7913	18	0.0540541	37.7913	19	0.0570571	57.0362	10	0.03003	44.4217
NRG857_10015	2063969	2064226	-	258	24	0.0930233	10.3178	24	0.0930233	14.1356	36	0.139535	24.9779	8	0.0310078	21.6787	6	0.0232558	23.2473	1	0.00387597	5.7335
NRG857_10020	2064574	2064780	-	207	5	0.0241546	2.67915	1	0.00483092	0.734095	3	0.0144928	2.59432	3	0.0144928	10.1324	2	0.00966184	9.65831	0	0	0
NRG857_10025	2064777	2065244	-	468	35	0.0747863	8.29505	22	0.0470085	7.14331	23	0.0491453	8.79741	17	0.0363248	25.3961	11	0.0235043	23.4957	8	0.017094	25.2862
NRG857_10030	2065477	2066613	-	1137	482	0.423923	47.0201	390	0.343008	52.1227	262	0.230431	41.249	64	0.0562885	39.3535	76	0.0668426	66.8182	5	0.00439754	6.50503
NRG857_10035	2067049	2070951	+	3903	290	0.0743018	8.24131	182	0.0466308	7.08591	143	0.0366385	6.55859	55	0.0140917	9.85207	37	0.00947989	9.47643	14	0.00358698	5.30603
NRG857_10040	2070955	2073411	+	2457	71	0.028897	3.20516	67	0.027269	4.14374	45	0.018315	3.27854	30	0.01221	8.53649	7	0.002849	2.84796	9	0.003663	5.41848
NRG857_10045	2073549	2075621	+	2073	125	0.0602991	6.68818	101	0.0487217	7.40363	84	0.040521	7.25359	29	0.0139894	9.78052	30	0.0144718	14.4665	6	0.00289436	4.28146
NRG857_10050	2075614	2077347	+	1734	118	0.0680507	7.54797	85	0.0490196	7.44891	69	0.0397924	7.12316	10	0.00576701	4.03194	19	0.0109573	10.9533	4	0.0023068	3.41233
NRG857_10055	2077573	2078133	-	561	10	0.0178253	1.97712	10	0.0178253	2.70869	5	0.00891266	1.59544	1	0.00178253	1.24624	3	0.00534759	5.34564	0	0	0
NRG857_10060	2078149	2078901	-	753	3	0.00398406	0.441899	3	0.00398406	0.605409	6	0.00796813	1.42636	2	0.00265604	1.85694	2	0.00265604	2.65507	1	0.00132802	1.96447
NRG857_10065	2078997	2079641	-	645	2	0.00310078	0.343928	3	0.00465116	0.70678	2	0.00310078	0.555064	2	0.00310078	2.16787	1	0.00155039	1.54982	2	0.00310078	4.5868
NRG857_10070	2079664	2080917	-	1254	5	0.00398724	0.442252	6	0.00478469	0.727071	4	0.00318979	0.570999	6	0.00478469	3.34516	7	0.00558214	5.5801	5	0.00398724	5.8981
NRG857_10075	2080938	2081231	-	294	0	0	0	0	0	0	1	0.00340136	0.608871	0	0	0	2	0.00680272	6.80024	0	0	0
NRG857_10080	2081250	2081693	-	444	3	0.00675676	0.749437	5	0.0112613	1.71124	4	0.00900901	1.61269	2	0.0045045	3.14927	6	0.0135135	13.5086	0	0	0
[truncated: 2,432 more rows]

## Sheet: fig 3b
	Competitive Index (traA- vs WT)
	Biological replicate 1	Biological replicate 2	Biological replicate 3	Biological replicate 4	Biological replicate 5
Ileum	0.109164	0.054582	0.015162	0.050119	0.136455
Cecum	0.040218	0.015595	0.004067	0.155379	0.011859
Colon	0.020793	0.006823	0.005022	0.161472	0.155719

## Sheet: fig 3c
Days post infection	WT					traA-
	AIEC colony forming units/ gram feces
	Biological replicate 1	Biological replicate 2	Biological replicate 3	Biological replicate 4	Biological replicate 5	Biological replicate 1	Biological replicate 2	Biological replicate 3	Biological replicate 4	Biological replicate 5
2	16300000	13100000	4100000	25700000	15000000	9610000	12600000	14600000	29700000	25800000
6	82000	33200	12300000	17400	15300	6970	15200	1460000	58300000	438000
10	2380	1000000	3400000	3930	4200	350000	101000	1	36000	11500
14	6550	1070	2570000000	1720	18100	1	1	18100	1	20000
18	11700	1	979000000	10400	10900	1	1	37500	1	4180
22	91300	1550	1070000000	45700	54300	1	1	15600	506	1
26	79200	3330	1090000000	26300	62000	1	1	1	1	1
30	53900	5000	705000000	21700	77900
34	34800	3670	1110000000	28400	91400
38	51500	1670	630000000	17000	55600
42	15500	0	981000000	133000	17500
46	1210	0	469000000	438000	6390
50	0	0	118000000	0	166000

## Sheet: fig 4a
	WT	traA-	traA-/ptraA
	% of biofilm formation( relative to wt)
Biological replicate 1	113	72	98
Biological replicate 2	107	66	100
Biological replicate 3	99	60	101
Biological replicate 4	94	53	103
Biological replicate 5	92	55	112
Biological replicate 6	93	54	95
Biological replicate 7	94	50	81
Biological replicate 8	96	47	83
Biological replicate 9	115	41	104
Biological replicate 10	97	50	81

## Sheet: fig 4c & 4d
	WT	traA-		WT	traA-
	Fold change in adhesion (relative to wt)			Fold change in invasion (relative to wt)
Biological replicate 1	0.75	1.05		2.14416	1.47411
Biological replicate 2	0.57	0.72		1.69817	0.857663
Biological replicate 3	1.28	1.54		1.51623	0.60649
Biological replicate 4	0.98	1.54		0.329103	0.404327
Biological replicate 5	1.42	0.97		0.456498	1.60812

## Sheet: fig 4f
	wt		traA		bcsA		traA/ptraA
Image	no of biofilms per image ( no. of aggregates exceeding 20 bugs per aggregate (2760 pixel^2))	%microcolony formation (normalized to wt average microcolony production)	no of biofilms per image ( no. of aggregates exceeding 20 bugs per aggregate (2760 pixel^2))	%microcolony formation (normalized to wt average microcolony production)	no of biofilms per image ( no. of aggregates exceeding 20 bugs per aggregate (2760 pixel^2))	%microcolony formation (normalized to wt average microcolony production)	no of biofilms per image ( no. of aggregates exceeding 20 bugs per aggregate (2760 pixel^2))	%microcolony formation (normalized to wt average microcolony production)
Image 1	4	190.476	0	0	0	0	1	47.619
Image 2	3	142.857	0	0	0	0	0	0
Image 3	1	47.619	0	0	0	0	1	47.619
Image 4	3	142.857	0	0	0	0	1	47.619
Image 5	3	142.857	0	0	0	0	1	47.619
Image 6	2	95.2381	0	0	0	0	2	95.2381
Image 7	4	190.476	1	47.619	0	0	2	95.2381
Image 8	1	47.619	0	0	0	0	1	47.619
Image 9	9	428.571	0	0	0	0	2	95.2381
Image 10	1	47.619	0	0	0	0	1	47.619
Image 11	1	47.619	0	0	0	0	1	47.619
Image 12	2	95.2381	0	0	0	0	1	47.619
Image 13	1	47.619	0	0	0	0	1	47.619
Image 14	1	47.619	0	0	0	0	1	47.619
Image 15	1	47.619	0	0	0	0	0	0
Image 16	1	47.619	0	0	1	47.619	1	47.619
Image 17	1	47.619	1	47.619	0	0	1	47.619
Image 18	1	47.619	1	47.619	1	47.619	1	47.619
Image 19	2	95.2381	1	47.619	2	95.2381	1	47.619
Image 20	0	0	0	0	0	0	1	47.619
Image 21					0	0
Image 22					1	47.619
Image 23					1	47.619
Average microcolony formation by wt	2.1

## Sheet: fig 4g
	-Caco2					+Caco2
	fold change in gene expression (relative to wt in absence of Caco2)
traG	1.31006	0.907873	0.932812	1.02676	0.877847	3.58994	5.77617	3.86592	2.28153	2.31071
traD	1.15144	0.996478	0.978179	0.831622	1.07139	2.03723	2.47115	7.34529	2.26488	3.44044
traK	1.24307	1.02501	1.05483	0.716133	1.03896	10.7683	7.94395	9.31509	1.93208	2.40856
traBH	1.06778	0.966371	1.15706	0.834814	1.0033	4.34705	3.00979	4.29096	2.03479	1.42249
traM	1.48458	0.77395	0.644897	1.49938	0.900076	24.9382	16.7816	40.8542

## Sheet: fig 5d
		WT				traA
	Image	total no. of aggregates	no. of aggregates exceeding 20 bugs(2760 pixel^2)	microcolony formation r(elative to total aggregates)	% microcolony formation (relative to wt)	total no. of aggregates	no. of aggregates exceeding 20 bugs(2760 pixel^2)	microcolony formation relative to total aggregates per image	% microcolony formation relative to wt
	image1	1	1	1	700.12	2	1	0.5	350.06
	image2	9	1	0.111111	77.7911	1	0	0	0
	image3	15	1	0.0666667	46.6746	3	0	0	0
	image4	9	1	0.111111	77.7911	1	0	0	0
	image5	3	0	0	0	2	0	0	0
	image6	1	0	0	0	2	0	0	0
	image7	2	0	0	0	1	0	0	0
	image8	1	0	0	0	4	2	0.5	350.06
	image9	5	2	0.4	280.048	1	1	1	700.12
	image10	8	0	0	0	1	0	0	0
	image11	2	0	0	0	1	0	0	0
	image12	13	1	0.0769231	53.8554	2	0	0	0
	image13	1	0	0	0	2	0	0	0
	image14	5	1	0.2	140.024	1	0	0	0
	image15	3	1	0.333333	233.373	4	1	0.25	175.03
	image16	6	1	0.166667	116.687	1	0	0	0
	image17	1	0	0	0	4	0	0	0
	image18	3	1	0.333333	233.373	3	0	0	0
	image19	3	1	0.333333	233.373	2	1	0.5	350.06
	image20	1	0	0	0	7	1	0.142857	100.017
	image21	2	0	0	0	2	0	0	0
	image22	2	1	0.5	350.06	1	0	0	0
	image23	5	1	0.2	140.024	3	0	0	0
	image24	8	0	0	0	1	0	0	0
	image25	2	0	0	0	2	0	0	0
	image26	3	1	0.333333	233.373	1	0	0	0
	image27	2	0	0	0	4	0	0	0
	image28	3	0	0	0	1	0	0	0
	image29	2	0	0	0	1	1	1	700.12
	image30	2	1	0.5	350.06	2	0	0	0
	image31	2	0	0	0	7	0	0	0
	image32	4	1	0.25	175.03	3	0	0	0
	image33	12	1	0.0833333	58.3433	1	0	0	0
	image34	2	0	0	0	1	0	0	0
	image35	1	0	0	0	10	0	0	0
			Average microcolony formation by wt	0.142833
					top 2 outliers identified by Rosner's test (P 0.05)( https://contchart.com/outliers.aspx) were not plotted

## Sheet: fig 6b
		CD patients																		Healthy subjects
		Abundance (gene copies per cell)																		Abundance (gene copies per cell)
	traD	5.2812e-05	0.00169305	0.000343999	2.0983e-05	1.5116e-05	0.0244286	0.00174273	0.000254648	0.000211959	0.00294458	0.00150164	0.000402536	3.95e-07	0.00102593	0.00014673	2.6201e-05	0.00349583		0.00870453	0.00714473	0.00107069	1.13411e-05	2.64956e-05	1e-06	0.000242698	5.46296e-06	2.09794e-05	5.09434e-05	8.76468e-05	2.05556e-06	2.38818e-05	3.51111e-06	0.000705993	0.000253793	1e-06	1e-06	0.000192004	1.07e-05	2.05556e-06	0.000781319	0.000762137	4.93861e-05	8.75556e-06	3.26999e-05	6.1267e-05	3.62222e-06	6.93303e-05	8.84444e-06
	traG	1.75344e-05	0.00165312	0.000190715	1.86982e-05	4.79688e-06	0.00201374	0.00109279	0.000155656	0.000162715	0.00221386	0.000156279	0.00031794	2.43438e-06	0.000674261	1e-06	2.15171e-05	0.00257299		0.00542331	0.00514956	0.000890854	7.497e-06	1.72978e-05	1e-06	0.000214939	1.52708e-06	1.95436e-05	2.20658e-05	5.46e-05	2.5875e-06	7.03125e-06	3.68125e-06	0.000466356	0.000111688	1.09375e-06	1e-06	7.93571e-05	1e-06	1e-06	0.000408222	0.000333	5.25e-05	1.14e-05	1.3875e-06	1.95e-05	1.61875e-06	2.50888e-05	5.8e-06
	traI	0.000224888	0.00299082	0.000591984	1e-06	2.5475e-05	0.00742156	0.00304808	0.00304808	0.0002835	0.00424132	0.00310985	0.000636108	4.035e-06	0.0015652	0.0354	2.78405e-05	0.0071042		0.0153193	0.0131136	0.00159154	3.77667e-05	1.70333e-05	1e-06	0.000268081	3.85087e-05	3.937e-05	0.000166361	0.000122	8.13e-05	1.26e-05	1e-06	0.00109875	0.000235	1e-06	1e-06	0.000428152	7.72e-06	1e-06	0.00201032	0.00181	8.96e-05	1.54e-05	1e-06	0.000155	1.27e-05	0.000123038	4.6e-05
	traA	8.30961e-05	0.00248087	0.000206649	1e-06	2.42469e-05	0.00276025	0.0016837	0.000222063	0.000277257	0.00271596	0.000274762	0.000428081	2.705e-06	0.000939229	0.0220901	1.7649e-05	0.0035366		0.00664446	0.00641488	0.000780611	1.08741e-05	1.49509e-05	1e-06	0.000193684	1e-06	1.74e-05	4.57829e-05	5.82427e-05	1.48413e-05	1e-06	1e-06	0.000550431	0.000206771	1e-06	1e-06	0.000324514	2.15078e-05	1e-06	0.0005342	0.000606601	4.85366e-05	1e-06	1e-06	1.30392e-05	1e-06	5.4295e-05	1e-06
[truncated: 36 more columns]
